# Supplementary material for: Spatially resolved multiomics of human cardiac niches
Source: Nature. 2023 Jul 12;619(7971):801–10. doi: 10.1038/s41586-023-06311-1 (PMC10371870; doi:10.1038/s41586-023-06311-1)
Supplement: Supplementary file 3 — Anonymized donor information, including clinical metadata. [file 41586_2023_6311_MOESM3_ESM.xlsx]

## Sheet: Donor information
Donor	D1	D2	D3	D4	D5	D6	D7	D8	D11	H2	H3	H4	H5	H6	H7	AH1	A61	AV1	AV3	AV10	AV13	AV14	AH2	AH5	AH6
Sex	Female	Male	Male	Female	Female	Male	Male	Male	Female	Male	Male	Male	Female	Female	Female	Female	Female	Female	Female	Male	Female	Male	Male	Female	Female
Age	50-55	60-65	55-60	70-75	65-70	70-75	60-65	45-50	60-65	50-55	50-55	55-60	50-55	40-45	45-50	45-50	70-75	45-50	60-65	20-25	70-75	45-50	45-50	20-25	50-55
Ethnic Origin	Caucasian	Caucasian	Caucasian	Caucasian	Caucasian	Caucasian	Caucasian	Caucasian	Caucasian	Caucasian	Asian	Caucasian	Caucasian	Caucasian	Caucasian	Caucasian	Caucasian	Caucasian	Caucasian	Caucasian	Caucasian	Caucasian	South Asian	Caucasian	Caucasian
Primary diagnosis	CVA (stroke)	Trauma	CVA (stroke)	CVA (stroke)	CVA (stroke)	CVA (stroke)	CVA (stroke)	Trauma	Trauma	CVA	Suicide	CVA	Trauma	Suicide	CVA (stroke)	CVA (stroke)	Intracerebral Haemorrhage	Intracerebral Haemorrhage	Intracerebral Haemorrhage	Brain injury (gunshot wound)	Intracerebral Haemorrhage	Intracerebral Haemorrhage	CVA (stroke)	Hypoxic brain injury (strangulation)	Intracerebral Haemorrhage
Donor type (DBD or DCD)	DBD	DCD	DBD	DCD	DCD	DCD	DCD	DCD	DCD	DBD	DBD	DBD	DBD	DBD	DBD	DCD	DCD	DBD	DCD	DBD	DBD	DBD	DCD	DCD	DBD
Height (cm)	155-160	170-175	170-176	160-165	150-155	175-180	180-185	180-185	160-165	175-180	170-175	175-180	170-175	170-175	170-175	160-165	150-155	155-160	170-175	175-180	170-175	165-170	185-190	170-175	165-170
Weight (Kg)	50-55	80-85	70-75	70-75	80-85	70-75	70-75	95-100	65-70	70-75	70-75	85-90	70-75	70-75	85-90	85-90	70-75	60-65	80-85	80-85	70-75	70-75	90-95	55-60	75-80
Girth (cm)	80-85	90-95	90-95	90-95	100-105	105-110	95-100	105-110	90-95	N/A	90-95	N/A	90-95	100-105	N/A	130-135	-	80-85	105-110	80-85	90-95	85-90	95-100	90-95	85-90
BMI	20-25	25-30	25-30	25-30	30-35	20-25	20-25	30-35	25-30	20-25	25-30	25-30	20-25	20-25	25-30	30-35	30-35	25-30	25-30	25-30	20-25	25-30	25-30	15-20	25-30
Cardiac disease (inc. arrhythmia or conduction system disease)	N	N	N	N	N	N	N	N	N	N	N	N	N	N	N	N	N	N	N	N	N	N	N	N	N
Hypertension	Y	N	N	Y	N	N	N	N	N	N	N	N	N	N	N	N	N	N	N	N	N	N	N	N	N
Diabetes	N	N	N	Y	N	N	N	N	N	N	N	N	N	N	N	N	N	N	N	N	N	N	N	N	N
Cancer	N	N	N	N	N	N	N	N	N	N	N	N	N	N	N	N	N	N	N	N	N	N	N	N	N
Pulmonary disease	N	N	N	N	N	N	N	N	N	N	N	N	Y	N	N	N	N	N	mild asthma	N	mild asthma	N	N	N	N
Liver disease	N	N	N	N	N	N	N	N	N	N	N	N	N	N	N	N	N	N	N	N	N	N	N	N	N
Echocardiography (LVEF %)	>60%	>60%	N/A	N/A	N/A	N/A	N/A	>60%	N/A	>60%	60%.	0.6	55-60%	50-55%	>60%	55-60%	55-60%	55-60%	0.55	55-60%	>50%	0.55	0.62	50-55%	0.5
ECG	-	-	-	-	-	-	-	sinus, within normal limits	-	-	-	-	-	-	-	sinus, within normal limits	sinus, within normal limits	sinus, within normal limits	sinus, within normal limits	sinus, within normal limits	sinus, within normal limits	sinus, within normal limits	sinus, within normal limits	sinus, within normal limits	sinus, within normal limits

## Sheet: key
Abbreviations:
BMI	body mass index
DBD	Donated After Brain Death
DCD	Donated After Circulatory Death
CVA	Cerebrovascular accident
N	no
Y	yes
LVEF	left ventricular ejection fraction
