# Supplementary material for: Spatially resolved multiomics of human cardiac niches
Source: Nature. 2023 Jul 12;619(7971):801–10. doi: 10.1038/s41586-023-06311-1 (PMC10371870; doi:10.1038/s41586-023-06311-1)
Supplement: Supplementary file 4 — DE test result of CCS cells. Result of differential gene expression analysis of CCS cells (SAN_P_cell, AVN_P_cell, AV_bundle_cell and Purkinje_cell) compared with the non-CCS aCM (two-sided t-test). P values were adjusted for multiple comparisons using the Benjamini–Hochberg method. [file 41586_2023_6311_MOESM4_ESM.xlsx]

## Sheet: CCS_cell_DEtest
group	names	scores	logfoldchanges	pvals	pvals_adj
Purkinje_cell	TBC1D4	13.8397	1.61497	1.46467e-13	1.27878e-12
Purkinje_cell	MYH7	10.7562	2.73456	4.34799e-11	3.24558e-10
Purkinje_cell	FYB2	9.73819	3.75784	3.64018e-10	2.54323e-09
Purkinje_cell	MYL2	9.40845	5.87928	7.41506e-10	5.06172e-09
Purkinje_cell	TRDN-AS1	9.15324	1.93938	1.26112e-09	8.47269e-09
Purkinje_cell	PFKFB2	9.11302	3.39328	1.40401e-09	9.4018e-09
Purkinje_cell	CD36	8.98044	1.56214	1.81679e-09	1.20574e-08
Purkinje_cell	PRDM16	8.80838	7.88438	2.77626e-09	1.81269e-08
Purkinje_cell	TENM2	8.78828	1.30033	2.7207e-09	1.77859e-08
Purkinje_cell	GALNT17	8.74375	3.49427	3.1791e-09	2.06465e-08
Purkinje_cell	NLGN1	8.73407	5.15214	3.2704e-09	2.12142e-08
Purkinje_cell	TTTY14	8.58913	2.26176	4.4296e-09	2.84573e-08
Purkinje_cell	MAP3K5	8.5429	3.58242	5.0209e-09	3.2111e-08
Purkinje_cell	PCDH7	8.44107	8.80069	6.37183e-09	4.04348e-08
Purkinje_cell	ASB2	8.14805	1.66356	1.21051e-08	7.5e-08
Purkinje_cell	ASB2	7.92761	1.5188	2.03354e-08	1.23514e-07
Purkinje_cell	C15orf41	7.76915	3.38934	3.03962e-08	1.82021e-07
Purkinje_cell	QKI	7.75724	1.30098	3.05255e-08	1.82695e-07
Purkinje_cell	NRAP	7.19717	1.69381	1.1877e-07	6.72127e-07
Purkinje_cell	ACSL1	7.13914	3.1943	1.39185e-07	7.81708e-07
Purkinje_cell	CACNA2D1	7.10475	1.00962	1.46249e-07	8.19413e-07
Purkinje_cell	DNAJB6	7.08096	1.59116	1.58257e-07	8.83818e-07
Purkinje_cell	MYOF	6.99027	3.17399	2.00267e-07	1.10635e-06
Purkinje_cell	SYNPO2	6.94331	1.316	2.20472e-07	1.21367e-06
Purkinje_cell	FLNC	6.87056	1.98987	2.66087e-07	1.45304e-06
Purkinje_cell	MYH7B	6.82972	1.86594	2.96551e-07	1.61134e-06
Purkinje_cell	LCOR	6.73204	0.911821	3.63204e-07	1.95629e-06
Purkinje_cell	MYL3	6.65286	2.38912	4.61774e-07	2.45889e-06
Purkinje_cell	ITGA9	6.6096	3.00601	5.18524e-07	2.74989e-06
Purkinje_cell	ARHGAP10	6.5391	0.938331	5.99124e-07	3.15739e-06
Purkinje_cell	GRAMD1B	6.52195	3.85542	6.47544e-07	3.39779e-06
Purkinje_cell	LINC01505	6.51286	2.26243	6.59834e-07	3.45895e-06
Purkinje_cell	YWHAZ	6.51143	2.21921	6.6289e-07	3.4733e-06
Purkinje_cell	ZBTB43	6.48792	1.39073	6.90711e-07	3.61329e-06
Purkinje_cell	LRRC2	6.47575	2.39156	7.25601e-07	3.78552e-06
Purkinje_cell	GAB1	6.41278	0.836485	8.17536e-07	4.24688e-06
Purkinje_cell	BCKDHB	6.36877	1.52208	9.38463e-07	4.83668e-06
Purkinje_cell	USP9Y	6.34823	1.77307	9.95156e-07	5.11357e-06
Purkinje_cell	RETREG1	6.31247	1.14357	1.08348e-06	5.54912e-06
Purkinje_cell	SLC25A30	6.27624	2.70175	1.2049e-06	6.14599e-06
Purkinje_cell	CYP2J2	6.27088	1.20965	1.20092e-06	6.12662e-06
Purkinje_cell	AOPEP	6.23171	0.926372	1.32337e-06	6.71886e-06
Purkinje_cell	RGL1	6.21267	1.39068	1.40485e-06	7.11047e-06
Purkinje_cell	RALY	6.14692	2.22684	1.67712e-06	8.42215e-06
Purkinje_cell	PACRG	6.13467	1.64438	1.72364e-06	8.64514e-06
Purkinje_cell	UMAD1	6.13192	1.43762	1.73168e-06	8.67883e-06
Purkinje_cell	AC116362.1	6.07482	3.4418	2.02386e-06	1.00737e-05
Purkinje_cell	AAK1	6.06431	1.54827	2.07026e-06	1.02922e-05
Purkinje_cell	LRCH1	6.01779	1.63844	2.32925e-06	1.15081e-05
Purkinje_cell	LSAMP	5.98885	4.51034	2.53012e-06	1.24516e-05
Purkinje_cell	RBM20	5.94851	1.01023	2.75399e-06	1.35006e-05
Purkinje_cell	TMEM65	5.91313	1.49325	3.05082e-06	1.48644e-05
Purkinje_cell	DPYD	5.90189	1.31986	3.13169e-06	1.52426e-05
Purkinje_cell	PDE10A	5.90145	4.79262	3.17004e-06	1.54178e-05
Purkinje_cell	ZBTB16	5.89126	1.06618	3.1979e-06	1.55463e-05
Purkinje_cell	VWA8	5.89046	0.779889	3.17255e-06	1.54277e-05
Purkinje_cell	ADRA1A	5.87792	5.0744	3.37285e-06	1.63628e-05
Purkinje_cell	DIP2C	5.81024	0.990253	3.94866e-06	1.90154e-05
Purkinje_cell	LARGE1	5.80085	1.29622	4.07615e-06	1.9589e-05
Purkinje_cell	PTPRM	5.77447	1.15564	4.36084e-06	2.08835e-05
Purkinje_cell	PHLDB2	5.76371	2.79559	4.5193e-06	2.16139e-05
Purkinje_cell	NDRG4	5.75615	1.87179	4.59497e-06	2.19534e-05
Purkinje_cell	SLC38A1	5.73166	2.09208	4.91086e-06	2.33841e-05
Purkinje_cell	ADPRHL1	5.72548	1.26426	4.95736e-06	2.35952e-05
Purkinje_cell	PIK3R1	5.71467	1.05879	5.02949e-06	2.38864e-05
Purkinje_cell	XPR1	5.70708	1.44017	5.21491e-06	2.47312e-05
Purkinje_cell	UBE2D1	5.69473	1.89383	5.39117e-06	2.55338e-05
Purkinje_cell	IMMP2L	5.68635	1.03422	5.44464e-06	2.57609e-05
Purkinje_cell	P4HA1	5.66162	2.29901	5.90168e-06	2.78188e-05
Purkinje_cell	ZHX2	5.64447	1.42455	6.12285e-06	2.88167e-05
Purkinje_cell	SRGAP3	5.62005	1.78143	6.53046e-06	3.06195e-05
Purkinje_cell	MSI2	5.61183	0.948243	6.63749e-06	3.10858e-05
Purkinje_cell	DYNC1I1	5.57803	1.14434	7.25852e-06	3.38056e-05
Purkinje_cell	DYRK3	5.56091	1.81142	7.6376e-06	3.54702e-05
Purkinje_cell	CCNY	5.52494	1.22572	8.34822e-06	3.86225e-05
Purkinje_cell	CPED1	5.51597	1.35709	8.57188e-06	3.9618e-05
Purkinje_cell	RAB7A	5.48754	1.99922	9.29606e-06	4.28501e-05
Purkinje_cell	FNBP1L	5.48657	1.76302	9.27853e-06	4.27813e-05
Purkinje_cell	CDS2	5.44769	1.53819	1.02609e-05	4.70921e-05
Purkinje_cell	ZBTB38	5.44448	1.7449	1.03787e-05	4.75938e-05
Purkinje_cell	ANK1	5.41683	2.41367	1.11803e-05	5.11322e-05
Purkinje_cell	INPP5A	5.40168	1.33901	1.15666e-05	5.28176e-05
Purkinje_cell	ASB18	5.38983	2.12518	1.19918e-05	5.46831e-05
Purkinje_cell	PHACTR1	5.37944	1.73364	1.23078e-05	5.60382e-05
Purkinje_cell	FGFR1	5.37924	1.56167	1.22878e-05	5.59547e-05
Purkinje_cell	CPVL	5.36241	6.12245	1.29425e-05	5.87564e-05
Purkinje_cell	TMEM116	5.35403	2.24298	1.31625e-05	5.96892e-05
Purkinje_cell	VIPR2	5.28727	1.52848	1.56298e-05	7.02065e-05
Purkinje_cell	CCSER1	5.26984	0.870579	1.62354e-05	7.28469e-05
Purkinje_cell	NDRG1	5.25336	3.53391	1.721e-05	7.68823e-05
Purkinje_cell	GCNT2	5.25258	2.89335	1.72414e-05	7.70122e-05
Purkinje_cell	MPPED2	5.23984	5.2131	1.78502e-05	7.96013e-05
Purkinje_cell	C10orf71	5.2369	2.08318	1.79215e-05	7.98973e-05
Purkinje_cell	TTTY10	5.23341	1.64544	1.80289e-05	8.03214e-05
Purkinje_cell	TMEM131L	5.21807	1.48659	1.87604e-05	8.33307e-05
Purkinje_cell	ALDH1L1	5.21771	2.43325	1.87827e-05	8.34075e-05
Purkinje_cell	SORBS1	5.18893	0.940076	2.01934e-05	8.93568e-05
Purkinje_cell	FAM110B	5.17404	1.68696	2.11417e-05	9.33635e-05
Purkinje_cell	TLN2	5.15743	1.15368	2.1891e-05	9.63864e-05
Purkinje_cell	AKAP6	5.13357	0.829364	2.3289e-05	0.00010213
Purkinje_cell	HOOK2	5.12794	1.71971	2.37788e-05	0.000104166
Purkinje_cell	TACC2	5.11414	0.823821	2.45657e-05	0.000107412
Purkinje_cell	SMYD2	5.08566	3.77998	2.67831e-05	0.00011664
Purkinje_cell	MYOM2	5.04714	1.01688	2.93413e-05	0.000127205
Purkinje_cell	TJP2	5.04083	1.77667	3.00136e-05	0.000129862
Purkinje_cell	CLCN3	5.02151	1.11016	3.14323e-05	0.000135624
Purkinje_cell	PTPN3	5.02068	2.29766	3.17152e-05	0.000136808
Purkinje_cell	PDZRN3	5.01928	1.30897	3.17442e-05	0.000136897
Purkinje_cell	PCSK6	4.99325	1.85004	3.40369e-05	0.000146245
Purkinje_cell	TMEM71	4.93225	1.94869	4.00454e-05	0.000170651
Purkinje_cell	FHOD3	4.91096	1.04763	4.22248e-05	0.000179168
Purkinje_cell	CDH13	4.91045	1.08647	4.2234e-05	0.000179184
Purkinje_cell	HSPH1	4.90259	2.31113	4.33259e-05	0.000183341
Purkinje_cell	NF1	4.88604	0.837851	4.48563e-05	0.000189401
Purkinje_cell	DGKG	4.85044	1.54521	4.95642e-05	0.000207912
Purkinje_cell	PLPP1	4.84446	1.18983	5.02728e-05	0.000210695
Purkinje_cell	ST3GAL3	4.83014	1.24745	5.21574e-05	0.000218091
Purkinje_cell	CRYM	4.79669	2.02527	5.72924e-05	0.000237921
Purkinje_cell	GARNL3	4.7792	1.00536	5.94875e-05	0.000246818
Purkinje_cell	PLCL1	4.76982	1.25894	6.13991e-05	0.000254362
Purkinje_cell	ABLIM1	4.7613	0.872432	6.27525e-05	0.000259378
Purkinje_cell	ESYT2	4.75758	1.47994	6.34692e-05	0.000262089
Purkinje_cell	SESN1	4.75584	0.730025	6.29526e-05	0.000260139
Purkinje_cell	NRG2	4.74907	2.09315	6.49539e-05	0.000267767
Purkinje_cell	FN3K	4.7403	1.88671	6.64127e-05	0.000273333
Purkinje_cell	ATP2C1	4.72943	1.46761	6.84009e-05	0.000281092
Purkinje_cell	CLK1	4.72767	1.59824	6.86709e-05	0.000282095
Purkinje_cell	SGCG	4.72149	0.868604	6.93351e-05	0.000284538
Purkinje_cell	CKMT2	4.70426	0.920889	7.27554e-05	0.000297567
Purkinje_cell	HHAT	4.68187	2.32145	7.76054e-05	0.000316179
Purkinje_cell	SSR3	4.67831	1.98899	7.81423e-05	0.000318238
Purkinje_cell	NCOA2	4.67665	1.14984	7.84668e-05	0.00031945
Purkinje_cell	CNKSR3	4.67648	1.44176	7.85389e-05	0.000319624
Purkinje_cell	UBE2H	4.66209	0.957038	8.13756e-05	0.00033047
Purkinje_cell	SLC4A4	4.65931	0.993684	8.18471e-05	0.000332261
Purkinje_cell	BAIAP2	4.65826	2.82713	8.27455e-05	0.000335612
Purkinje_cell	ATP11A	4.65306	1.15053	8.34281e-05	0.000338092
Purkinje_cell	HEY2	4.64343	6.62712	8.61449e-05	0.0003488
Purkinje_cell	AC022034.3	4.63232	4.95899	8.86828e-05	0.000358366
Purkinje_cell	PMP22	4.62021	1.59107	9.10805e-05	0.000367511
Purkinje_cell	PTPRJ	4.59366	2.27426	9.79654e-05	0.000393063
Purkinje_cell	SGCD	4.58551	0.679499	9.90264e-05	0.000396882
Purkinje_cell	LINC01151	4.57135	6.48704	0.000104203	0.000416
Purkinje_cell	BCAS2	4.55712	3.42829	0.000108087	0.000430611
Purkinje_cell	CFAP61	4.54799	5.80547	0.000110829	0.000440676
Purkinje_cell	ARHGAP26	4.5071	0.575963	0.000121187	0.000479473
Purkinje_cell	FNIP2	4.49859	1.16157	0.000125409	0.000495163
Purkinje_cell	DGLUCY	4.49763	1.08473	0.000125924	0.000496956
Purkinje_cell	GBX1	4.4904	3.138	0.000128906	0.000507866
Purkinje_cell	TEAD1	4.4765	0.767024	0.000132449	0.000520886
Purkinje_cell	TUSC3	4.46201	1.34549	0.000138229	0.000542053
Purkinje_cell	NR4A1	4.45466	1.3609	0.000141016	0.000552583
Purkinje_cell	MACROD1	4.4502	1.71346	0.00014289	0.000559392
Purkinje_cell	RAB21	4.4255	1.60434	0.000152689	0.000595334
Purkinje_cell	FYTTD1	4.42316	1.98199	0.000153668	0.000598739
Purkinje_cell	SAMD4A	4.42093	0.743559	0.000153208	0.000597216
Purkinje_cell	RPL3L	4.41645	2.32425	0.000156374	0.000608469
Purkinje_cell	GRIP2	4.41312	1.61546	0.00015759	0.000612983
Purkinje_cell	TNNI3K	4.39673	0.978484	0.000163822	0.00063609
Purkinje_cell	DOCK5	4.37304	1.34817	0.000174788	0.000675141
Purkinje_cell	RNF150	4.36441	0.86324	0.000178437	0.000688264
Purkinje_cell	PPP1CB	4.36142	1.30076	0.000180332	0.000695325
Purkinje_cell	KTN1	4.35382	0.541383	0.000181638	0.000700115
Purkinje_cell	NAV1	4.3459	2.50562	0.000188445	0.00072456
Purkinje_cell	LPL	4.34498	2.67057	0.000188981	0.000726364
Purkinje_cell	NARS2	4.33791	1.38229	0.000191504	0.00073537
Purkinje_cell	SERPINH1	4.32883	3.1679	0.000197324	0.000756212
Purkinje_cell	FRY	4.32416	0.721894	0.000198233	0.000759252
Purkinje_cell	GPAT3	4.30475	1.55306	0.000209813	0.000801448
Purkinje_cell	SOX6	4.28977	0.691389	0.000216788	0.000825394
Purkinje_cell	ARHGAP42	4.28567	1.34685	0.00022002	0.000836532
Purkinje_cell	SLC1A3	4.285	0.901045	0.000219593	0.000835199
Purkinje_cell	UBE2G1	4.27998	1.40618	0.000223813	0.000849965
Purkinje_cell	SH3PXD2A	4.26968	1.127	0.000228918	0.000867944
Purkinje_cell	EXOC4	4.26837	0.73784	0.000229507	0.000870074
Purkinje_cell	HSPB1	4.26673	0.775585	0.000229549	0.000870133
Purkinje_cell	OTUD1	4.26025	3.14458	0.000236279	0.000894194
Purkinje_cell	MIR1-1HG	4.24078	1.03701	0.000247373	0.000933049
Purkinje_cell	LRRC39	4.23306	0.756451	0.000251121	0.000946534
Purkinje_cell	TBC1D8	4.22911	1.35342	0.000255961	0.000963997
Purkinje_cell	AC084871.1	4.22235	4.05095	0.000261061	0.000981738
Purkinje_cell	XIRP2	4.21894	1.81617	0.000262733	0.000987232
Purkinje_cell	CASZ1	4.21845	0.932041	0.000262114	0.000985246
Purkinje_cell	TRIM63	4.20995	1.43981	0.000269047	0.00100922
Purkinje_cell	ST3GAL6	4.20901	0.998393	0.000268682	0.00100797
Purkinje_cell	PLPP7	4.20733	0.968297	0.000269419	0.00101033
Purkinje_cell	CPNE4	4.19756	1.71646	0.000277789	0.00103844
Purkinje_cell	ZFAND5	4.18427	1.42768	0.000287667	0.00107292
Purkinje_cell	TOX	4.18127	4.71723	0.00029088	0.00108416
Purkinje_cell	ACTN2	4.17962	0.810161	0.000290679	0.00108353
Purkinje_cell	DIPK1C	4.17909	3.24638	0.000292366	0.0010892
Purkinje_cell	TPD52L1	4.17469	1.22828	0.000293866	0.00109442
Purkinje_cell	CBLB	4.17075	0.819916	0.000297419	0.00110626
Purkinje_cell	RRAGD	4.16371	1.05226	0.00030144	0.00112071
Purkinje_cell	LYPLAL1	4.1517	1.04097	0.000312795	0.0011595
Purkinje_cell	PPP2R5C	4.13877	0.945498	0.000323239	0.00119443
Purkinje_cell	MBOAT2	4.13496	2.2835	0.000327819	0.00120958
Purkinje_cell	TNNT1	4.13492	2.48268	0.000328215	0.00121082
Purkinje_cell	UTY	4.13072	0.867276	0.00032823	0.00121082
Purkinje_cell	STK39	4.12181	1.2234	0.000338547	0.00124593
Purkinje_cell	OGDH	4.12111	0.880597	0.00033827	0.00124505
Purkinje_cell	UNC45B	4.12109	1.44436	0.000339576	0.00124887
Purkinje_cell	PTPN14	4.11452	2.68364	0.00034626	0.00127132
Purkinje_cell	PYGB	4.10233	1.04052	0.000356033	0.00130471
Purkinje_cell	CYSTM1	4.09906	1.47538	0.000359523	0.00131691
Purkinje_cell	INPP4B	4.09197	1.01498	0.000365587	0.00133762
Purkinje_cell	MEIS2	4.08061	1.08822	0.000377425	0.0013777
Purkinje_cell	CTTN	4.05867	1.55581	0.000399562	0.00145316
Purkinje_cell	PHC2	4.05666	0.891749	0.000400618	0.00145668
Purkinje_cell	AGTPBP1	4.04916	1.00249	0.000409299	0.00148577
Purkinje_cell	JMY	4.0435	1.50458	0.00041589	0.00150819
Purkinje_cell	MFN2	4.02976	2.09244	0.000432188	0.00156227
Purkinje_cell	VPS8	4.02743	1.22687	0.000433413	0.00156653
Purkinje_cell	PLEKHA2	4.02691	1.42153	0.000434407	0.0015696
Purkinje_cell	PPIP5K2	4.02518	0.83574	0.000433597	0.00156702
Purkinje_cell	HSPA4	4.01771	1.79263	0.000445379	0.00160747
Purkinje_cell	CHCHD3	4.00537	0.657898	0.000457371	0.00164712
Purkinje_cell	ATF3	4.00271	2.50454	0.000463403	0.00166765
Purkinje_cell	KMT2C	3.99685	0.626334	0.000467271	0.00168074
Purkinje_cell	LINC02269	3.99282	4.12286	0.000476245	0.00170964
Purkinje_cell	MEGF9	3.98897	1.77174	0.000479964	0.00172261
Purkinje_cell	CYTH3	3.98222	1.26755	0.000487475	0.00174782
Purkinje_cell	PPM1H	3.96852	1.99614	0.000506272	0.00180909
Purkinje_cell	BSG	3.96802	1.21757	0.000505644	0.00180704
Purkinje_cell	FBN2	3.96385	2.41408	0.000513116	0.00183235
Purkinje_cell	TSPAN9	3.96049	1.26611	0.000516983	0.00184495
Purkinje_cell	AC138305.1	3.9588	1.03874	0.000518321	0.00184932
Purkinje_cell	CTNNA3	3.95041	0.714753	0.00052938	0.00188549
Purkinje_cell	PSD3	3.94414	0.855544	0.000538318	0.00191503
Purkinje_cell	XPO4	3.93266	0.934126	0.000553794	0.00196688
Purkinje_cell	PLA2G15	3.93046	1.75279	0.000557606	0.00197892
Purkinje_cell	CDK8	3.92384	0.832372	0.000566004	0.00200807
Purkinje_cell	KCNJ2	3.90885	3.3174	0.000591893	0.00209458
Purkinje_cell	PPARGC1A	3.9015	0.983373	0.000601705	0.00212597
Purkinje_cell	MAPRE2	3.89755	1.21297	0.000608687	0.00214786
Purkinje_cell	EGLN3	3.89634	1.77061	0.000611211	0.0021556
Purkinje_cell	MEF2D	3.89407	1.27257	0.000613168	0.00216157
Purkinje_cell	SMG1	3.87942	0.624795	0.000633795	0.00222901
Purkinje_cell	WIPI1	3.87923	1.08363	0.00063683	0.00223944
Purkinje_cell	MKNK2	3.87907	2.1892	0.00063933	0.0022463
Purkinje_cell	UBAC2	3.84456	0.639245	0.000693079	0.00242189
Purkinje_cell	PACS1	3.83859	0.917593	0.000708029	0.0024707
Purkinje_cell	CEP85L	3.8249	1.39454	0.000735618	0.00256097
Purkinje_cell	FBXL17	3.81334	0.594361	0.000753498	0.00261682
Purkinje_cell	ADHFE1	3.81232	0.894455	0.00075649	0.00262665
Purkinje_cell	PIP5K1B	3.81036	0.775352	0.000761245	0.00264204
Purkinje_cell	ENOX1	3.79571	1.39168	0.000792906	0.00274404
Purkinje_cell	CAST	3.79435	0.686301	0.000792981	0.00274404
Purkinje_cell	HOGA1	3.78829	2.46902	0.000809038	0.00279458
Purkinje_cell	CTNNA1	3.78446	0.821738	0.000814427	0.0028126
Purkinje_cell	ACSS2	3.77832	1.2984	0.000829481	0.00286036
Purkinje_cell	CADM1	3.77087	0.938331	0.000843998	0.00290461
Purkinje_cell	PARD6B	3.74903	2.1496	0.000894499	0.00306841
Purkinje_cell	DHRSX	3.73305	0.821821	0.000929395	0.00318011
Purkinje_cell	CEP192	3.7329	0.777002	0.000927796	0.0031753
Purkinje_cell	AC011287.1	3.72569	1.48376	0.000949726	0.00324425
Purkinje_cell	RICTOR	3.72469	0.771997	0.000950331	0.00324595
Purkinje_cell	GPBP1	3.72283	0.716459	0.000951591	0.00324927
Purkinje_cell	NR6A1	3.72229	0.817441	0.000952784	0.00325266
Purkinje_cell	SEMA6D	3.71806	1.08987	0.000963906	0.00328892
Purkinje_cell	MXI1	3.71571	1.3902	0.000974675	0.00332271
Purkinje_cell	CAMK2D	3.70483	0.5211	0.000997238	0.00339451
Purkinje_cell	CACNA1E	3.70182	2.9367	0.00101161	0.00344021
Purkinje_cell	BCAR3	3.69219	1.43596	0.00103461	0.00351404
Purkinje_cell	ACAT1	3.68451	1.18271	0.00105292	0.00357083
Purkinje_cell	PPP1R1C	3.67463	1.24642	0.00108106	0.00365852
Purkinje_cell	PDE3A	3.64158	0.954252	0.00117891	0.00396549
Purkinje_cell	LINC00882	3.63135	0.840069	0.00120679	0.00405218
Purkinje_cell	GPHN	3.62492	0.820955	0.00122969	0.00412314
Purkinje_cell	ABCC9	3.61669	1.04553	0.00125427	0.00420299
Purkinje_cell	ZEB1	3.60845	0.715359	0.00127911	0.00428095
Purkinje_cell	AQP7	3.60629	1.01327	0.00128748	0.00430545
Purkinje_cell	NNT-AS1	3.60006	0.995588	0.00130988	0.00437499
Purkinje_cell	TIAM2	3.59708	0.694421	0.00131601	0.00439369
Purkinje_cell	PCCA	3.59312	0.683664	0.00132983	0.00443575
Purkinje_cell	BDNF	3.58515	6.08662	0.00136533	0.00454213
Purkinje_cell	SRPK2	3.58229	0.978433	0.00137168	0.00455999
Purkinje_cell	GKAP1	3.5737	1.30869	0.0014016	0.00465473
Purkinje_cell	AC020687.1	3.57279	4.63828	0.00140899	0.00467739
Purkinje_cell	NBEA	3.5714	0.6578	0.00140793	0.00467434
Purkinje_cell	OSBPL8	3.5609	0.727043	0.00144289	0.00477828
Purkinje_cell	LSS	3.56035	1.93615	0.0014525	0.00480721
Purkinje_cell	PCDHGA2	3.55867	2.42791	0.00145816	0.00482497
Purkinje_cell	SH3BGR	3.55558	1.86621	0.00147085	0.00486448
Purkinje_cell	FOXK1	3.55064	1.29332	0.00148759	0.00491438
Purkinje_cell	SLC25A33	3.55032	1.53911	0.00148805	0.00491542
Purkinje_cell	TXLNB	3.54989	0.824994	0.00148644	0.00491159
Purkinje_cell	MAP3K2	3.54379	1.2108	0.00151441	0.00499645
Purkinje_cell	MAFF	3.54318	3.41162	0.00151852	0.00500849
Purkinje_cell	RYR2	3.54151	0.911153	0.00152247	0.00501973
Purkinje_cell	NRP1	3.54	0.980498	0.00152555	0.00502862
Purkinje_cell	BAG3	3.5353	1.3796	0.00154691	0.00509494
Purkinje_cell	OTULIN	3.53304	1.2606	0.00155408	0.00511753
Purkinje_cell	KIDINS220	3.52844	0.995155	0.00157359	0.00517811
Purkinje_cell	HMGB1	3.52672	1.10166	0.00158109	0.00519965
Purkinje_cell	YWHAG	3.52078	0.998096	0.00160132	0.00525931
Purkinje_cell	BCL2	3.51397	1.78921	0.00163468	0.00536135
Purkinje_cell	ANKFY1	3.50214	1.28802	0.00168208	0.00550197
Purkinje_cell	AGAP3	3.50159	1.56809	0.0016834	0.00550572
Purkinje_cell	LINC02254	3.49993	3.07423	0.00169548	0.00554244
Purkinje_cell	KDM4B	3.49986	1.06199	0.00169231	0.00553264
Purkinje_cell	RAP1GDS1	3.49146	1.00384	0.00172561	0.00563418
Purkinje_cell	KBTBD12	3.49113	1.78292	0.00173221	0.00565346
Purkinje_cell	MDGA1	3.4911	3.50492	0.00173378	0.00565803
Purkinje_cell	SLC2A1	3.48936	3.59275	0.0017418	0.00568138
Purkinje_cell	HPCAL1	3.48844	1.74601	0.00174124	0.0056801
Purkinje_cell	HHATL	3.4821	1.14938	0.00177094	0.00577016
Purkinje_cell	NUAK1	3.47222	1.33027	0.00181714	0.00591064
Purkinje_cell	UBQLN1	3.47204	1.01882	0.00181441	0.00590293
Purkinje_cell	UBE2O	3.46643	1.44657	0.00184475	0.00599327
Purkinje_cell	LINC02315	3.46421	3.34202	0.00185648	0.00602808
Purkinje_cell	DPF3	3.46312	0.915917	0.00185879	0.00603412
Purkinje_cell	LINC02175	3.46205	1.46311	0.00185675	0.00602808
Purkinje_cell	FOXO3	3.45979	0.736006	0.00187015	0.00606558
Purkinje_cell	KPNA1	3.45055	0.862464	0.00191347	0.00619625
Purkinje_cell	TNFAIP8	3.44948	3.42948	0.00192691	0.00623482
Purkinje_cell	PKIA	3.44652	0.997277	0.00193692	0.00626413
Purkinje_cell	FSD1L	3.44363	1.48937	0.00195134	0.00630764
Purkinje_cell	CECR2	3.44057	0.982884	0.00196614	0.00635174
Purkinje_cell	SLC22A23	3.43501	2.03427	0.0019967	0.006439
Purkinje_cell	IFRD1	3.43397	1.12651	0.00200023	0.00644848
Purkinje_cell	RNF103	3.4275	1.41891	0.00203351	0.00655127
Purkinje_cell	MARK3	3.42665	0.687654	0.0020353	0.00655639
Purkinje_cell	PPTC7	3.41737	0.892409	0.00208377	0.0067
Purkinje_cell	NT5C2	3.41387	0.717553	0.00209637	0.00673786
Purkinje_cell	PTPRG	3.41217	0.783192	0.00211342	0.00678933
Purkinje_cell	NAPA	3.40707	2.01661	0.00214419	0.00687939
Purkinje_cell	FBXL2	3.40644	1.49359	0.00214456	0.00687993
Purkinje_cell	ZNF638	3.4013	0.711012	0.00217196	0.00695741
Purkinje_cell	LATS2	3.39459	1.12989	0.00220937	0.00706844
Purkinje_cell	FGF1	3.37731	1.01853	0.00230328	0.00734161
Purkinje_cell	NHSL1	3.37247	0.737672	0.00232937	0.00741466
Purkinje_cell	GTF2F2	3.36181	1.06806	0.0023976	0.00761703
Purkinje_cell	ITPK1	3.36137	1.03441	0.00240223	0.00763047
Purkinje_cell	AHR	3.36121	2.38025	0.00240656	0.00764114
Purkinje_cell	MACROD2	3.35454	1.10404	0.00244551	0.00775493
Purkinje_cell	PNPLA7	3.34054	1.20798	0.00252626	0.00799165
Purkinje_cell	PARD3	3.34022	0.530014	0.00252722	0.00799391
Purkinje_cell	MAPT	3.33725	1.5279	0.00255369	0.00807219
Purkinje_cell	AFF1	3.3351	0.549551	0.00255743	0.00808244
Purkinje_cell	NR3C2	3.33461	0.709331	0.00256638	0.00810759
Purkinje_cell	AC002066.1	3.30907	1.05807	0.00274065	0.00860004
Purkinje_cell	TFRC	3.30835	1.96251	0.00274859	0.00862412
Purkinje_cell	LINC01470	3.30627	2.36113	0.00276216	0.00865923
Purkinje_cell	PTPN20	3.30001	1.49594	0.00280412	0.00877733
Purkinje_cell	SPTBN1	3.29907	0.825472	0.00280855	0.00879034
Purkinje_cell	MAPKAP1	3.29865	0.560834	0.00279492	0.00875355
Purkinje_cell	ZFHX3	3.29635	1.08244	0.00282585	0.00883774
Purkinje_cell	DLEU2	3.29543	1.09667	0.00283359	0.00886023
Purkinje_cell	SIK3	3.29511	0.590323	0.00283154	0.00885469
Purkinje_cell	PCDHGA3	3.29288	2.28297	0.00285563	0.00892234
Purkinje_cell	PPFIBP1	3.29268	0.877445	0.00285143	0.00891091
Purkinje_cell	XPO1	3.29108	0.875205	0.00286201	0.00893973
Purkinje_cell	ATXN7L1	3.28846	1.29831	0.00288446	0.00900332
Purkinje_cell	GYS1	3.27664	1.25129	0.00297017	0.00924581
Purkinje_cell	RREB1	3.26914	0.580243	0.00301384	0.00937281
Purkinje_cell	DNAJC5	3.26589	1.12221	0.00304832	0.00947018
Purkinje_cell	TIPARP	3.26375	1.8199	0.00307231	0.00953383
Purkinje_cell	AIG1	3.25848	0.952331	0.0031088	0.0096361
Purkinje_cell	NFIB	3.25802	0.824226	0.00311283	0.00964403
Purkinje_cell	PDE1C	3.25731	0.596639	0.0031124	0.00964359
Purkinje_cell	AC007262.2	3.25344	1.57186	0.00315054	0.00974554
Purkinje_cell	SLBP	3.24875	2.32291	0.00318822	0.00985241
Purkinje_cell	CKMT2-AS1	3.24784	0.777606	0.00318109	0.00983503
Purkinje_cell	AL159166.1	3.24145	2.68777	0.00324502	0.0100185
Purkinje_cell	DHX32	3.24079	0.772892	0.00324331	0.0100142
Purkinje_cell	SCAF8	3.23678	0.559195	0.00327003	0.0100833
Purkinje_cell	TCP11L2	3.23515	1.25701	0.00329417	0.0101549
Purkinje_cell	FAM160A1	3.23421	0.727364	0.00329602	0.0101587
Purkinje_cell	HDAC4	3.23379	0.833983	0.00330548	0.0101859
Purkinje_cell	AC021134.1	3.23262	4.61055	0.00332208	0.0102342
Purkinje_cell	RHEB	3.20825	1.06973	0.00352467	0.0108085
Purkinje_cell	GPNMB	3.20182	1.8106	0.00358167	0.0109699
Purkinje_cell	IDI1	3.20047	2.19624	0.00359549	0.0110071
Purkinje_cell	TGFBR1	3.19973	1.50829	0.00359695	0.0110095
Purkinje_cell	LINC02360	3.19706	4.51435	0.0036282	0.0110979
Purkinje_cell	KLHL7	3.19386	0.841965	0.00365011	0.0111576
Purkinje_cell	EZR	3.19045	1.01109	0.00367681	0.011234
Purkinje_cell	APP	3.19043	0.968259	0.00368259	0.0112495
Purkinje_cell	ANKRD28	3.18348	1.00355	0.00374197	0.0114192
Purkinje_cell	MYOZ2	3.17714	0.45847	0.00379185	0.0115595
Purkinje_cell	KCNAB2	3.17215	1.52958	0.00385025	0.0117158
Purkinje_cell	HSP90AA1	3.16859	1.21708	0.0038871	0.0118213
Purkinje_cell	TMEM9B-AS1	3.16601	1.47	0.00391075	0.0118899
Purkinje_cell	STXBP1	3.16517	1.33931	0.00391854	0.0119103
Purkinje_cell	SLC19A2	3.15373	1.32774	0.00403477	0.0122306
Purkinje_cell	UBAP2	3.14925	0.710626	0.00405848	0.0122956
Purkinje_cell	MAPKAPK3	3.14586	1.40067	0.00411032	0.0124412
Purkinje_cell	LRRC58	3.14292	1.56126	0.00413933	0.0125186
Purkinje_cell	DPYSL4	3.14102	2.89892	0.00416459	0.012588
Purkinje_cell	CES2	3.1393	1.36537	0.00416939	0.0126002
Purkinje_cell	ANKHD1	3.13904	0.581987	0.00417069	0.0126029
Purkinje_cell	CHKA	3.13863	0.977524	0.00418367	0.012641
Purkinje_cell	DPY19L4	3.12417	1.28811	0.00433825	0.0130743
Purkinje_cell	FAM107A	3.12132	2.75796	0.00437325	0.0131761
Purkinje_cell	MAST4	3.12031	0.582404	0.00437428	0.013178
Purkinje_cell	FBXO31	3.12002	1.17099	0.0043792	0.0131906
Purkinje_cell	CADPS2	3.11861	1.28924	0.00439835	0.0132444
Purkinje_cell	CLIC5	3.11661	0.715101	0.00441461	0.0132863
Purkinje_cell	CCDC85C	3.11594	1.40575	0.00442389	0.0133115
Purkinje_cell	LINC02232	3.11441	2.01284	0.00444541	0.0133726
Purkinje_cell	LDB3	3.10854	0.566731	0.00450494	0.0135256
Purkinje_cell	SNX13	3.1082	0.751012	0.00450798	0.0135335
Purkinje_cell	AC010327.4	3.0943	2.84427	0.00467128	0.0139775
Purkinje_cell	AC022034.1	3.09256	5.28621	0.00469527	0.0140468
Purkinje_cell	CNOT2	3.087	0.555055	0.00473213	0.014148
Purkinje_cell	CAP2	3.08671	0.687277	0.0047478	0.0141882
Purkinje_cell	PRKCA	3.085	1.17382	0.00477488	0.0142575
Purkinje_cell	MTUS1	3.08098	0.645715	0.00481912	0.0143779
Purkinje_cell	BLVRB	3.07374	1.70781	0.00490865	0.0146276
Purkinje_cell	FBXO34	3.07359	0.884092	0.00490955	0.014629
Purkinje_cell	IGSF11	3.07022	0.96103	0.00494237	0.0147147
Purkinje_cell	PKN2-AS1	3.06696	5.46838	0.00499928	0.0148666
Purkinje_cell	SERINC5	3.06533	1.21267	0.00500498	0.0148808
Purkinje_cell	EHD4	3.05912	1.36776	0.00509071	0.0151151
Purkinje_cell	LIN52	3.05775	1.02576	0.00509473	0.0151243
Purkinje_cell	MCF2L	3.05332	1.98307	0.00516183	0.0153027
Purkinje_cell	RORB	3.04714	1.77505	0.00524248	0.0155137
Purkinje_cell	KAT2B	3.04338	0.959301	0.00528427	0.0156218
Purkinje_cell	UBE2E2	3.04065	0.652882	0.00531763	0.0157077
Purkinje_cell	PLIN5	3.0403	0.924773	0.00532615	0.01573
Purkinje_cell	JARID2	3.03989	0.759096	0.00532699	0.0157311
Purkinje_cell	AC019068.1	3.03759	1.50369	0.00535721	0.0158117
Purkinje_cell	ESR2	3.03735	1.37946	0.00536583	0.0158315
Purkinje_cell	AC245297.3	3.03722	1.08993	0.00536159	0.0158218
Purkinje_cell	ATP1A3	3.03702	1.03178	0.00535888	0.0158152
Purkinje_cell	SLC20A1	3.03636	2.84119	0.00538619	0.0158858
Purkinje_cell	FER1L6	3.03304	4.63908	0.00543001	0.0160035
Purkinje_cell	TMEM67	3.01658	0.764476	0.00563343	0.0165449
Purkinje_cell	ALPK3	3.01633	1.02425	0.00564996	0.0165875
Purkinje_cell	RHOQ	3.01522	0.909515	0.00566047	0.0166109
Purkinje_cell	AC239809.3	3.01324	2.20069	0.00569327	0.0166937
Purkinje_cell	TNNI3	3.01273	0.636952	0.00568385	0.0166721
Purkinje_cell	UBE2QL1	3.00684	1.5135	0.00577689	0.0169132
Purkinje_cell	NT5DC1	3.00563	0.617797	0.00578281	0.016929
Purkinje_cell	ANKRD33B	3.00557	4.55804	0.00580586	0.0169858
Purkinje_cell	LGMN	3.00551	1.50132	0.00579714	0.0169649
Purkinje_cell	ASB10	3.00238	1.35745	0.00583638	0.017069
Purkinje_cell	ATP6AP1L	2.9954	1.91042	0.00594706	0.0173601
Purkinje_cell	FGD4	2.99491	0.708317	0.00594175	0.0173493
Purkinje_cell	PCDHGA10	2.99416	1.31592	0.00596023	0.0173939
Purkinje_cell	FBXL4	2.99203	0.705586	0.00597495	0.0174322
Purkinje_cell	C18orf25	2.98542	1.0505	0.00608843	0.0177348
Purkinje_cell	ZSWIM6	2.97278	0.920419	0.00627709	0.0182115
Purkinje_cell	TRAPPC9	2.97268	0.531277	0.00626525	0.0181803
Purkinje_cell	HMBOX1	2.96995	0.421425	0.0062899	0.0182422
Purkinje_cell	PDE7B	2.96719	1.16708	0.00636282	0.0184292
Purkinje_cell	SNX6	2.96143	0.920756	0.00644185	0.0186302
Purkinje_cell	OXCT1	2.96142	0.958441	0.00644902	0.0186458
Purkinje_cell	PPP1R13B	2.95677	0.672159	0.00652261	0.0188453
Purkinje_cell	COL4A1	2.95628	1.07636	0.00653527	0.0188785
Purkinje_cell	TANGO2	2.95231	0.840658	0.00658469	0.0190079
Purkinje_cell	TDRD3	2.95095	0.440849	0.00658804	0.0190159
Purkinje_cell	SH3KBP1	2.94879	1.10432	0.00665055	0.0191722
Purkinje_cell	COG5	2.94665	0.592529	0.00668083	0.0192446
Purkinje_cell	EFNA5	2.9414	0.649037	0.00676945	0.0194759
Purkinje_cell	BDH1	2.94019	1.7132	0.00678916	0.0195258
Purkinje_cell	ANKRD2	2.94011	2.54033	0.00679844	0.019549
Purkinje_cell	FBXW7	2.93979	0.447699	0.00677094	0.0194785
Purkinje_cell	COL23A1	2.93964	1.55777	0.00680454	0.0195614
Purkinje_cell	AC013640.1	2.93819	2.77181	0.00683048	0.0196239
Purkinje_cell	SLC36A2	2.93818	5.44265	0.00683344	0.0196273
Purkinje_cell	FOXN3	2.93526	0.725383	0.00687109	0.0197285
Purkinje_cell	MRTFA	2.9307	0.792005	0.00694504	0.0199216
Purkinje_cell	SPPL3	2.93013	0.78752	0.00695366	0.0199445
Purkinje_cell	KANK1	2.92662	0.613617	0.00701469	0.020109
Purkinje_cell	SMYD1	2.92419	0.638487	0.00704683	0.020187
Purkinje_cell	IDI2-AS1	2.92236	1.33489	0.00708953	0.0202987
Purkinje_cell	FAM49B	2.92043	0.663796	0.00711378	0.0203646
Purkinje_cell	RCAN2	2.91888	0.584647	0.00714409	0.0204442
Purkinje_cell	SLC16A7	2.90785	0.644623	0.00733804	0.0209479
Purkinje_cell	UBE2B	2.90592	0.475623	0.007331	0.0209315
Purkinje_cell	UGCG	2.90495	1.61797	0.00739324	0.0210871
Purkinje_cell	NFIL3	2.90375	1.49708	0.00741347	0.0211411
Purkinje_cell	AL355612.1	2.90242	1.17497	0.00743795	0.0212017
Purkinje_cell	ENTPD1-AS1	2.90173	0.866966	0.00744568	0.0212168
Purkinje_cell	ABI1	2.89642	0.670653	0.00752537	0.0214266
Purkinje_cell	ITGA11	2.8942	1.37422	0.00758287	0.0215752
Purkinje_cell	ADAM23	2.88814	0.709885	0.00769427	0.0218657
Purkinje_cell	SVIL	2.88769	0.505892	0.00769707	0.0218717
Purkinje_cell	POLR2J3	2.87408	0.808239	0.00795691	0.0225379
Purkinje_cell	CHST9	2.87322	3.83514	0.00798749	0.0226106
Purkinje_cell	MYH9	2.87265	0.769203	0.00798268	0.0226029
Purkinje_cell	CCDC93	2.87211	0.607524	0.00798361	0.0226035
Purkinje_cell	SNX30	2.87105	1.42145	0.00801537	0.0226719
Purkinje_cell	SLC30A10	2.86878	4.18545	0.0080722	0.0228149
Purkinje_cell	PPP2R2D	2.8676	0.74379	0.00807774	0.0228286
Purkinje_cell	CDH2	2.86579	0.582897	0.00811612	0.0229331
Purkinje_cell	SLC25A40	2.86408	1.17779	0.00815313	0.0230277
Purkinje_cell	GLCCI1	2.86379	0.969175	0.00815589	0.0230335
Purkinje_cell	TBC1D5	2.85543	0.551355	0.00831466	0.0234334
Purkinje_cell	NOS1AP	2.85236	0.796451	0.00837307	0.0235676
Purkinje_cell	RGS12	2.85148	1.16412	0.00839705	0.0236229
Purkinje_cell	BDNF-AS	2.84949	1.51443	0.00844598	0.0237401
Purkinje_cell	PLCL2	2.84421	0.592806	0.00854331	0.0239931
Purkinje_cell	TMEM245	2.84354	0.480997	0.0085254	0.023949
Purkinje_cell	ARHGAP29	2.84353	1.3688	0.00856755	0.0240488
Purkinje_cell	ANKRD12	2.84226	0.497404	0.00857035	0.0240525
Purkinje_cell	TMEM209	2.81858	1.63944	0.00908513	0.0253646
Purkinje_cell	ART3	2.81793	0.791503	0.00908836	0.0253714
Purkinje_cell	PDXK	2.81691	1.25708	0.00912322	0.0254601
Purkinje_cell	HK2	2.81428	3.35744	0.00919005	0.0256247
Purkinje_cell	MYOM1	2.81392	0.622528	0.00918251	0.025607
Purkinje_cell	HOMER2	2.81312	1.179	0.00920026	0.0256463
Purkinje_cell	LINC01725	2.81117	1.1646	0.00924926	0.0257657
Purkinje_cell	DENND6A	2.80994	0.909718	0.00926556	0.0258067
Purkinje_cell	ANKRD11	2.80722	0.539	0.00932285	0.0259521
Purkinje_cell	CFDP1	2.80437	0.801067	0.00938995	0.0261242
Purkinje_cell	ARHGEF7	2.80333	0.887143	0.00942244	0.0262057
Purkinje_cell	ACTA1	2.7967	2.00863	0.00957611	0.0265879
Purkinje_cell	SH2B3	2.79649	1.33102	0.00957494	0.026587
Purkinje_cell	CERS4	2.79404	1.12298	0.00962622	0.0267089
Purkinje_cell	AC096677.1	2.79227	1.94115	0.00967917	0.0268376
Purkinje_cell	ARHGAP21	2.79218	0.60998	0.0096558	0.0267797
Purkinje_cell	PDE7A	2.78925	0.53611	0.00973611	0.0269727
Purkinje_cell	JAK2	2.76925	1.44902	0.0102201	0.0281729
Purkinje_cell	TPCN1	2.76854	0.710211	0.0102156	0.0281653
Purkinje_cell	FBXL20	2.76653	0.470219	0.0102321	0.0282036
Purkinje_cell	ANKRD16	2.76044	0.980499	0.0104134	0.0286479
Purkinje_cell	PARVA	2.76035	0.684096	0.0104222	0.0286624
Purkinje_cell	OSBP2	2.76018	1.04983	0.0104308	0.0286787
Purkinje_cell	CDK6	2.75676	0.582215	0.0104985	0.0288261
Purkinje_cell	AL365259.1	2.75561	5.60817	0.0105596	0.0289674
Purkinje_cell	CBFB	2.75528	0.745809	0.010526	0.0288895
Purkinje_cell	ARHGEF11	2.74604	0.876673	0.0107873	0.0295275
Purkinje_cell	NXN	2.74419	1.11993	0.01083	0.0296269
Purkinje_cell	2023-03-06	2.73582	0.614758	0.0110417	0.0301582
Purkinje_cell	LIMS1	2.73484	0.767111	0.011074	0.0302389
Purkinje_cell	GMPR	2.73402	0.810709	0.0110908	0.0302823
Purkinje_cell	NCEH1	2.73375	1.11129	0.011104	0.0303059
Purkinje_cell	ATP1B3	2.72984	1.95295	0.0112152	0.0305787
Purkinje_cell	SDC4	2.72837	1.2622	0.0112467	0.0306542
Purkinje_cell	MLLT3	2.72779	1.38946	0.0112643	0.0306971
Purkinje_cell	ACSS1	2.72547	1.33149	0.0113257	0.0308455
Purkinje_cell	AZGP1	2.725	4.18695	0.011344	0.0308835
Purkinje_cell	MOK	2.72249	1.25408	0.0114023	0.0310266
Purkinje_cell	PPM1L	2.71922	0.591872	0.0114774	0.0312129
Purkinje_cell	PLEC	2.71922	1.26349	0.0114838	0.0312251
Purkinje_cell	PGAP2	2.71888	1.56279	0.0115	0.0312588
Purkinje_cell	RAPGEF2	2.71408	0.479179	0.0116023	0.0315106
Purkinje_cell	SPX	2.71386	2.19663	0.0116378	0.0315992
Purkinje_cell	TBC1D31	2.70864	1.38889	0.0117747	0.0319365
Purkinje_cell	WDPCP	2.70746	0.622417	0.011805	0.0320054
Purkinje_cell	CNOT1	2.70632	0.653954	0.0118268	0.0320593
Purkinje_cell	PTTG1IP	2.70532	0.756793	0.0118573	0.0321339
Purkinje_cell	MIR29B2CHG	2.70049	0.575863	0.0119893	0.0324566
Purkinje_cell	WIPF3	2.6994	1.83112	0.0120374	0.0325707
Purkinje_cell	CCDC141	2.69876	0.631249	0.0120445	0.0325873
Purkinje_cell	ABCC4	2.69616	3.69404	0.0121367	0.0328123
Purkinje_cell	AFG1L	2.69578	0.85876	0.0121315	0.0328011
Purkinje_cell	MPDZ	2.6954	0.630694	0.012141	0.0328213
Purkinje_cell	CARNMT1	2.69129	1.50028	0.0122649	0.033137
Purkinje_cell	PAG1	2.69095	1.64545	0.0122811	0.0331726
Purkinje_cell	SLC35D1	2.6864	1.51626	0.0124075	0.0334697
Purkinje_cell	ASB14	2.6837	1.87711	0.0124823	0.033655
Purkinje_cell	TRIM54	2.68295	0.741965	0.0125021	0.0337027
Purkinje_cell	DNAJB1	2.67989	1.8738	0.0125987	0.0339463
Purkinje_cell	HLCS	2.67968	1.26014	0.0126059	0.0339602
Purkinje_cell	PHACTR2	2.6792	0.885103	0.0126117	0.033973
Purkinje_cell	SNAPC1	2.6771	1.16129	0.0126749	0.0341209
Purkinje_cell	MPC1	2.67517	0.636719	0.0127258	0.0342408
Purkinje_cell	CHN2	2.67482	5.76125	0.0127571	0.0343167
Purkinje_cell	MAP2K5	2.67418	0.706615	0.0127536	0.03431
Purkinje_cell	ZBTB37	2.67293	1.25241	0.0127976	0.0344199
Purkinje_cell	LINC00486	2.66888	0.545962	0.0128907	0.0346306
Purkinje_cell	ACSL3	2.66554	1.04009	0.013017	0.0349296
Purkinje_cell	RNF152	2.66428	3.07999	0.0130712	0.0350608
Purkinje_cell	CEP57L1	2.66323	1.0898	0.0130891	0.0351029
Purkinje_cell	YPEL2	2.66223	0.992954	0.0131241	0.0351853
Purkinje_cell	SPHKAP	2.65995	0.689163	0.0131861	0.0353341
Purkinje_cell	TAF4	2.65537	0.964065	0.0133073	0.0356269
Purkinje_cell	FLCN	2.65379	0.871064	0.0133622	0.0357597
Purkinje_cell	PLA2G6	2.65348	2.48376	0.0134012	0.0358432
Purkinje_cell	PCDHGA6	2.65307	1.16818	0.0133988	0.0358398
Purkinje_cell	CDC14B	2.65289	0.690654	0.0133973	0.0358398
Purkinje_cell	DUSP5	2.65271	3.49924	0.0134287	0.035905
Purkinje_cell	COBLL1	2.64858	1.70753	0.0135451	0.0361897
Purkinje_cell	FRK	2.64673	1.10438	0.0136001	0.0363217
Purkinje_cell	NEK10	2.64652	0.771614	0.013607	0.036337
Purkinje_cell	TRIM24	2.64127	0.937854	0.0137735	0.0367278
Purkinje_cell	FOXO1	2.63846	0.811549	0.0138597	0.0369366
Purkinje_cell	MBP	2.63836	0.972274	0.013866	0.0369504
Purkinje_cell	INPP5F	2.63721	1.18162	0.0139013	0.0370325
Purkinje_cell	TRIO	2.63416	0.607593	0.0140004	0.03726
Purkinje_cell	ZNF57	2.62919	3.73678	0.0141797	0.0376697
Purkinje_cell	MPP7	2.62823	0.743058	0.0141823	0.0376737
Purkinje_cell	HSPA9	2.62768	0.638371	0.0141907	0.0376897
Purkinje_cell	TRPM7	2.62715	0.50054	0.0142203	0.0377623
Purkinje_cell	SLC25A26	2.62623	0.935918	0.0142624	0.0378618
Purkinje_cell	FOXP2	2.62458	1.17281	0.0143169	0.037988
Purkinje_cell	UBE2E1	2.62202	0.82464	0.0143926	0.0381643
Purkinje_cell	BTRC	2.62183	0.50597	0.0143891	0.038158
Purkinje_cell	ZNF148	2.62063	0.609843	0.0144432	0.038283
Purkinje_cell	DYRK1A	2.6197	0.560299	0.0144734	0.0383568
Purkinje_cell	CLMN	2.61947	2.46186	0.0144941	0.0384052
Purkinje_cell	CLASP1	2.61482	0.518302	0.0146359	0.0387402
Purkinje_cell	PCDHGB3	2.61367	2.45096	0.0146916	0.0388595
Purkinje_cell	PRR16	2.6102	0.871917	0.0147994	0.0391225
Purkinje_cell	GPR137B	2.60624	0.890312	0.0149135	0.039386
Purkinje_cell	AC099489.1	2.60491	2.12019	0.0149892	0.0395668
Purkinje_cell	AASS	2.60269	1.04998	0.015053	0.0397286
Purkinje_cell	SLC16A10	2.60237	1.35186	0.0150757	0.0397756
Purkinje_cell	FBXL7	2.60067	0.580301	0.0151213	0.0398671
Purkinje_cell	DENND1B	2.59946	0.680264	0.0151699	0.0399857
Purkinje_cell	RAB20	2.59941	2.01988	0.0151841	0.0400198
Purkinje_cell	CTBP2	2.59939	0.634943	0.0151661	0.0399788
Purkinje_cell	DEAF1	2.5933	1.17775	0.0153798	0.0404835
Purkinje_cell	CAMK2B	2.59223	0.57054	0.0154104	0.0405576
Purkinje_cell	AC019131.1	2.59187	2.91625	0.0154482	0.0406439
Purkinje_cell	MFGE8	2.58759	0.752422	0.015564	0.0409155
Purkinje_cell	PSPH	2.58686	1.44928	0.0156184	0.0410455
Purkinje_cell	DIAPH2	2.57978	0.708049	0.015866	0.0416594
Purkinje_cell	ARMH3	2.57697	0.652598	0.0159725	0.0419156
Purkinje_cell	ATG10	2.57549	0.931206	0.0160286	0.0420425
Purkinje_cell	SLC25A13	2.57464	0.849004	0.0160576	0.0421085
Purkinje_cell	ARL15	2.57445	0.569872	0.0160576	0.0421085
Purkinje_cell	ADCK1	2.57173	1.18507	0.0161658	0.0423649
Purkinje_cell	THSD4	2.57105	0.628906	0.0161947	0.0424272
Purkinje_cell	ANKS1A	2.56948	0.565777	0.0162423	0.0425383
Purkinje_cell	RSU1	2.56478	0.703456	0.0164021	0.0429224
Purkinje_cell	PALMD	2.56297	0.739562	0.0164919	0.0431505
Purkinje_cell	AC106791.1	2.56158	1.21583	0.0165585	0.0432972
Purkinje_cell	UVRAG	2.56038	0.745542	0.0165894	0.0433629
Purkinje_cell	ZNF680	2.55981	0.573561	0.0166025	0.0433879
Purkinje_cell	ANKRD13C	2.55912	0.527221	0.0165945	0.0433704
Purkinje_cell	PTPRK	2.55748	0.363728	0.0166779	0.0435537
Purkinje_cell	KIAA1217	2.55446	0.620633	0.0168192	0.0438665
Purkinje_cell	ANKH	2.5544	0.645547	0.0168147	0.0438584
Purkinje_cell	NFX1	2.55418	0.53881	0.0167938	0.0438178
Purkinje_cell	AL357153.2	2.54631	1.01535	0.0171292	0.044597
Purkinje_cell	ZNF10	2.54476	1.0653	0.0171958	0.0447456
Purkinje_cell	ZNRF1	2.5435	0.907033	0.0172462	0.0448658
Purkinje_cell	FXR1	2.54271	0.654127	0.0172686	0.044917
Purkinje_cell	CRNDE	2.54211	4.12201	0.0173164	0.0450234
Purkinje_cell	SSBP2	2.53903	0.456409	0.0173965	0.0452138
Purkinje_cell	GNG7	2.53616	0.730121	0.0175287	0.045532
Purkinje_cell	MYO1B	2.53597	1.69612	0.0175465	0.0455637
Purkinje_cell	SLX4IP	2.53359	1.42925	0.0176498	0.0458104
Purkinje_cell	MRPS31	2.53354	0.791382	0.017627	0.0457547
Purkinje_cell	PPP2R5A	2.53292	0.596454	0.0176568	0.0458212
Purkinje_cell	GLI3	2.52807	2.22844	0.0178761	0.0463388
Purkinje_cell	WWP1	2.52489	0.631633	0.0179834	0.0465727
Purkinje_cell	ARHGEF6	2.52096	1.21146	0.0181622	0.0469839
Purkinje_cell	AC019211.1	2.5201	2.80476	0.0182048	0.0470679
Purkinje_cell	IGF1R	2.51963	0.502546	0.0181979	0.0470537
Purkinje_cell	MYBPC3	2.51421	0.450825	0.018434	0.0476203
Purkinje_cell	STX7	2.51404	0.879635	0.0184356	0.0476203
Purkinje_cell	ITGA5	2.51326	1.10098	0.0184661	0.0476833
Purkinje_cell	RCOR1	2.51251	0.967301	0.0185061	0.0477684
Purkinje_cell	ABHD3	2.51108	1.09131	0.0185626	0.0478936
Purkinje_cell	DOP1B	2.50995	1.7905	0.0186194	0.0480223
Purkinje_cell	AFF4	2.50837	0.57848	0.0186699	0.0481412
Purkinje_cell	DICER1-AS1	2.50707	1.93532	0.0187465	0.0483234
Purkinje_cell	TYW1	2.50652	0.674331	0.0187484	0.0483244
Purkinje_cell	TRAPPC6B	2.5019	0.88142	0.0189387	0.0487575
Purkinje_cell	FHL1	2.50108	0.842826	0.0189824	0.0488545
Purkinje_cell	SLC47A1	2.4954	3.53045	0.0192515	0.0494911
Purkinje_cell	FOCAD	2.49512	0.681663	0.0192524	0.0494911
Purkinje_cell	ULK2	2.49052	1.13277	0.01944	0.0499342
Purkinje_cell	HECW2	2.48525	0.587519	0.0196761	0.0504666
Purkinje_cell	AKAP13	2.48238	0.663772	0.0198171	0.0507871
Purkinje_cell	ATF1	2.48226	1.05291	0.019816	0.0507871
Purkinje_cell	TRAF2	2.47597	2.54321	0.0201155	0.0514632
Purkinje_cell	DNAJC3	2.47474	0.724028	0.0201481	0.0515347
Purkinje_cell	WDR44	2.47267	1.14088	0.0202518	0.0517795
Purkinje_cell	KLHL24	2.4702	0.571384	0.0203586	0.0520161
Purkinje_cell	EXOC6	2.46967	0.927969	0.0203931	0.0520878
Purkinje_cell	ACOT11	2.46923	0.510141	0.0203915	0.0520878
Purkinje_cell	BTBD7	2.46757	0.607996	0.020458	0.052217
Purkinje_cell	LRSAM1	2.46388	0.750632	0.0206339	0.0526003
Purkinje_cell	ROR1	2.46355	0.531432	0.020654	0.0526475
Purkinje_cell	SLC15A4	2.46236	1.29565	0.0207321	0.0528342
Purkinje_cell	CTXND1	2.46024	2.51401	0.020835	0.0530733
Purkinje_cell	LMO7	2.45991	0.368219	0.0208163	0.0530365
Purkinje_cell	CORO1C	2.45545	0.599776	0.0210354	0.0535156
Purkinje_cell	WWP2	2.45456	1.24238	0.0210855	0.053618
Purkinje_cell	EYA1	2.45315	0.878822	0.0211544	0.0537639
Purkinje_cell	INSR	2.45303	0.54404	0.0211533	0.0537639
Purkinje_cell	TNS1	2.45217	0.542578	0.0211962	0.053855
Purkinje_cell	MMP2	2.44955	5.44047	0.0213515	0.0542018
Purkinje_cell	AGPAT3	2.44947	0.798337	0.0213357	0.0541713
Purkinje_cell	TTC13	2.44787	1.32149	0.0214041	0.0543226
Purkinje_cell	BDP1	2.4452	0.554136	0.021516	0.0545643
Purkinje_cell	ZMYND8	2.44479	0.839168	0.0215645	0.0546705
Purkinje_cell	CERK	2.44098	1.03246	0.0217471	0.0550778
Purkinje_cell	CHCHD6	2.43803	1.03356	0.0218863	0.0553748
Purkinje_cell	UQCC1	2.43473	0.731327	0.0220514	0.0557427
Purkinje_cell	CCDC144A	2.43405	0.580404	0.022059	0.0557513
Purkinje_cell	COBL	2.43262	0.720118	0.0221503	0.0559475
Purkinje_cell	SLC39A14	2.43259	0.667616	0.0221486	0.0559474
Purkinje_cell	TMEM140	2.42887	1.84979	0.0223485	0.0563437
Purkinje_cell	DPYD-AS1	2.42815	1.54039	0.0223851	0.0564186
Purkinje_cell	PFKFB3	2.42813	1.06756	0.0223703	0.0563944
Purkinje_cell	JAKMIP3	2.42614	1.35382	0.022482	0.056615
Purkinje_cell	AC113414.1	2.42563	1.51906	0.0225171	0.0566814
Purkinje_cell	PCDHGA7	2.42413	1.69785	0.022581	0.0568249
Purkinje_cell	CLDN12	2.42247	0.799072	0.0226545	0.0569975
Purkinje_cell	ITFG1	2.42149	0.579609	0.0227075	0.0571038
Purkinje_cell	KLC1	2.42133	0.550172	0.0227009	0.0570958
Purkinje_cell	SMAP1	2.41943	0.747697	0.0228202	0.0573519
Purkinje_cell	AC073475.1	2.41772	0.654581	0.0228923	0.0575285
Purkinje_cell	WWC2	2.41498	0.355486	0.0229673	0.0576813
Purkinje_cell	FRMPD4	2.41373	1.5353	0.0231205	0.0580176
Purkinje_cell	UNC13B	2.41273	0.692612	0.0231583	0.05809
Purkinje_cell	DCLK2	2.40903	0.691736	0.023343	0.0584952
Purkinje_cell	MCCC2	2.40697	0.535404	0.0233939	0.0585956
Purkinje_cell	INTS6	2.40608	0.810131	0.0235064	0.0588284
Purkinje_cell	RASSF9	2.40482	3.72041	0.0235892	0.0589992
Purkinje_cell	CCDC146	2.40392	0.976696	0.0236251	0.0590709
Purkinje_cell	2023-03-11	2.40326	2.27452	0.0236743	0.0591803
Purkinje_cell	PPP2R5E	2.40138	0.553615	0.023731	0.0592948
Purkinje_cell	NPIPB3	2.39879	2.62766	0.0239048	0.0596791
Purkinje_cell	MAGI1	2.39731	0.540505	0.0239748	0.0598309
Purkinje_cell	GLDN	2.39633	1.91279	0.0240354	0.0599685
Purkinje_cell	LCLAT1	2.39599	0.731224	0.0240353	0.0599685
Purkinje_cell	UBXN7	2.39351	0.879526	0.0241702	0.0602505
Purkinje_cell	SLC16A1	2.39092	0.99429	0.0243149	0.0605504
Purkinje_cell	MSH4	2.39002	1.97476	0.0243787	0.0606862
Purkinje_cell	C1GALT1	2.38823	1.27159	0.0244663	0.0608857
Purkinje_cell	KLHL32	2.38756	1.20896	0.0244993	0.060954
Purkinje_cell	OBSCN	2.38176	0.39776	0.0247921	0.0616543
Purkinje_cell	PPP1R9A	2.38167	0.544822	0.0248176	0.0617085
Purkinje_cell	TMEM164	2.3809	0.80792	0.024865	0.0618075
Purkinje_cell	WDR70	2.38028	0.517748	0.0248768	0.0618321
Purkinje_cell	RASGRP3	2.37902	0.620341	0.024957	0.062022
Purkinje_cell	HIBADH	2.37786	0.68505	0.0250187	0.0621519
Purkinje_cell	CLPB	2.37633	1.43861	0.0251094	0.0623441
Purkinje_cell	NINL	2.37381	0.788702	0.0252418	0.0626394
Purkinje_cell	PDE11A	2.37364	2.17106	0.0252749	0.0627121
Purkinje_cell	RPS6KA2	2.37343	0.71695	0.0252636	0.0626888
Purkinje_cell	MSRA	2.37283	0.759944	0.0253033	0.062773
Purkinje_cell	TPD52L2	2.37235	1.32634	0.0253211	0.062803
Purkinje_cell	PDSS1	2.36903	1.19566	0.0255176	0.0632243
Purkinje_cell	CPEB4	2.36453	0.378192	0.0257518	0.0637216
Purkinje_cell	GAS2	2.36262	0.632711	0.0258762	0.0639913
Purkinje_cell	RNF168	2.35343	0.849931	0.026408	0.0651483
Purkinje_cell	AC025283.2	2.35046	1.18879	0.0265914	0.0655561
Purkinje_cell	C20orf194	2.34924	0.604069	0.0266544	0.0656831
Purkinje_cell	BCL2L1	2.347	1.41292	0.0267993	0.0659941
Purkinje_cell	PCNX4	2.34475	0.783326	0.0269328	0.0662881
Purkinje_cell	SLC4A5	2.34194	1.67899	0.0271019	0.0666542
Purkinje_cell	BACH2	2.34147	1.14191	0.027127	0.0667058
Purkinje_cell	NAV3	2.34021	0.743237	0.0271957	0.0668596
Purkinje_cell	ABRA	2.33726	1.04737	0.0273775	0.067241
Purkinje_cell	SEC63	2.33709	0.526238	0.0273389	0.0671743
Purkinje_cell	PPFIA1	2.33597	0.750353	0.0274448	0.0673961
Purkinje_cell	UNC79	2.33527	2.0635	0.027513	0.0675536
Purkinje_cell	CSNK1G3	2.33497	0.783699	0.0275057	0.0675406
Purkinje_cell	FGF14	2.33413	1.25765	0.0275745	0.0676792
Purkinje_cell	PPP1R3B	2.3334	0.842511	0.0276039	0.0677411
Purkinje_cell	COMT	2.33305	0.846661	0.0276111	0.0677537
Purkinje_cell	ARHGAP5	2.33026	0.427288	0.0277751	0.0681102
Purkinje_cell	CDH20	2.32979	1.93687	0.0278399	0.0682436
Purkinje_cell	B4GALNT3	2.32956	0.593433	0.0278361	0.0682392
Purkinje_cell	LRP5L	2.32677	1.39998	0.0280137	0.0686027
Purkinje_cell	LAMA2	2.32457	0.433397	0.0281403	0.0688819
Purkinje_cell	SLX4	2.32299	1.89601	0.0282452	0.0691282
Purkinje_cell	ASAP1	2.32164	0.302109	0.0282625	0.0691654
Purkinje_cell	FBXO42	2.32139	0.669561	0.0283361	0.0693094
Purkinje_cell	DOCK3	2.3213	0.449017	0.028331	0.0693021
Purkinje_cell	TENT5A	2.31888	0.887185	0.0285109	0.0697108
Purkinje_cell	AUH	2.31777	0.53315	0.0285593	0.0698082
Purkinje_cell	PPARGC1B	2.31717	0.653267	0.0286007	0.0698833
Purkinje_cell	EIF3M	2.31527	0.831253	0.0286942	0.0700857
Purkinje_cell	DPH6-DT	2.31433	0.595247	0.0287729	0.070236
Purkinje_cell	STT3B	2.31257	0.884493	0.0289066	0.0705467
Purkinje_cell	RTN4IP1	2.31229	1.17176	0.0289157	0.0705584
Purkinje_cell	KATNAL2	2.30918	0.804426	0.0290995	0.0709888
Purkinje_cell	NUBPL	2.30415	0.722916	0.029438	0.0717257
Purkinje_cell	BMT2	2.30304	0.658731	0.0295032	0.071874
Purkinje_cell	HOMER1	2.29774	0.563111	0.0298454	0.0726426
Purkinje_cell	FNIP1	2.29342	0.496484	0.0301234	0.0732594
Purkinje_cell	ATP8A1	2.29339	0.627443	0.0301302	0.0732705
Purkinje_cell	CCDC57	2.29252	0.772655	0.0301709	0.0733531
Purkinje_cell	RNF114	2.2924	0.841279	0.0301884	0.0733903
Purkinje_cell	FAM78A	2.28579	0.87404	0.0306208	0.0743035
Purkinje_cell	LAPTM4B	2.28338	0.641978	0.0307826	0.0746353
Purkinje_cell	CSRP2	2.28235	3.51333	0.0308857	0.0748353
Purkinje_cell	ERLIN2	2.28184	1.92327	0.0309093	0.0748869
Purkinje_cell	KCNQ4	2.2806	2.32349	0.0309992	0.075077
Purkinje_cell	H2AFY2	2.28043	0.903941	0.0309755	0.0750252
Purkinje_cell	KIAA1958	2.27919	1.13373	0.0310888	0.0752663
Purkinje_cell	ACTR3B	2.27898	0.893383	0.0310811	0.0752532
Purkinje_cell	WWOX	2.27594	0.70293	0.0313042	0.0757149
Purkinje_cell	ITSN2	2.27538	0.564262	0.0313301	0.0757608
Purkinje_cell	AP005329.2	2.27305	0.560103	0.031467	0.0760581
Purkinje_cell	AC046134.2	2.27182	0.770895	0.0315799	0.0762915
Purkinje_cell	MGAT5	2.27149	0.635528	0.031612	0.0763577
Purkinje_cell	UBAP1	2.27115	0.638941	0.0316203	0.0763665
Purkinje_cell	ACBD6	2.27114	0.627982	0.0316192	0.0763665
Purkinje_cell	PCDHGA5	2.27083	1.29716	0.031649	0.0764132
Purkinje_cell	PEPD	2.27038	0.964831	0.0316645	0.0764337
Purkinje_cell	OPRM1	2.26829	3.30891	0.0318418	0.0768277
Purkinje_cell	UBE2V1	2.26705	0.580236	0.0318888	0.0769355
Purkinje_cell	HP1BP3	2.26412	0.459704	0.03208	0.0773226
Purkinje_cell	ZFYVE1	2.26172	1.17543	0.0322768	0.0777683
Purkinje_cell	SLC36A1	2.25669	2.18201	0.0326451	0.0785112
Purkinje_cell	PPP2CA	2.25516	0.694744	0.0327295	0.0786912
Purkinje_cell	THRB	2.25405	0.58319	0.0328067	0.0788535
Purkinje_cell	TNKS	2.25366	0.448677	0.0328251	0.0788862
Purkinje_cell	GABRA4	2.25333	3.72718	0.032894	0.0790344
Purkinje_cell	JAZF1	2.25196	0.487823	0.0329592	0.0791562
Purkinje_cell	ABCA5	2.2516	0.74344	0.0329938	0.0792179
Purkinje_cell	SIL1	2.24943	0.61949	0.0331378	0.0795327
Purkinje_cell	SNX24	2.2471	0.643829	0.0332801	0.0798274
Purkinje_cell	ZNF516	2.24618	0.738179	0.0333746	0.0800131
Purkinje_cell	FAM181A-AS1	2.24453	6.98248	0.0335284	0.0803347
Purkinje_cell	AP000462.3	2.24106	2.42345	0.0337668	0.0808466
Purkinje_cell	SULT1C2	2.24034	2.01654	0.0338197	0.0809437
Purkinje_cell	COMMD10	2.23667	0.41452	0.0340559	0.0814317
Purkinje_cell	PDLIM5	2.23432	0.230539	0.0341807	0.0816763
Purkinje_cell	AC114316.1	2.23365	1.15486	0.0343056	0.081951
Purkinje_cell	AC005699.1	2.23285	1.9366	0.0343483	0.0820409
Purkinje_cell	SGPP1	2.23117	0.962684	0.0344756	0.082303
Purkinje_cell	RARS2	2.22918	0.68777	0.034611	0.0826021
Purkinje_cell	PARG	2.22806	0.76212	0.0347091	0.0828119
Purkinje_cell	TOM1L2	2.22778	0.328678	0.0346778	0.0827495
Purkinje_cell	UBE2K	2.22732	0.438683	0.0347336	0.0828583
Purkinje_cell	EIF4EBP2	2.22393	0.886681	0.0350132	0.0834402
Purkinje_cell	MLLT10	2.22333	0.36317	0.035039	0.0834896
Purkinje_cell	GRIA4	2.22095	2.69916	0.035259	0.0839648
Purkinje_cell	TMEM38B	2.22025	0.444963	0.0352646	0.0839722
Purkinje_cell	AC087500.1	2.21747	1.20114	0.0355106	0.0844879
Purkinje_cell	SNX18	2.21708	2.27879	0.0355525	0.0845653
Purkinje_cell	MANBA	2.2153	0.703677	0.035669	0.0848041
Purkinje_cell	G3BP2	2.21296	0.914086	0.0358548	0.0851793
Purkinje_cell	SORCS1	2.21243	2.52623	0.0359102	0.085286
Purkinje_cell	ZFAND3	2.21197	0.38972	0.0359184	0.0852964
Purkinje_cell	KY	2.21165	1.35953	0.0359403	0.0853389
Purkinje_cell	PIGN	2.21078	0.866616	0.0360264	0.0854999
Purkinje_cell	NDRG3	2.21065	0.633726	0.0360238	0.0854999
Purkinje_cell	NSD1	2.21004	0.723971	0.036086	0.0856104
Purkinje_cell	CREB5	2.20907	0.812631	0.0361492	0.0857542
Purkinje_cell	FEM1C	2.20681	0.969701	0.036332	0.0861316
Purkinje_cell	TSPAN5	2.20563	2.61527	0.0364366	0.0863546
Purkinje_cell	PRR26	2.20557	1.36492	0.0364278	0.08634
Purkinje_cell	NEGR1	2.20333	2.45912	0.0366246	0.0867249
Purkinje_cell	RALGPS1	2.20104	0.540539	0.0367696	0.0870366
Purkinje_cell	ZNF438	2.20043	0.478615	0.0368148	0.0871247
Purkinje_cell	SPAST	2.19933	0.960368	0.0369146	0.0873231
Purkinje_cell	FAM193A	2.19231	0.626871	0.0374681	0.0884726
Purkinje_cell	RAD23B	2.1922	0.568884	0.0374604	0.0884607
Purkinje_cell	LRRC14B	2.19117	1.59861	0.0375739	0.0886904
Purkinje_cell	MFSD8	2.19087	1.38427	0.0376027	0.0887327
Purkinje_cell	CPEB3	2.18867	0.500186	0.0377577	0.0890598
Purkinje_cell	PDK4	2.18853	1.10271	0.0377908	0.0891123
Purkinje_cell	INPP4A	2.18531	0.80319	0.0380208	0.0895836
Purkinje_cell	PCMTD1	2.18497	0.516514	0.0380584	0.0896593
Purkinje_cell	WDFY3	2.18446	0.3842	0.0380571	0.0896593
Purkinje_cell	HNRNPU	2.18345	0.589523	0.0381877	0.0899317
Purkinje_cell	NINJ2	2.18018	1.33968	0.0384552	0.0905086
Purkinje_cell	C3orf52	2.17831	3.26964	0.0386384	0.0908557
Purkinje_cell	AC015983.2	2.17829	1.35594	0.0386154	0.0908213
Purkinje_cell	GPI	2.17724	0.528662	0.038686	0.090948
Purkinje_cell	SMIM2-AS1	2.17684	1.86176	0.0387386	0.0910586
Purkinje_cell	CTH	2.17563	2.99686	0.038857	0.0912845
Purkinje_cell	TSEN2	2.17208	0.831939	0.0391131	0.0918229
Purkinje_cell	FAF1	2.17131	0.402581	0.039178	0.0919594
Purkinje_cell	KDM4C	2.16985	0.655671	0.0393192	0.0922511
Purkinje_cell	STX8	2.16937	0.865399	0.0393599	0.0923335
Purkinje_cell	ABCC1	2.16916	0.599951	0.0393527	0.0923231
Purkinje_cell	SSBP3	2.16866	0.767597	0.0394099	0.0924309
Purkinje_cell	NBPF26	2.16681	1.62761	0.0395793	0.0927817
Purkinje_cell	PCBD2	2.16496	1.0905	0.039733	0.0930952
Purkinje_cell	CRB1	2.16329	1.56183	0.039871	0.0933652
Purkinje_cell	ELOVL5	2.16218	1.27515	0.0399749	0.0935615
Purkinje_cell	LINC01504	2.16197	2.19658	0.0399936	0.093592
Purkinje_cell	MIR193BHG	2.16118	1.5865	0.0400573	0.0937209
Purkinje_cell	CASP9	2.16069	1.52662	0.040088	0.0937659
Purkinje_cell	WDFY2	2.16025	1.54203	0.0401388	0.0938669
Purkinje_cell	TOM1	2.15582	0.784713	0.0404966	0.0946
Purkinje_cell	SMYD3	2.15482	0.559925	0.0405818	0.094772
Purkinje_cell	FAM13C	2.15437	5.16292	0.0406517	0.0949171
Purkinje_cell	AP001439.1	2.15382	2.26799	0.0406839	0.0949697
Purkinje_cell	ANXA11	2.15364	0.674051	0.0406872	0.0949706
Purkinje_cell	EIF4H	2.15177	1.05843	0.0408449	0.0952843
Purkinje_cell	SOBP	2.14847	0.707659	0.0411336	0.0958828
Purkinje_cell	FZD4-DT	2.14641	2.1465	0.0413331	0.0962929
Purkinje_cell	ZNF704	2.14566	0.732976	0.0413832	0.0963958
Purkinje_cell	TSHZ2	2.14433	3.54851	0.0415236	0.0966886
Purkinje_cell	ZNF644	2.14212	0.492299	0.0416785	0.0969939
Purkinje_cell	CPNE3	2.14128	0.768172	0.0417625	0.0971412
Purkinje_cell	BANP	2.14126	0.775977	0.0417569	0.0971349
Purkinje_cell	ADPRH	2.14125	2.23973	0.041774	0.097161
Purkinje_cell	PACSIN1	2.14107	2.2337	0.0418054	0.0972092
Purkinje_cell	TMEM232	2.13912	1.12384	0.0419574	0.0975182
Purkinje_cell	ORC4	2.13795	0.642169	0.0420439	0.0976915
Purkinje_cell	HSDL2	2.13749	0.533674	0.0420821	0.0977595
Purkinje_cell	DIP2B	2.13375	0.485641	0.0424109	0.0984745
Purkinje_cell	RAB11FIP1	2.13141	0.610981	0.0426206	0.0988841
Purkinje_cell	PTDSS1	2.13115	0.810082	0.0426722	0.0989898
Purkinje_cell	MIDN	2.13108	1.48379	0.0426939	0.0990262
Purkinje_cell	RBM26-AS1	2.13078	2.18458	0.0427196	0.0990717
Purkinje_cell	EYA3	2.1303	0.553234	0.0427292	0.0990822
Purkinje_cell	IPO9-AS1	2.13001	1.64877	0.042771	0.0991698
Purkinje_cell	SNX14	2.12942	0.622502	0.0428162	0.0992606
Purkinje_cell	DIAPH1	2.12689	1.08769	0.0430441	0.0997184
Purkinje_cell	BRF1	2.12674	1.00637	0.0430559	0.0997316
Purkinje_cell	FCHSD2	2.12572	0.405362	0.0431379	0.0998932
Purkinje_cell	HYDIN	2.12509	1.40403	0.0432038	0.100032
Purkinje_cell	RBM12B	2.1231	0.889888	0.0434052	0.100434
Purkinje_cell	XIRP1	2.12224	0.6907	0.0434505	0.100518
Purkinje_cell	EAF2	2.12041	1.52417	0.0436455	0.100933
Purkinje_cell	ZDHHC21	2.12004	0.562342	0.0436744	0.100993
Purkinje_cell	ABTB2	2.11951	0.745027	0.0437188	0.101081
Purkinje_cell	UBE2G2	2.1184	0.450783	0.0437863	0.101208
Purkinje_cell	YES1	2.11457	0.790547	0.044173	0.102037
Purkinje_cell	NR0B2	2.11424	2.81636	0.0442335	0.102163
Purkinje_cell	PDP1	2.11154	1.32029	0.0444722	0.10262
Purkinje_cell	MBNL1	2.11012	0.373637	0.044583	0.102854
Purkinje_cell	RLF	2.10942	0.424311	0.044601	0.102888
Purkinje_cell	UBN1	2.10894	0.714042	0.0446786	0.103045
Purkinje_cell	ATP1A1	2.1079	0.83955	0.0448057	0.103317
Purkinje_cell	OSBPL1A	2.1069	0.580835	0.044897	0.103498
Purkinje_cell	IGF2R	2.10574	0.806306	0.0450082	0.103725
Purkinje_cell	LINC00862	2.10531	2.68989	0.0450721	0.10385
Purkinje_cell	STXBP6	2.10507	0.483121	0.0450482	0.103803
Purkinje_cell	AC008474.1	2.10488	2.99667	0.04511	0.103923
Purkinje_cell	SLC45A4	2.10354	1.0903	0.0452274	0.104165
Purkinje_cell	LINC01446	2.1035	2.06601	0.0452277	0.104165
Purkinje_cell	NOCT	2.10262	1.62938	0.0453179	0.104351
Purkinje_cell	VCL	2.10211	0.537708	0.0453543	0.104421
Purkinje_cell	GALNT16	2.10021	1.24635	0.0455458	0.104802
Purkinje_cell	WDR45B	2.09986	1.07676	0.0455672	0.104836
Purkinje_cell	MAOB	2.09597	0.714075	0.0459275	0.105598
Purkinje_cell	FASTKD1	2.09281	0.670254	0.0462252	0.106178
Purkinje_cell	PTGES3	2.09168	0.669568	0.0463317	0.106401
Purkinje_cell	CERS6	2.09051	0.4221	0.0464601	0.106666
Purkinje_cell	ZBTB34	2.08923	2.39648	0.0466098	0.106927
Purkinje_cell	RFTN2	2.08917	3.98719	0.0466197	0.106934
Purkinje_cell	MNAT1	2.08607	0.561684	0.0468946	0.107464
Purkinje_cell	CCDC136	2.084	1.3887	0.047087	0.107848
Purkinje_cell	UBE2W	2.08321	0.539516	0.0471582	0.107996
Purkinje_cell	TENT2	2.08122	0.371543	0.0473337	0.108352
Purkinje_cell	LINC00472	2.07821	0.473054	0.0476617	0.10905
Purkinje_cell	ANKDD1B	2.07791	2.99514	0.0477248	0.109171
Purkinje_cell	AL359644.1	2.07752	1.07811	0.0477343	0.109185
Purkinje_cell	USP36	2.07657	0.897841	0.0478236	0.109355
Purkinje_cell	MDN1	2.07632	0.556681	0.0478386	0.10937
Purkinje_cell	PRKCH	2.07415	1.50851	0.0481006	0.109892
Purkinje_cell	ABCB7	2.07408	0.561699	0.0480562	0.109799
Purkinje_cell	CIART	2.07381	1.79437	0.0481152	0.109918
Purkinje_cell	TEX22	2.0735	1.95628	0.0481581	0.110001
Purkinje_cell	TENT4A	2.07264	0.988496	0.0482295	0.110149
Purkinje_cell	DCUN1D2	2.07182	0.515975	0.0482847	0.110259
Purkinje_cell	AC087286.2	2.07182	0.61739	0.0482933	0.110271
Purkinje_cell	TENT4B	2.07103	0.940579	0.0483686	0.110412
Purkinje_cell	MIRLET7BHG	2.06971	0.753767	0.048519	0.110725
Purkinje_cell	TAF5L	2.0685	1.2013	0.0486406	0.110948
Purkinje_cell	MTCL1	2.06767	1.18244	0.0487184	0.111102
Purkinje_cell	ATG2B	2.06687	0.613077	0.0487814	0.111199
Purkinje_cell	MKLN1	2.06662	0.351299	0.0487996	0.111225
Purkinje_cell	MATR3-1	2.06552	0.922869	0.048937	0.111508
Purkinje_cell	FOXK2	2.06359	0.490054	0.0491079	0.111804
Purkinje_cell	AL031668.1	2.06104	3.05662	0.04942	0.112412
Purkinje_cell	LYPLA1	2.05987	0.921891	0.049521	0.112598
Purkinje_cell	PCDHGA8	2.05801	1.15019	0.0497132	0.112962
Purkinje_cell	NPIPB4	2.05742	1.03316	0.0497718	0.113076
Purkinje_cell	ZNF214	2.05723	2.39826	0.0498105	0.113128
Purkinje_cell	LIMD1	2.05708	0.706433	0.0497987	0.113117
Purkinje_cell	INVS	2.05586	0.468735	0.0499034	0.113315
Purkinje_cell	CYB5R1	2.05535	1.15195	0.0499816	0.113477
Purkinje_cell	TSPAN12	2.05468	0.687575	0.0500451	0.113598
Purkinje_cell	WDR31	2.05355	1.31352	0.0501588	0.113824
Purkinje_cell	PDZD2	2.05332	0.386524	0.0501801	0.113857
Purkinje_cell	IBTK	2.05257	0.456963	0.0502518	0.113964
Purkinje_cell	ZNF385D	2.05214	2.4804	0.0503438	0.114149
Purkinje_cell	ALDH5A1	2.05077	1.67509	0.0504766	0.114434
Purkinje_cell	TTYH2	2.04802	0.757083	0.0507139	0.114948
Purkinje_cell	AC063944.1	2.04777	4.32106	0.0508073	0.115136
Purkinje_cell	PDE4A	2.04615	2.23039	0.050964	0.115443
Purkinje_cell	NMRK2	2.04472	0.647161	0.051102	0.115692
Purkinje_cell	NGLY1	2.04292	0.623284	0.0512709	0.116002
Purkinje_cell	SPIDR	2.04269	0.496661	0.0512893	0.116028
Purkinje_cell	ERI1	2.04137	1.23878	0.0514435	0.116312
Purkinje_cell	PTPRE	2.04045	0.507372	0.0515225	0.116458
Purkinje_cell	NR1D1	2.03978	1.69359	0.0516257	0.116651
Purkinje_cell	PDCD10	2.03736	0.664754	0.0518594	0.117084
Purkinje_cell	FUT8	2.03693	0.995606	0.0519239	0.117212
Purkinje_cell	TMCO3	2.03663	0.676923	0.0519373	0.117226
Purkinje_cell	CEP170	2.03624	0.52218	0.0519781	0.117302
Purkinje_cell	ERO1A	2.03371	1.38237	0.0522886	0.117929
Purkinje_cell	ZNRF2	2.03303	1.10663	0.0523509	0.118046
Purkinje_cell	ADCY5	2.03142	0.425165	0.0525017	0.118321
Purkinje_cell	CCDC36	2.03104	1.57936	0.0525676	0.118461
Purkinje_cell	TXK	2.03058	1.91248	0.0526264	0.118577
Purkinje_cell	KLHL25	2.02884	2.47226	0.0528257	0.119001
Purkinje_cell	CDC73	2.02829	0.464243	0.0528372	0.119019
Purkinje_cell	WDR37	2.02739	0.504535	0.0529412	0.119212
Purkinje_cell	STX18	2.02661	0.750769	0.0530383	0.119398
Purkinje_cell	SNX29	2.02596	0.586294	0.0530998	0.119471
Purkinje_cell	METAP1D	2.02513	1.5239	0.0532236	0.119708
Purkinje_cell	ARHGAP35	2.02072	0.610488	0.0536845	0.120587
Purkinje_cell	NKRF	2.01724	1.93054	0.0540819	0.121389
Purkinje_cell	AC073569.2	2.01694	1.93588	0.0541163	0.121441
Purkinje_cell	SLC37A1	2.01578	1.77102	0.0542486	0.121696
Purkinje_cell	PACS2	2.0143	0.817425	0.05439	0.121921
Purkinje_cell	PHC3	2.01244	0.466574	0.0545951	0.122322
Purkinje_cell	ZNF518A	2.01224	0.746289	0.0546346	0.122377
Purkinje_cell	ARPC1A	2.01105	0.783163	0.0547525	0.122583
Purkinje_cell	RABGEF1	2.01032	0.587715	0.0548201	0.122717
Purkinje_cell	IGSF9B	2.00959	0.631881	0.0549213	0.122894
Purkinje_cell	EFR3A	2.0021	0.507471	0.055746	0.124543
Purkinje_cell	BZW2	1.99961	0.490169	0.0560445	0.125133
Purkinje_cell	DECR1	1.99705	0.401926	0.0563094	0.125596
Purkinje_cell	SOCS6	1.99455	1.12406	0.0566531	0.126225
Purkinje_cell	SLC12A2	1.99325	0.731623	0.0567898	0.126461
Purkinje_cell	FAM180A	1.99082	3.58328	0.0571053	0.127085
Purkinje_cell	STMP1	1.99024	0.96078	0.0571538	0.127164
Purkinje_cell	STAT3	1.98955	0.552604	0.0572198	0.12728
Purkinje_cell	LINC02542	1.98813	2.34617	0.0574189	0.12767
Purkinje_cell	HDAC2-AS2	1.98802	4.23523	0.0574337	0.127695
Purkinje_cell	KAT6B	1.98681	0.361462	0.0575111	0.127858
Purkinje_cell	ZNF331	1.98602	1.67537	0.0576608	0.12813
Purkinje_cell	BRAP	1.98565	1.22834	0.0576821	0.12816
Purkinje_cell	RMND5A	1.98499	0.83112	0.0577557	0.128288
Purkinje_cell	LINC02615	1.98498	0.849358	0.0577537	0.128288
Purkinje_cell	TNIP1	1.98323	0.977284	0.057959	0.128655
Purkinje_cell	SH3GL2	1.98318	5.27992	0.0580028	0.128715
Purkinje_cell	WWC3	1.98318	0.747945	0.057958	0.128655
Purkinje_cell	SEC14L5	1.98304	2.02093	0.0579965	0.12871
Purkinje_cell	AL161716.1	1.98285	4.98888	0.058039	0.128778
Purkinje_cell	LMCD1	1.98278	1.5395	0.0580361	0.128778
Purkinje_cell	STK3	1.98117	0.400953	0.0581816	0.129059
Purkinje_cell	RNF38	1.97938	0.63792	0.0584074	0.129508
Purkinje_cell	PRKAR1A	1.97846	0.421223	0.0584888	0.129653
Purkinje_cell	OPTN	1.97736	0.682805	0.0586452	0.129956
Purkinje_cell	FAM168B	1.97732	0.430823	0.0585794	0.129827
Purkinje_cell	METTL16	1.977	0.602993	0.0586644	0.129981
Purkinje_cell	PRIMPOL	1.97379	1.16078	0.0591013	0.130816
Purkinje_cell	TNFRSF25	1.97291	1.881	0.0592104	0.131004
Purkinje_cell	DEPTOR	1.96771	1.39781	0.0598251	0.132248
Purkinje_cell	AL162718.1	1.96623	3.57909	0.0600326	0.132662
Purkinje_cell	KMT2E-AS1	1.96508	1.42933	0.0601383	0.132869
Purkinje_cell	SLC30A2	1.96463	2.68654	0.0602087	0.132988
Purkinje_cell	ADCY9	1.96393	0.563981	0.0602666	0.133089
Purkinje_cell	AL136456.1	1.96389	1.98172	0.0603063	0.13315
Purkinje_cell	TESC	1.96306	1.11995	0.0604018	0.133352
Purkinje_cell	CDCA2	1.96285	1.9033	0.0604289	0.133393
Purkinje_cell	ELL2	1.96223	0.561518	0.0604927	0.133513
Purkinje_cell	BMPR1B	1.96127	3.15216	0.0606372	0.133799
Purkinje_cell	CD58	1.95899	0.915984	0.0608881	0.134253
Purkinje_cell	PCDHGB7	1.95833	1.66356	0.0609736	0.134406
Purkinje_cell	AL590004.3	1.95797	2.94805	0.0610399	0.134543
Purkinje_cell	PERM1	1.95723	0.908627	0.0610727	0.134606
Purkinje_cell	SGTA	1.9568	1.10638	0.0611595	0.134755
Purkinje_cell	DPY19L1	1.95658	0.68825	0.0611655	0.134756
Purkinje_cell	PLIN4	1.95654	0.74651	0.0611608	0.134755
Purkinje_cell	SMG6	1.95501	0.537754	0.0613676	0.135119
Purkinje_cell	PAPOLA	1.95311	0.461062	0.0616047	0.135559
Purkinje_cell	RAPGEF1	1.95229	0.581881	0.0616956	0.13575
Purkinje_cell	EVI2A	1.95208	2.16592	0.0617507	0.135853
Purkinje_cell	PDGFA	1.95111	1.48501	0.0618646	0.136049
Purkinje_cell	B3GNTL1	1.94961	1.21966	0.0620417	0.136347
Purkinje_cell	LARP1	1.94684	0.40284	0.062351	0.136944
Purkinje_cell	GRM8	1.9462	3.73747	0.0625119	0.137251
Purkinje_cell	ACER3	1.94446	0.817009	0.0626903	0.137597
Purkinje_cell	SEMA3C	1.94321	0.762864	0.0628626	0.137882
Purkinje_cell	JMJD1C	1.94273	0.329534	0.0628958	0.137937
Purkinje_cell	TMEM135	1.94206	0.4553	0.0629693	0.138089
Purkinje_cell	EMG1	1.94154	1.26236	0.0630651	0.138243
Purkinje_cell	DROSHA	1.94147	0.508899	0.0629939	0.138124
Purkinje_cell	MOCS2	1.9406	1.04071	0.0631599	0.138442
Purkinje_cell	LINC02270	1.93871	3.12819	0.0634549	0.139042
Purkinje_cell	CDK5RAP2	1.93702	0.805213	0.0636611	0.139402
Purkinje_cell	AC053503.4	1.93559	1.76966	0.063843	0.139733
Purkinje_cell	STARD13	1.93466	0.437287	0.0639446	0.139918
Purkinje_cell	SVOP	1.93402	2.91707	0.064054	0.14012
Purkinje_cell	BRWD1	1.93344	0.284257	0.0640353	0.140088
Purkinje_cell	CHRNA7	1.93334	1.43484	0.0641211	0.140248
Purkinje_cell	MLH1	1.9307	0.736308	0.0644417	0.140895
Purkinje_cell	MAP3K4	1.93051	0.432533	0.0644429	0.140895
Purkinje_cell	ST6GAL1	1.92971	0.580569	0.0645832	0.141155
Purkinje_cell	USP13	1.92789	0.390869	0.064789	0.141529
Purkinje_cell	YEATS2	1.92757	0.834742	0.0648655	0.141668
Purkinje_cell	AC004593.3	1.92748	7.29219	0.0649112	0.141758
Purkinje_cell	PAFAH2	1.92681	1.55996	0.0649561	0.141819
Purkinje_cell	MAGI1-AS1	1.92674	0.83454	0.0649743	0.141839
Purkinje_cell	PTPRA	1.92552	0.406133	0.0650851	0.142037
Purkinje_cell	ARHGEF10L	1.92487	0.504989	0.0652009	0.142239
Purkinje_cell	RYBP	1.92143	0.850662	0.0656748	0.14313
Purkinje_cell	ALAD	1.92076	1.30596	0.0657497	0.143274
Purkinje_cell	AC004593.1	1.9183	5.6443	0.0661162	0.143956
Purkinje_cell	VWA3A	1.91793	2.07393	0.0661353	0.14397
Purkinje_cell	ZCCHC2	1.91603	0.790576	0.0663921	0.144443
Purkinje_cell	AC021086.1	1.91244	1.67086	0.0668789	0.145348
Purkinje_cell	ZNF362	1.91088	1.03917	0.0670665	0.145707
Purkinje_cell	ZNF503-AS1	1.90736	1.95195	0.0675631	0.146669
Purkinje_cell	LNPK	1.90731	0.615311	0.0675303	0.146607
Purkinje_cell	LINC02039	1.90704	3.78983	0.067611	0.146756
Purkinje_cell	NUP153	1.90658	0.609191	0.0676435	0.146795
Purkinje_cell	COL27A1	1.9063	0.895537	0.0676783	0.146861
Purkinje_cell	SMTNL2	1.90623	2.16355	0.0677181	0.146928
Purkinje_cell	GRK7	1.90586	2.94141	0.0677704	0.147021
Purkinje_cell	SLC2A12	1.90485	0.688917	0.0678583	0.147134
Purkinje_cell	RUFY2	1.90092	0.641264	0.0683879	0.148175
Purkinje_cell	ACYP2	1.90071	0.399662	0.0684348	0.148266
Purkinje_cell	ZBTB25	1.90068	0.800708	0.0684421	0.148272
Purkinje_cell	PSMD8	1.89656	0.734211	0.0689844	0.149279
Purkinje_cell	NAPB	1.89602	0.692534	0.0690705	0.149426
Purkinje_cell	LAMA3	1.89466	2.22194	0.0693018	0.149837
Purkinje_cell	LINC01844	1.89423	1.98585	0.0693562	0.149935
Purkinje_cell	EIF2B3	1.89169	0.66697	0.0696737	0.150532
Purkinje_cell	SGO2	1.8915	1.85253	0.0697188	0.15061
Purkinje_cell	FAM204A	1.89141	0.590334	0.0696854	0.150547
Purkinje_cell	TNRC6C	1.88928	0.551201	0.0700233	0.151178
Purkinje_cell	ARFGEF3	1.88913	2.45005	0.0700662	0.151253
Purkinje_cell	KIAA0319L	1.88622	0.658241	0.0704537	0.151956
Purkinje_cell	LINC01357	1.88604	2.82133	0.0704923	0.15202
Purkinje_cell	UBE2R2	1.88596	0.465691	0.0704678	0.151977
Purkinje_cell	APTX	1.88193	0.968604	0.0710656	0.153185
Purkinje_cell	AC096564.1	1.88183	0.666914	0.0710372	0.153134
Purkinje_cell	ESRRB	1.88163	0.812517	0.0710973	0.153213
Purkinje_cell	RPS6KC1	1.88162	0.603373	0.071094	0.153213
Purkinje_cell	ZNF622	1.88161	1.24568	0.0710937	0.153213
Purkinje_cell	ELK4	1.88101	0.904567	0.0711651	0.153308
Purkinje_cell	NOMO2	1.87869	1.5231	0.071526	0.153985
Purkinje_cell	IQUB	1.87739	3.56568	0.0717256	0.154374
Purkinje_cell	LNX2	1.87662	0.643408	0.0717763	0.154453
Purkinje_cell	MAP4K4	1.87609	0.412528	0.0718525	0.154576
Purkinje_cell	JUP	1.8751	0.528461	0.0719819	0.154814
Purkinje_cell	AC011369.1	1.87507	0.578904	0.0719764	0.154814
Purkinje_cell	AL451127.1	1.87481	4.40855	0.0720931	0.155012
Purkinje_cell	ZNF891	1.87179	1.20682	0.0724783	0.155759
Purkinje_cell	SRBD1	1.8696	0.864922	0.072816	0.156361
Purkinje_cell	EEF1AKMT2	1.86897	0.737465	0.072895	0.15651
Purkinje_cell	TYW1B	1.86889	0.642554	0.0728905	0.15651
Purkinje_cell	AC004704.1	1.86804	4.97337	0.073065	0.156834
Purkinje_cell	TIMM23	1.86793	0.833973	0.073047	0.156806
Purkinje_cell	MAP7	1.86693	1.08926	0.0731764	0.157053
Purkinje_cell	UBA2	1.86424	0.655254	0.0735649	0.157783
Purkinje_cell	AL110292.1	1.86273	3.33613	0.0738228	0.158264
Purkinje_cell	MBTPS1	1.86252	0.465507	0.0738077	0.158242
Purkinje_cell	FRA10AC1	1.86062	0.550089	0.0740732	0.158727
Purkinje_cell	NRXN3	1.86022	2.06295	0.0741912	0.158918
Purkinje_cell	ACAD10	1.86019	0.696243	0.0741536	0.158858
Purkinje_cell	PXK	1.85839	0.88716	0.0744331	0.159384
Purkinje_cell	POLD3	1.85814	0.935623	0.0744524	0.159415
Purkinje_cell	GALNT11	1.85761	0.773588	0.0745501	0.159603
Purkinje_cell	LINC02253	1.85664	2.08575	0.0747036	0.159921
Purkinje_cell	SORL1	1.85652	1.52443	0.0747187	0.159941
Purkinje_cell	SLC25A53	1.85643	1.01213	0.0747224	0.159941
Purkinje_cell	LAMA4	1.85536	0.876648	0.0748843	0.160266
Purkinje_cell	MFSD14B	1.85525	1.00108	0.0749032	0.160296
Purkinje_cell	KIF26B	1.85308	2.06198	0.0752358	0.160913
Purkinje_cell	IL1RAP	1.85027	0.893874	0.0756286	0.161648
Purkinje_cell	CYB5A	1.84991	1.25177	0.0756666	0.161719
Purkinje_cell	H1F0	1.847	1.5332	0.0761343	0.162665
Purkinje_cell	PACSIN2	1.8454	0.573763	0.0763566	0.163076
Purkinje_cell	RFX7	1.8443	0.702361	0.0765293	0.163424
Purkinje_cell	ETV6	1.84329	0.570985	0.076665	0.163692
Purkinje_cell	NBAS	1.84208	0.405026	0.0768532	0.164051
Purkinje_cell	VSIR	1.84171	1.96319	0.0769344	0.164203
Purkinje_cell	PTPDC1	1.84099	0.414842	0.0769834	0.164265
Purkinje_cell	AC008079.1	1.84029	0.988823	0.0771236	0.164467
Purkinje_cell	WDR60	1.83944	0.474611	0.0772578	0.1647
Purkinje_cell	ATRN	1.8386	0.483343	0.0773574	0.164869
Purkinje_cell	GAB3	1.83828	0.649429	0.0774369	0.165007
Purkinje_cell	GNG12	1.83827	1.09805	0.077448	0.165019
Purkinje_cell	DOCK7	1.83645	0.534454	0.0776937	0.165478
Purkinje_cell	CFAP20	1.83565	1.7495	0.0778556	0.165802
Purkinje_cell	PEX14	1.83353	0.596351	0.0781592	0.166405
Purkinje_cell	RFTN1	1.83255	1.6013	0.0783255	0.166715
Purkinje_cell	CDK18	1.8322	0.545468	0.0783588	0.166765
Purkinje_cell	SH3BP5-AS1	1.82969	1.20708	0.0787598	0.167575
Purkinje_cell	MRPS25	1.82916	0.409315	0.0787873	0.167622
Purkinje_cell	HADH	1.82863	0.612108	0.0788983	0.167793
Purkinje_cell	LINC01482	1.82778	3.05959	0.0790785	0.1681
Purkinje_cell	INTS2	1.82731	1.15158	0.0791306	0.168178
Purkinje_cell	RUVBL2	1.82667	1.56056	0.0792109	0.168294
Purkinje_cell	ZFP62	1.82655	1.20577	0.0792295	0.168322
Purkinje_cell	N4BP2	1.82587	0.928587	0.0793333	0.168499
Purkinje_cell	UBE4B	1.82531	0.425014	0.0794067	0.168633
Purkinje_cell	SCUBE3	1.82462	2.42089	0.0795584	0.168933
Purkinje_cell	SV2B	1.82428	1.55455	0.0796077	0.169027
Purkinje_cell	Z99289.1	1.82027	2.53798	0.0802314	0.170241
Purkinje_cell	GNG12-AS1	1.81956	1.27199	0.0803483	0.170434
Purkinje_cell	UBR4	1.81935	0.474384	0.0803342	0.170415
Purkinje_cell	PCCA-DT	1.81881	1.05287	0.0804473	0.170588
Purkinje_cell	LINC01476	1.8179	1.76209	0.0805949	0.170868
Purkinje_cell	ECPAS	1.81777	0.253499	0.0804965	0.170682
Purkinje_cell	LINC02334	1.81553	0.40134	0.0809033	0.171478
Purkinje_cell	ZNF444	1.81546	1.04635	0.0809437	0.171523
Purkinje_cell	CDC42SE2	1.81478	0.680967	0.0810266	0.171683
Purkinje_cell	AC116351.1	1.81224	1.38646	0.0814833	0.172528
Purkinje_cell	ABHD12	1.8113	0.718274	0.081602	0.172746
Purkinje_cell	ACO2	1.81033	0.311089	0.0817203	0.172963
Purkinje_cell	IRF2	1.81011	0.474276	0.0817723	0.173062
Purkinje_cell	FKTN	1.80848	0.756072	0.0820719	0.173628
Purkinje_cell	FREM2	1.80774	5.2169	0.0822295	0.173914
Purkinje_cell	PLEKHA1	1.80764	0.485989	0.0821886	0.173842
Purkinje_cell	FBXO32	1.80599	0.404137	0.0824623	0.174319
Purkinje_cell	CDKN1A	1.80509	1.53653	0.0826172	0.174601
Purkinje_cell	SLC10A7	1.80509	0.606263	0.0825993	0.174575
Purkinje_cell	IRX4	1.80502	5.9294	0.0826663	0.174694
Purkinje_cell	TSNARE1	1.80455	1.01708	0.0827066	0.174756
Purkinje_cell	AC005884.1	1.80264	1.68881	0.0830113	0.175366
Purkinje_cell	BFSP1	1.80156	2.29943	0.0832123	0.175768
Purkinje_cell	CFAP70	1.7993	0.79898	0.0835487	0.176354
Purkinje_cell	FMN1	1.79805	2.38883	0.0837861	0.176786
Purkinje_cell	LINC02062	1.79656	1.04835	0.0840142	0.177188
Purkinje_cell	WRN	1.79476	0.728609	0.0842964	0.177668
Purkinje_cell	FAM20A	1.79457	1.98691	0.0843508	0.177726
Purkinje_cell	TBCD	1.79366	0.690631	0.0844613	0.177936
Purkinje_cell	MFSD11	1.79317	0.465226	0.0845296	0.178057
Purkinje_cell	RBM24	1.78963	0.396481	0.0851256	0.179066
Purkinje_cell	AC025259.3	1.7896	1.30281	0.085129	0.179066
Purkinje_cell	RMND1	1.78914	0.929051	0.0852066	0.179217
Purkinje_cell	LIMK2	1.78861	1.0232	0.0853052	0.179369
Purkinje_cell	ABCA9	1.78772	1.38094	0.0854471	0.179585
Purkinje_cell	AC012178.1	1.78736	3.57017	0.0855392	0.179755
Purkinje_cell	SNX3	1.78564	0.553705	0.0857505	0.180107
Purkinje_cell	PDE1A	1.78466	1.91753	0.0859736	0.180483
Purkinje_cell	AL035530.2	1.78454	1.32954	0.0859905	0.180484
Purkinje_cell	LINC02160	1.78322	7.28573	0.0862304	0.180941
Purkinje_cell	LINC01301	1.78298	1.61236	0.0862517	0.180974
Purkinje_cell	ALG1	1.78199	1.48846	0.0864003	0.181193
Purkinje_cell	AL078602.1	1.78166	3.22357	0.0864873	0.181343
Purkinje_cell	NOS1	1.78151	1.74126	0.0864887	0.181343
Purkinje_cell	FNTB	1.78038	0.822079	0.086677	0.181715
Purkinje_cell	WDR41	1.77756	0.652097	0.0871301	0.182466
Purkinje_cell	COQ3	1.7772	1.55053	0.0872211	0.18261
Purkinje_cell	LINC02698	1.77703	1.34477	0.0872456	0.182649
Purkinje_cell	ZNF330	1.77673	0.613449	0.087274	0.182685
Purkinje_cell	TRMT10A	1.77606	1.80432	0.0874092	0.182863
Purkinje_cell	CANX	1.77549	0.575305	0.0874227	0.18288
Purkinje_cell	BPHL	1.7736	1.52711	0.0878049	0.183644
Purkinje_cell	ERV3-1	1.7733	1.36172	0.0878669	0.183739
Purkinje_cell	PPP6R3	1.77323	0.299632	0.0878438	0.183702
Purkinje_cell	CARD18	1.77198	3.25588	0.0881104	0.184165
Purkinje_cell	IARS	1.771	0.433487	0.0881498	0.184236
Purkinje_cell	OPA1	1.76987	0.441834	0.0884125	0.184679
Purkinje_cell	MORN1	1.76975	1.24945	0.0884435	0.184732
Purkinje_cell	DZIP1	1.76964	1.62733	0.0884908	0.184772
Purkinje_cell	TXNRD3	1.76839	1.31114	0.0887121	0.185127
Purkinje_cell	AC107081.2	1.76755	1.59797	0.088837	0.185353
Purkinje_cell	ARVCF	1.76724	1.54524	0.0889027	0.185478
Purkinje_cell	SH3TC1	1.76649	3.15643	0.0890311	0.185674
Purkinje_cell	LINC02150	1.76565	3.08598	0.0891939	0.185931
Purkinje_cell	TMEM63C	1.7651	3.24493	0.089282	0.186056
Purkinje_cell	HNRNPC	1.76377	0.339037	0.0894434	0.186315
Purkinje_cell	BTBD9	1.76373	0.382322	0.0894834	0.186357
Purkinje_cell	RPL34-AS1	1.76157	1.13788	0.0898713	0.186974
Purkinje_cell	RNF19A	1.76155	0.47004	0.0898518	0.186969
Purkinje_cell	DCN	1.76141	1.37213	0.0898576	0.18697
Purkinje_cell	AP001469.1	1.76008	2.80342	0.0901411	0.187476
Purkinje_cell	TARBP1	1.75951	0.556672	0.0901835	0.187517
Purkinje_cell	LRIG1	1.75838	0.550491	0.0904224	0.187954
Purkinje_cell	ARGLU1	1.75758	0.359397	0.0904976	0.188062
Purkinje_cell	SASH1	1.75549	0.72685	0.0909194	0.188771
Purkinje_cell	VEGFA	1.75456	0.398702	0.0910574	0.188974
Purkinje_cell	AC090921.1	1.75399	1.52934	0.0912001	0.189216
Purkinje_cell	HERC3	1.75231	0.383548	0.0914244	0.189627
Purkinje_cell	KDM5D	1.75149	0.615711	0.0915757	0.189881
Purkinje_cell	HIP1	1.7492	0.536166	0.0919592	0.190519
Purkinje_cell	PPM1A	1.74869	0.970255	0.0921298	0.190838
Purkinje_cell	MINDY2	1.74801	0.325722	0.0921403	0.190846
Purkinje_cell	CDK19	1.74689	0.662813	0.0924131	0.191254
Purkinje_cell	EHMT1	1.74676	0.393422	0.092421	0.191258
Purkinje_cell	ATP11B	1.74424	0.413744	0.0928673	0.19206
Purkinje_cell	AC027698.1	1.74397	1.15291	0.0929462	0.192187
Purkinje_cell	BACE2	1.74324	0.627566	0.093055	0.192351
Purkinje_cell	DGCR6	1.7432	2.19308	0.0931008	0.192421
Purkinje_cell	MCF2	1.74262	2.15334	0.0932043	0.192586
Purkinje_cell	BRD9	1.74249	0.592905	0.0931518	0.192502
Purkinje_cell	TTLL5	1.74199	0.767873	0.0932998	0.192699
Purkinje_cell	FER	1.7413	0.509347	0.0934191	0.192921
Purkinje_cell	PDK1	1.74057	0.625333	0.0934914	0.193009
Purkinje_cell	EPHA6	1.73891	2.89675	0.0938673	0.193675
Purkinje_cell	SOS1	1.73847	0.421965	0.0939107	0.193716
Purkinje_cell	MIA2	1.73839	0.541027	0.0939323	0.19374
Purkinje_cell	GLG1	1.73837	0.404083	0.0939084	0.193716
Purkinje_cell	TOB1	1.73812	0.969274	0.0939863	0.193823
Purkinje_cell	AC106786.2	1.73685	2.05445	0.0942349	0.194275
Purkinje_cell	SLC35F1	1.7348	2.19043	0.0946029	0.194875
Purkinje_cell	CCNJL	1.73472	1.1714	0.0946098	0.194876
Purkinje_cell	PFKM	1.73361	0.553916	0.0947607	0.195137
Purkinje_cell	HSPA4L	1.7334	1.35521	0.0948523	0.195301
Purkinje_cell	NFKB1	1.73279	0.542618	0.0949246	0.195426
Purkinje_cell	ECHS1	1.73244	1.1381	0.0949917	0.195539
Purkinje_cell	DDI2	1.73234	0.618716	0.0950123	0.195557
Purkinje_cell	SEMA5A	1.73216	0.522106	0.0950664	0.195651
Purkinje_cell	FAM149B1	1.73199	0.779188	0.09507	0.195651
Purkinje_cell	TARS	1.73062	0.887064	0.0953385	0.196105
Purkinje_cell	MALT1	1.72881	1.02499	0.0956915	0.196633
Purkinje_cell	KNOP1	1.72832	1.00816	0.095759	0.196723
Purkinje_cell	MET	1.72828	0.881121	0.0957686	0.19673
Purkinje_cell	SBF2	1.72664	0.26069	0.0960249	0.19717
Purkinje_cell	UAP1	1.72397	1.81366	0.0965776	0.198156
Purkinje_cell	GYS2	1.72227	2.32434	0.0968808	0.198728
Purkinje_cell	PIGU	1.72209	0.784793	0.0968807	0.198728
Purkinje_cell	TMEM187	1.7219	1.71417	0.0969225	0.198776
Purkinje_cell	PLD1	1.72115	0.33764	0.0970399	0.198992
Purkinje_cell	DNAH14	1.72091	0.573665	0.0971018	0.199069
Purkinje_cell	Z84485.1	1.72038	1.38242	0.0972021	0.199212
Purkinje_cell	ZNF844	1.71992	1.05992	0.0972928	0.199336
Purkinje_cell	PCNX1	1.7191	0.517324	0.097454	0.199541
Purkinje_cell	SUMF1	1.71839	0.440165	0.097542	0.199696
Purkinje_cell	AC138904.3	1.71807	1.95998	0.0976522	0.199884
Purkinje_cell	CEPT1	1.71737	0.518049	0.0977169	0.199979
Purkinje_cell	LUC7L2	1.71623	0.455742	0.0979713	0.200394
Purkinje_cell	TMEM150C	1.71516	1.38655	0.0981821	0.200734
Purkinje_cell	GPT2	1.71456	2.1892	0.0983086	0.200964
Purkinje_cell	PPP2CB	1.71399	0.399568	0.0983431	0.201022
Purkinje_cell	DHX15	1.71219	0.648669	0.0987374	0.201715
Purkinje_cell	WEE2-AS1	1.71182	1.72683	0.0987794	0.201788
Purkinje_cell	ILF3	1.71112	0.621947	0.0989171	0.202005
Purkinje_cell	AL157388.1	1.71054	1.43481	0.0990497	0.202232
Purkinje_cell	SGPP2	1.70991	1.11725	0.0991693	0.202398
Purkinje_cell	LINC01186	1.70822	2.68929	0.0995	0.203019
Purkinje_cell	UBE3C	1.70694	0.417991	0.0996984	0.203348
Purkinje_cell	CCDC168	1.70357	2.3027	0.100383	0.204527
Purkinje_cell	PLCXD3	1.70295	0.311176	0.100437	0.204612
Purkinje_cell	KIF3A	1.70244	0.743241	0.10054	0.204785
Purkinje_cell	PPFIA4	1.70235	0.752884	0.100577	0.204847
Purkinje_cell	C2orf42	1.70213	1.11052	0.100605	0.20489
Purkinje_cell	GLUD2	1.70187	5.44057	0.100706	0.205071
Purkinje_cell	ARL5B	1.69748	0.850363	0.101496	0.206499
Purkinje_cell	USP40	1.69694	0.360988	0.101544	0.206559
Purkinje_cell	LPCAT3	1.69636	0.885364	0.101728	0.206907
Purkinje_cell	CD200R1	1.69623	4.87633	0.101782	0.206967
Purkinje_cell	TUT4	1.69593	0.319034	0.101776	0.206967
Purkinje_cell	DUBR	1.69588	1.07337	0.101826	0.207016
Purkinje_cell	LARP1B	1.69552	0.550091	0.101861	0.207075
Purkinje_cell	COPG2	1.69486	1.05291	0.102021	0.207348
Purkinje_cell	RND3	1.69471	1.28927	0.102055	0.207404
Purkinje_cell	VRK1	1.69424	2.30568	0.102164	0.207523
Purkinje_cell	ACE2	1.69423	2.00947	0.102153	0.20752
Purkinje_cell	MTIF3	1.69391	0.481991	0.102145	0.20752
Purkinje_cell	CACNA1B	1.69235	1.98974	0.102519	0.208143
Purkinje_cell	CYB5R4	1.69226	1.11703	0.10252	0.208143
Purkinje_cell	AGL	1.69185	0.359751	0.102536	0.208162
Purkinje_cell	CGRRF1	1.68883	1.13684	0.103184	0.209218
Purkinje_cell	POT1	1.68876	0.505951	0.103173	0.209209
Purkinje_cell	DNAJA4	1.68754	0.659363	0.103418	0.209628
Purkinje_cell	MECR	1.68714	0.628914	0.103444	0.209655
Purkinje_cell	LINC01618	1.68692	2.36375	0.103567	0.209788
Purkinje_cell	GALK2	1.6869	0.594036	0.103532	0.209782
Purkinje_cell	DMXL1	1.68659	0.338456	0.103574	0.209788
Purkinje_cell	AC096564.2	1.6862	1.81217	0.103695	0.209943
Purkinje_cell	KDM4A	1.68571	0.828252	0.103762	0.210053
Purkinje_cell	HOOK1	1.68551	0.858229	0.103827	0.210149
Purkinje_cell	ZDHHC11	1.68545	0.641463	0.10382	0.210149
Purkinje_cell	DCC	1.68454	3.04999	0.104038	0.210507
Purkinje_cell	ALG8	1.68312	0.862256	0.104278	0.210863
Purkinje_cell	RNF130	1.68068	0.562075	0.104751	0.211702
Purkinje_cell	AC097716.1	1.67995	7.11783	0.104944	0.212026
Purkinje_cell	HMOX2	1.67947	1.15048	0.10502	0.21214
Purkinje_cell	IL1RAPL1	1.67946	0.50376	0.105018	0.21214
Purkinje_cell	ZBED1	1.6781	1.06575	0.105226	0.212516
Purkinje_cell	LMBRD1	1.67693	0.399038	0.105466	0.212935
Purkinje_cell	SERPINB6	1.6761	0.439246	0.105641	0.213237
Purkinje_cell	PCDHGB2	1.67587	1.92682	0.105727	0.213384
Purkinje_cell	AC106795.3	1.67541	2.56327	0.105826	0.213557
Purkinje_cell	TCF12	1.67374	0.286586	0.106097	0.214051
Purkinje_cell	ZNF90	1.67077	1.56393	0.10672	0.21515
Purkinje_cell	SPIN1	1.67043	0.408707	0.106767	0.215217
Purkinje_cell	RNLS	1.67036	0.736398	0.10682	0.215284
Purkinje_cell	KALRN	1.67005	0.378076	0.106853	0.215324
Purkinje_cell	ABR	1.67001	0.397239	0.106839	0.215309
Purkinje_cell	ATAD2	1.6685	1.14208	0.107202	0.215948
Purkinje_cell	IPCEF1	1.66826	2.45413	0.10726	0.216052
Purkinje_cell	SEC23IP	1.66739	0.606495	0.107374	0.216241
Purkinje_cell	FAM114A2	1.66606	0.816222	0.10764	0.216631
Purkinje_cell	ZNF782	1.66229	0.696048	0.10842	0.217972
Purkinje_cell	GON7	1.66227	1.6841	0.108442	0.218003
Purkinje_cell	AC005537.1	1.66183	4.18607	0.108556	0.218178
Purkinje_cell	FAM118A	1.66115	0.634624	0.108645	0.218332
Purkinje_cell	AL035670.1	1.66111	1.38366	0.108687	0.218389
Purkinje_cell	PPM1K-DT	1.66091	0.759376	0.108658	0.218344
Purkinje_cell	AC009303.2	1.65926	1.41388	0.109045	0.218939
Purkinje_cell	INTS8	1.65924	0.509657	0.108992	0.218866
Purkinje_cell	AL451069.1	1.658	1.60415	0.109308	0.219408
Purkinje_cell	MYBL1	1.65645	1.90768	0.109639	0.219951
Purkinje_cell	HEXB	1.6548	1.35535	0.109965	0.22047
Purkinje_cell	SLC7A1	1.65471	0.817534	0.109964	0.22047
Purkinje_cell	VLDLR-AS1	1.65469	0.609476	0.109994	0.220499
Purkinje_cell	AKAP1	1.65365	0.49037	0.110168	0.220755
Purkinje_cell	SMURF1	1.65351	0.701392	0.110221	0.220847
Purkinje_cell	INTS6-AS1	1.6534	1.17027	0.110244	0.220866
Purkinje_cell	LINC01950	1.6529	3.22217	0.110374	0.22106
Purkinje_cell	UBR5	1.65148	0.264322	0.110592	0.221454
Purkinje_cell	UBE2E3	1.65067	0.566118	0.110791	0.221826
Purkinje_cell	TEX55	1.64998	2.71389	0.110966	0.222087
Purkinje_cell	LINC02432	1.64814	1.03477	0.1113	0.222601
Purkinje_cell	ETAA1	1.64747	1.09131	0.111462	0.222857
Purkinje_cell	DNAAF3	1.64724	1.74976	0.111492	0.222903
Purkinje_cell	C11orf44	1.64668	2.59073	0.111649	0.223176
Purkinje_cell	KLF6	1.64643	0.578256	0.111639	0.223168
Purkinje_cell	USPL1	1.64622	0.771629	0.111704	0.223245
Purkinje_cell	PIGA	1.646	1.36828	0.111746	0.223314
Purkinje_cell	TSPAN14	1.64507	1.16674	0.111947	0.223662
Purkinje_cell	PPM1K	1.64435	0.322055	0.112061	0.223849
Purkinje_cell	OSBPL2	1.64365	0.531307	0.112236	0.224143
Purkinje_cell	TFB1M	1.64148	0.780266	0.112717	0.224981
Purkinje_cell	TM4SF19	1.64128	3.7679	0.112774	0.225066
Purkinje_cell	PHKA2	1.64076	0.565119	0.112837	0.225166
Purkinje_cell	LINC00222	1.64069	1.35923	0.11287	0.225217
Purkinje_cell	NPIPB5	1.64051	0.697242	0.112913	0.225276
Purkinje_cell	PLEKHN1	1.64046	2.42222	0.112935	0.225291
Purkinje_cell	KLHL3	1.64007	0.504423	0.113002	0.225411
Purkinje_cell	PDSS2	1.6393	0.400294	0.11312	0.225565
Purkinje_cell	AC004870.4	1.63912	2.20361	0.113222	0.225741
Purkinje_cell	ARG2	1.63804	3.0717	0.113455	0.226149
Purkinje_cell	POSTN	1.63789	2.92341	0.113474	0.226174
Purkinje_cell	DNAJB9	1.63678	1.18563	0.113674	0.226518
Purkinje_cell	MSRB1	1.6364	1.75293	0.113753	0.226662
Purkinje_cell	EGLN3-AS1	1.63637	3.50286	0.113806	0.226754
Purkinje_cell	CD99L2	1.636	0.784061	0.11385	0.226814
Purkinje_cell	MOSPD2	1.6348	1.22921	0.114107	0.22727
Purkinje_cell	ASAH1	1.63382	0.387595	0.114299	0.227584
Purkinje_cell	ZNF341	1.63357	1.74001	0.114386	0.227715
Purkinje_cell	LCORL	1.63353	0.568516	0.114358	0.227674
Purkinje_cell	PARVG	1.63283	2.60286	0.114536	0.227986
Purkinje_cell	PRNP	1.63146	0.673736	0.114754	0.228336
Purkinje_cell	MIEF2	1.63054	1.54012	0.115018	0.22875
Purkinje_cell	GALNT8	1.62982	1.3915	0.115172	0.229014
Purkinje_cell	AGK	1.62949	0.51877	0.115209	0.229074
Purkinje_cell	ZCCHC7	1.62902	0.406883	0.115321	0.229255
Purkinje_cell	ADAP2	1.62895	2.3957	0.115371	0.229326
Purkinje_cell	TCAF1	1.62888	0.974387	0.115338	0.229274
Purkinje_cell	LINC02163	1.6287	3.75427	0.115427	0.229424
Purkinje_cell	COLEC10	1.62777	2.12291	0.115618	0.229763
Purkinje_cell	TRAF3	1.6255	1.14132	0.116095	0.230537
Purkinje_cell	MAPKAPK2	1.62531	0.395955	0.116105	0.230537
Purkinje_cell	NODAL	1.62208	3.59279	0.116846	0.231836
Purkinje_cell	SLC66A2	1.62122	0.700736	0.116982	0.232058
Purkinje_cell	ARL13B	1.62118	0.973074	0.11702	0.232111
Purkinje_cell	MAD1L1	1.61765	0.550606	0.11776	0.233452
Purkinje_cell	AP000721.2	1.61732	0.84659	0.11781	0.233508
Purkinje_cell	BX293535.1	1.61605	3.46328	0.118143	0.234054
Purkinje_cell	MFSD14C	1.61592	0.489118	0.118119	0.234021
Purkinje_cell	SFMBT1	1.61533	0.507136	0.118264	0.234224
Purkinje_cell	FAM71F1	1.61389	4.46421	0.118621	0.234831
Purkinje_cell	LIMS2	1.6137	0.415231	0.118606	0.234815
Purkinje_cell	SCN7A	1.60904	3.38573	0.119678	0.236638
Purkinje_cell	STOM	1.6085	0.841019	0.119777	0.236805
Purkinje_cell	SYT17	1.6072	3.39534	0.120077	0.237327
Purkinje_cell	AC105094.2	1.60672	2.94591	0.120188	0.237525
Purkinje_cell	SLC39A11	1.6064	0.564028	0.120192	0.237525
Purkinje_cell	PPP1CC	1.60611	1.0014	0.120309	0.237727
Purkinje_cell	AC124312.2	1.60435	1.69859	0.12066	0.238321
Purkinje_cell	CCDC198	1.60361	3.85652	0.120875	0.238615
Purkinje_cell	MASP1	1.60305	1.72685	0.12098	0.238809
Purkinje_cell	AGPS	1.60186	0.526211	0.121201	0.239187
Purkinje_cell	IRX3	1.60112	3.50433	0.121392	0.239534
Purkinje_cell	SERGEF	1.60102	0.639905	0.121403	0.239542
Purkinje_cell	LINC01545	1.60025	3.04348	0.121616	0.239905
Purkinje_cell	AACS	1.60018	0.859222	0.121595	0.239877
Purkinje_cell	COX10	1.60005	0.495682	0.121632	0.239917
Purkinje_cell	AC245060.5	1.5969	1.1846	0.122324	0.241142
Purkinje_cell	DCPS	1.5964	1.36136	0.12245	0.241317
Purkinje_cell	NCKAP5L	1.59617	0.71937	0.122485	0.241372
Purkinje_cell	DAB2IP	1.59586	0.480876	0.122565	0.241514
Purkinje_cell	LINC00906	1.59573	0.817826	0.122585	0.241538
Purkinje_cell	AR	1.59473	0.61663	0.122806	0.241904
Purkinje_cell	ADRB2	1.59444	0.967557	0.12287	0.242014
Purkinje_cell	IMPA2	1.59441	0.944978	0.122886	0.24203
Purkinje_cell	DAAM2	1.59415	1.82247	0.122958	0.242129
Purkinje_cell	RPA3	1.59374	0.746144	0.12303	0.242256
Purkinje_cell	ASIP	1.59251	2.62859	0.12335	0.242775
Purkinje_cell	CRPPA	1.592	0.475899	0.123425	0.242903
Purkinje_cell	MKRN2	1.59159	0.790205	0.123524	0.243039
Purkinje_cell	AC012254.1	1.59112	1.49143	0.123633	0.243165
Purkinje_cell	AC027117.2	1.59108	1.04098	0.123646	0.243176
Purkinje_cell	AKAP9	1.59049	0.237025	0.123703	0.243259
Purkinje_cell	FAM117B	1.58888	0.918879	0.124137	0.244013
Purkinje_cell	TRAF5	1.58861	3.21092	0.124229	0.244147
Purkinje_cell	COL25A1	1.5877	3.30042	0.124438	0.24447
Purkinje_cell	PCMT1	1.58632	0.678013	0.124704	0.244918
Purkinje_cell	AC026347.1	1.58602	1.24064	0.124792	0.245062
Purkinje_cell	RBM15	1.58536	0.763877	0.124923	0.245276
Purkinje_cell	COL5A2	1.58498	1.66711	0.125012	0.245422
Purkinje_cell	BNIP3L	1.58305	0.663148	0.125458	0.246207
Purkinje_cell	WNT11	1.58258	4.08554	0.125603	0.246445
Purkinje_cell	UBIAD1	1.58164	1.18811	0.125752	0.246651
Purkinje_cell	WDR27	1.58149	0.667708	0.125787	0.246675
Purkinje_cell	PODNL1	1.58138	2.73324	0.125865	0.246799
Purkinje_cell	ZNF706	1.58094	0.566349	0.125921	0.246894
Purkinje_cell	DNAJC16	1.58078	1.04058	0.125996	0.247004
Purkinje_cell	BLNK	1.58077	3.18482	0.126	0.247004
Purkinje_cell	MAPK6	1.58062	0.4599	0.125959	0.246954
Purkinje_cell	BMP6	1.57881	3.24575	0.126452	0.247786
Purkinje_cell	CLYBL	1.57526	0.518958	0.127227	0.249037
Purkinje_cell	ADAMTS6	1.57508	3.05644	0.127323	0.249194
Purkinje_cell	AC118549.1	1.57336	0.340744	0.127652	0.249765
Purkinje_cell	POU5F2	1.57311	1.30888	0.127742	0.249904
Purkinje_cell	SPG11	1.57202	0.379251	0.127958	0.250258
Purkinje_cell	AC084816.1	1.57075	3.61727	0.128329	0.25094
Purkinje_cell	TFDP2	1.56791	0.396387	0.128939	0.251952
Purkinje_cell	SLC47A2	1.56777	3.38668	0.129016	0.252086
Purkinje_cell	PKHD1L1	1.56539	4.42844	0.129581	0.25304
Purkinje_cell	RORC	1.56432	1.69761	0.129804	0.25343
Purkinje_cell	RPUSD4	1.56346	0.885388	0.129977	0.253691
Purkinje_cell	DRAIC	1.56338	2.88476	0.130049	0.253817
Purkinje_cell	KIF2A	1.56236	0.835	0.130264	0.254146
Purkinje_cell	AC010168.1	1.56164	0.82473	0.130433	0.2544
Purkinje_cell	MTHFR	1.56151	0.478911	0.130446	0.254411
Purkinje_cell	EMB	1.56122	2.88557	0.130557	0.254589
Purkinje_cell	PLPP3	1.56097	0.462783	0.130561	0.254589
Purkinje_cell	SMILR	1.5583	6.62435	0.131252	0.255723
Purkinje_cell	AC011346.1	1.55789	0.785784	0.13133	0.255847
Purkinje_cell	AC093607.1	1.55713	2.08476	0.13152	0.256137
Purkinje_cell	TRIM44	1.55684	0.472392	0.131552	0.256185
Purkinje_cell	PPP2R2C	1.55639	1.00375	0.13167	0.256376
Purkinje_cell	PREX1	1.55611	1.41735	0.131741	0.256437
Purkinje_cell	HPSE2	1.5553	3.64894	0.131961	0.256829
Purkinje_cell	ZBTB2	1.55476	1.65887	0.132071	0.256996
Purkinje_cell	ADCY1	1.55462	1.07147	0.132066	0.256996
Purkinje_cell	DENND1A	1.55444	0.368891	0.132116	0.257054
Purkinje_cell	FAM207A	1.55278	1.15335	0.13253	0.257753
Purkinje_cell	NUS1	1.55184	0.796123	0.132745	0.258094
Purkinje_cell	AC018682.1	1.55101	0.686638	0.132907	0.258363
Purkinje_cell	PDLIM1	1.54972	0.484875	0.133217	0.258851
Purkinje_cell	AL731563.2	1.54951	2.9599	0.133335	0.259041
Purkinje_cell	AC011997.1	1.54938	1.08458	0.133344	0.259044
Purkinje_cell	AC007221.1	1.54888	4.81208	0.133497	0.259309
Purkinje_cell	FER1L6-AS1	1.54702	4.42242	0.13394	0.260001
Purkinje_cell	AL078587.1	1.54688	7.16519	0.133978	0.260058
Purkinje_cell	CLNS1A	1.54478	0.62974	0.134418	0.260825
Purkinje_cell	CCDC27	1.54423	3.21669	0.134607	0.261125
Purkinje_cell	BNIP3	1.54381	0.733837	0.134662	0.261207
Purkinje_cell	TDRD1	1.5435	2.91059	0.134771	0.261365
Purkinje_cell	PLA2G4C	1.54239	0.643017	0.135005	0.261772
Purkinje_cell	NDUFAF5	1.54201	0.542948	0.135113	0.261951
Purkinje_cell	ZNF138	1.54138	0.604357	0.135272	0.262181
Purkinje_cell	TTLL11	1.54055	0.637431	0.135464	0.26246
Purkinje_cell	AL009031.1	1.54049	2.45547	0.135515	0.262513
Purkinje_cell	FAM171B	1.54044	4.03066	0.135535	0.262537
Purkinje_cell	RPAP2	1.54036	0.386762	0.135482	0.26247
Purkinje_cell	SYNJ2	1.53957	0.547203	0.135708	0.262808
Purkinje_cell	PPP1R12B	1.53881	0.276998	0.135888	0.263112
Purkinje_cell	FMNL2	1.53783	0.535662	0.136126	0.263493
Purkinje_cell	NFATC1	1.53578	1.10456	0.136649	0.264334
Purkinje_cell	ALDH1L2	1.53572	1.74012	0.13666	0.264339
Purkinje_cell	AC025031.2	1.53428	3.65317	0.137034	0.264923
Purkinje_cell	PAXIP1	1.53405	0.685796	0.137024	0.264919
Purkinje_cell	AC140847.2	1.53378	2.66641	0.137148	0.265127
Purkinje_cell	SLC38A7	1.53353	0.96601	0.137194	0.265201
Purkinje_cell	AL136366.1	1.53338	1.35587	0.137244	0.265266
Purkinje_cell	PNPLA8	1.53297	0.523129	0.137313	0.265352
Purkinje_cell	AP000943.2	1.53076	1.74333	0.13789	0.266341
Purkinje_cell	EFCAB2	1.53006	0.400159	0.138025	0.266586
Purkinje_cell	ASB11	1.52922	0.461497	0.138206	0.266889
Purkinje_cell	ECT2L	1.52907	1.13172	0.138299	0.267052
Purkinje_cell	AP1S2	1.52889	0.49279	0.138324	0.267059
Purkinje_cell	MIR222HG	1.52828	4.9047	0.138516	0.267346
Purkinje_cell	DDX3Y	1.52815	0.739029	0.138481	0.267293
Purkinje_cell	DGCR2	1.52703	0.752805	0.138794	0.267786
Purkinje_cell	BLOC1S5	1.52696	1.20345	0.138815	0.267812
Purkinje_cell	AL024497.1	1.52568	1.93789	0.139137	0.268369
Purkinje_cell	LINC00211	1.52555	3.68788	0.139189	0.268454
Purkinje_cell	PTPRD	1.52503	2.55986	0.13932	0.26866
Purkinje_cell	EYS	1.52443	1.47464	0.139462	0.268885
Purkinje_cell	RRAS2	1.52416	0.528314	0.139499	0.268941
Purkinje_cell	PWWP3B	1.52374	1.54515	0.139616	0.269135
Purkinje_cell	SCAI	1.52365	0.677595	0.139634	0.269145
Purkinje_cell	IDH2-DT	1.52357	2.58018	0.139686	0.269222
Purkinje_cell	STAM-AS1	1.52194	1.93087	0.140071	0.26987
Purkinje_cell	NCOA3	1.52169	0.579151	0.14013	0.269966
Purkinje_cell	LAMB1	1.52066	1.23601	0.140378	0.270412
Purkinje_cell	AC068389.1	1.52022	2.19975	0.140514	0.270643
Purkinje_cell	AC137579.2	1.51843	3.22173	0.140965	0.271447
Purkinje_cell	SEMA3D	1.5179	5.26563	0.141104	0.271668
Purkinje_cell	STK17B	1.51789	1.68156	0.141076	0.271645
Purkinje_cell	KDM6A	1.51755	0.366827	0.141142	0.271691
Purkinje_cell	TBC1D9	1.51744	0.636558	0.141135	0.271691
Purkinje_cell	ALDH8A1	1.51636	2.804	0.141483	0.272252
Purkinje_cell	RTRAF	1.51517	0.677606	0.141721	0.272614
Purkinje_cell	SYNE3	1.51485	0.882323	0.141816	0.272764
Purkinje_cell	ZFP41	1.51458	1.59132	0.14191	0.272918
Purkinje_cell	RNF216	1.51261	0.808442	0.142431	0.27374
Purkinje_cell	SDK1	1.51237	0.434449	0.142448	0.273756
Purkinje_cell	THSD1	1.51208	0.978319	0.142521	0.27388
Purkinje_cell	ZNF678	1.51169	0.808853	0.142641	0.274077
Purkinje_cell	AC100872.2	1.51166	8.3405	0.14268	0.27413
Purkinje_cell	AC019117.1	1.5116	3.395	0.142693	0.27413
Purkinje_cell	CGNL1	1.51055	3.4728	0.142957	0.274564
Purkinje_cell	PFKP	1.51036	0.536584	0.142958	0.274564
Purkinje_cell	RAVER2	1.50969	0.514933	0.143123	0.274827
Purkinje_cell	IL20RA	1.50967	1.90973	0.143169	0.274867
Purkinje_cell	VWA8-AS1	1.50904	2.21452	0.14333	0.275096
Purkinje_cell	DSE	1.50881	0.645436	0.143377	0.275138
Purkinje_cell	SEMA5B	1.50844	1.51225	0.143456	0.275257
Purkinje_cell	RNF13	1.50688	0.503705	0.143858	0.275915
Purkinje_cell	PDE4C	1.50524	2.6448	0.144303	0.27659
Purkinje_cell	TTBK2	1.50498	0.35003	0.144327	0.27662
Purkinje_cell	PPP1R36	1.50467	3.04015	0.144453	0.276816
Purkinje_cell	ARHGAP12	1.50453	0.363799	0.144417	0.276776
Purkinje_cell	FER1L6-AS2	1.50268	3.17326	0.144964	0.277596
Purkinje_cell	PAICS	1.50261	0.960259	0.144933	0.277554
Purkinje_cell	AC079943.2	1.50243	3.17425	0.145027	0.2777
Purkinje_cell	GIGYF2	1.5005	0.35294	0.145478	0.278516
Purkinje_cell	SEMA4D	1.50027	0.675341	0.145517	0.278573
Purkinje_cell	RUNX1T1	1.49965	0.385867	0.145703	0.278848
Purkinje_cell	AC007823.1	1.49916	2.70725	0.145858	0.279097
Purkinje_cell	XG	1.49909	2.90838	0.145891	0.279143
Purkinje_cell	FAM120B	1.49866	0.388486	0.145963	0.279264
Purkinje_cell	AC097504.2	1.49833	2.80128	0.146068	0.279448
Purkinje_cell	ME3	1.49794	0.428252	0.146135	0.279562
Purkinje_cell	LINC02660	1.49736	0.789892	0.146264	0.279774
Purkinje_cell	ACADS	1.4972	1.081	0.146338	0.279868
Purkinje_cell	CRY2	1.49687	0.450299	0.146397	0.279949
Purkinje_cell	SLC45A3	1.49625	2.08946	0.146609	0.280295
Purkinje_cell	ABRAXAS1	1.49617	1.46499	0.146613	0.280295
Purkinje_cell	WDR4	1.49568	1.18474	0.146728	0.280483
Purkinje_cell	GTPBP10	1.49458	0.753868	0.147023	0.280998
Purkinje_cell	MAN2A1	1.49394	1.0507	0.147201	0.281272
Purkinje_cell	EPS15	1.49201	0.283101	0.147668	0.282048
Purkinje_cell	DLG1	1.49055	0.315285	0.148049	0.282662
Purkinje_cell	CERT1	1.49033	0.454387	0.148117	0.282774
Purkinje_cell	MOCS1	1.48902	0.971864	0.148465	0.283356
Purkinje_cell	PFKL	1.48714	1.16746	0.148954	0.284206
Purkinje_cell	AC120193.1	1.48625	1.89451	0.149215	0.284621
Purkinje_cell	AC003666.1	1.48598	2.66486	0.149286	0.284741
Purkinje_cell	LINC01135	1.48553	1.06214	0.14939	0.284873
Purkinje_cell	C7orf61	1.48469	2.16429	0.149628	0.285243
Purkinje_cell	ST7	1.48402	0.337993	0.149743	0.285446
Purkinje_cell	LPCAT4	1.48366	1.01474	0.149869	0.285653
Purkinje_cell	GVQW2	1.483	2.02897	0.150069	0.286
Purkinje_cell	SLC44A1	1.48215	0.595957	0.150238	0.286256
Purkinje_cell	SLC35E2B	1.48211	0.839938	0.150274	0.286292
Purkinje_cell	TBC1D32	1.48185	0.716602	0.150367	0.286451
Purkinje_cell	UTP11	1.48038	1.21908	0.150759	0.287115
Purkinje_cell	NHS	1.47962	0.833781	0.150929	0.287422
Purkinje_cell	PEX7	1.47933	0.963134	0.151046	0.287627
Purkinje_cell	NIPA2	1.47697	0.752071	0.151634	0.288586
Purkinje_cell	FAM241A	1.4767	0.798864	0.151742	0.288768
Purkinje_cell	CBFA2T2	1.47628	0.49045	0.151841	0.288924
Purkinje_cell	SCGB3A2	1.47475	4.10712	0.152283	0.289681
Purkinje_cell	AL365214.2	1.47438	3.10576	0.152381	0.28985
Purkinje_cell	BTBD8	1.4742	0.839124	0.152398	0.289865
Purkinje_cell	DPP4	1.47275	4.12928	0.15282	0.290567
Purkinje_cell	MTMR2	1.47185	0.666256	0.15302	0.290896
Purkinje_cell	KPNA3	1.47182	0.494763	0.153034	0.290907
Purkinje_cell	LTBP2	1.4716	2.57283	0.153125	0.291029
Purkinje_cell	TMEM202-AS1	1.47111	1.14932	0.153234	0.291218
Purkinje_cell	FNDC3B	1.46923	0.215371	0.153672	0.292
Purkinje_cell	NOM1	1.46889	1.14538	0.153828	0.292279
Purkinje_cell	WSB1	1.46838	0.333034	0.153936	0.292433
Purkinje_cell	RAD51B	1.46825	0.687438	0.153993	0.292525
Purkinje_cell	AL596087.2	1.46566	2.54618	0.154726	0.293658
Purkinje_cell	ZBTB1	1.46474	0.492976	0.154925	0.294006
Purkinje_cell	KCNQ5	1.46443	3.53832	0.15506	0.29424
Purkinje_cell	DMRTA1	1.46432	2.59652	0.155076	0.29424
Purkinje_cell	TMCO4	1.46429	0.80422	0.155072	0.29424
Purkinje_cell	CSRNP1	1.46333	1.22511	0.155295	0.294638
Purkinje_cell	ETV3	1.4631	1.84585	0.155408	0.294836
Purkinje_cell	MRPL48	1.46239	0.54233	0.155519	0.295013
Purkinje_cell	AL024508.1	1.46178	2.85109	0.15576	0.29543
Purkinje_cell	SPARCL1	1.46172	1.36294	0.155766	0.29543
Purkinje_cell	CFAP299	1.46157	2.56818	0.155826	0.295517
Purkinje_cell	AHRR	1.46077	3.74013	0.156056	0.295895
Purkinje_cell	TBCE-1	1.46061	0.983954	0.15604	0.295881
Purkinje_cell	LRP5	1.45947	0.434478	0.156352	0.296404
Purkinje_cell	NELFA	1.45943	0.804473	0.156387	0.296453
Purkinje_cell	BRAF	1.45896	0.383317	0.156516	0.296629
Purkinje_cell	RNASET2	1.45843	0.972699	0.156645	0.296822
Purkinje_cell	HIST1H2AE	1.45794	2.73296	0.156811	0.297103
Purkinje_cell	FSD2	1.45724	0.35862	0.156957	0.297344
Purkinje_cell	AC138761.1	1.45687	5.3485	0.157123	0.297624
Purkinje_cell	AC010976.2	1.45629	1.41093	0.157244	0.297714
Purkinje_cell	GPR173	1.45526	1.29426	0.157515	0.297743
Purkinje_cell	ARAP2	1.45495	1.71903	0.157623	0.297778
Purkinje_cell	PAFAH1B2	1.45466	0.566623	0.157672	0.297799
Purkinje_cell	TINAGL1	1.45434	0.78236	0.157765	0.297824
Purkinje_cell	AP003472.1	1.45309	2.03266	0.15814	0.29805
Purkinje_cell	AHSA1	1.45285	0.791996	0.158161	0.298056
Purkinje_cell	CDR2L	1.45271	1.53023	0.1582	0.298063
Purkinje_cell	IGHMBP2	1.45156	1.27293	0.158558	0.298421
Purkinje_cell	ZDHHC23	1.45072	2.03304	0.158798	0.29867
Purkinje_cell	ZFY	1.45061	1.20882	0.158829	0.298679
Purkinje_cell	PARP15	1.44972	2.96524	0.159086	0.298989
Purkinje_cell	PDGFRL	1.44961	1.91837	0.159101	0.298995
Purkinje_cell	NT5E	1.44922	3.20632	0.159217	0.29903
Purkinje_cell	MTHFSD	1.44889	0.913808	0.15927	0.299074
Purkinje_cell	CHM	1.44875	0.559433	0.15932	0.299121
Purkinje_cell	FLVCR2	1.44801	1.97584	0.159548	0.299408
Purkinje_cell	AL358472.5	1.44749	2.67361	0.159703	0.29953
Purkinje_cell	TMCC1	1.44693	0.239239	0.159773	0.299598
Purkinje_cell	CAMTA1	1.44643	0.284119	0.159904	0.299735
Purkinje_cell	CNOT4	1.44507	0.418452	0.160342	0.300264
Purkinje_cell	AL160408.2	1.44491	1.6365	0.160386	0.300329
Purkinje_cell	CATSPERB	1.44461	2.95747	0.160498	0.300417
Purkinje_cell	BCL2L13	1.44431	0.361469	0.160511	0.300417
Purkinje_cell	AQP4-AS1	1.44425	1.82373	0.160601	0.300509
Purkinje_cell	AL121757.2	1.44391	0.577906	0.160638	0.300526
Purkinje_cell	KIF13B	1.44123	0.626275	0.161416	0.30143
Purkinje_cell	TRPC4AP	1.4412	0.37892	0.161395	0.301408
Purkinje_cell	IP6K3	1.44035	0.538683	0.161636	0.301737
Purkinje_cell	PDHX	1.43981	0.342164	0.16178	0.301921
Purkinje_cell	LINC01936	1.43977	3.62545	0.161863	0.302026
Purkinje_cell	CFAP43	1.43973	2.73151	0.161864	0.302026
Purkinje_cell	JUNB	1.43959	0.717664	0.161876	0.30203
Purkinje_cell	BCL11A	1.43813	0.723556	0.162281	0.302562
Purkinje_cell	CNTN4	1.4377	2.79869	0.162444	0.302848
Purkinje_cell	GCH1	1.4375	2.38115	0.162495	0.302915
Purkinje_cell	KBTBD2	1.43734	0.792243	0.162498	0.302915
Purkinje_cell	LINC02427	1.43684	1.62952	0.162668	0.303112
Purkinje_cell	AL139300.2	1.43604	1.11109	0.162873	0.303389
Purkinje_cell	C5orf15	1.43597	0.643355	0.162871	0.303389
Purkinje_cell	AL121652.1	1.43378	3.55506	0.163544	0.304327
Purkinje_cell	ARMC4	1.43345	3.51598	0.163642	0.304476
Purkinje_cell	ZDHHC14	1.43306	0.297954	0.163678	0.304508
Purkinje_cell	AC013652.1	1.4326	1.99063	0.163881	0.304834
Purkinje_cell	WDR11	1.43145	0.500428	0.16417	0.305205
Purkinje_cell	ADAM28	1.43118	4.54783	0.164287	0.305355
Purkinje_cell	MTPAP	1.43069	0.768689	0.164382	0.305488
Purkinje_cell	FCHO2	1.43049	0.61497	0.164453	0.305552
Purkinje_cell	LINC01091	1.42921	1.65135	0.164836	0.306029
Purkinje_cell	ADAMTSL1	1.42919	3.41624	0.164852	0.306029
Purkinje_cell	AC093151.3	1.42799	2.46503	0.16518	0.306519
Purkinje_cell	GSK3B	1.42786	0.24676	0.165152	0.306484
Purkinje_cell	PCDHGB6	1.42768	0.715503	0.16522	0.306558
Purkinje_cell	MYO10	1.42405	1.43995	0.16628	0.308191
Purkinje_cell	AC108067.1	1.42346	3.85756	0.166493	0.308447
Purkinje_cell	MAT2A	1.42338	0.440671	0.166464	0.308437
Purkinje_cell	POLR3B	1.42331	0.589971	0.166483	0.308446
Purkinje_cell	TNS3	1.42241	0.438956	0.166734	0.308824
Purkinje_cell	HHATL-AS1	1.42192	3.68988	0.166929	0.309046
Purkinje_cell	STIM1	1.42169	0.934141	0.166944	0.309051
Purkinje_cell	C8orf37-AS1	1.42032	2.13862	0.167389	0.30974
Purkinje_cell	THSD7B	1.41918	1.93574	0.16769	0.310155
Purkinje_cell	LINC02380	1.41914	6.65797	0.167736	0.310203
Purkinje_cell	RHOJ	1.41759	2.30077	0.168145	0.310839
Purkinje_cell	ZXDC	1.41753	0.481164	0.168159	0.310847
Purkinje_cell	TNRC6B	1.41683	0.265409	0.168345	0.311156
Purkinje_cell	ST13	1.41656	0.55402	0.168419	0.311276
Purkinje_cell	AC016727.1	1.41523	1.36871	0.168837	0.311908
Purkinje_cell	AC000061.1	1.41453	5.73042	0.16907	0.312179
Purkinje_cell	SPIRE1	1.41403	0.33081	0.169162	0.312314
Purkinje_cell	APMAP	1.41385	0.73488	0.169207	0.312379
Purkinje_cell	AC007370.2	1.41354	1.68435	0.169335	0.31258
Purkinje_cell	RAB8B	1.41315	1.33461	0.169457	0.312735
Purkinje_cell	PLEKHA3	1.41291	0.660873	0.169481	0.312743
Purkinje_cell	BMPR1B-DT	1.41158	5.63905	0.169929	0.313394
Purkinje_cell	BTBD11	1.41125	1.41116	0.170008	0.313487
Purkinje_cell	TPP2	1.41101	0.508636	0.170063	0.313552
Purkinje_cell	LINC01901	1.41091	5.73069	0.170123	0.313646
Purkinje_cell	H2AFV	1.41051	0.55921	0.170173	0.31372
Purkinje_cell	SERPINI1	1.41005	2.02293	0.170361	0.313961
Purkinje_cell	STK33	1.40956	0.256838	0.170454	0.314096
Purkinje_cell	SLC24A3	1.40941	2.28769	0.170548	0.314234
Purkinje_cell	AC008250.1	1.40814	0.692909	0.170869	0.31465
Purkinje_cell	SNAP91	1.40713	4.23135	0.171232	0.315193
Purkinje_cell	TAF12	1.40671	0.852368	0.171324	0.315257
Purkinje_cell	MTCH2	1.40671	0.72414	0.171299	0.315245
Purkinje_cell	CC2D2B	1.40658	0.712596	0.171331	0.315257
Purkinje_cell	CCSER2	1.40612	0.256807	0.171454	0.315459
Purkinje_cell	SLC35F4	1.40541	2.43181	0.171723	0.315831
Purkinje_cell	AL691420.1	1.4054	2.53926	0.171721	0.315831
Purkinje_cell	SFRP4	1.40464	1.59349	0.171931	0.31616
Purkinje_cell	UBE2J1	1.40433	1.06961	0.172032	0.316275
Purkinje_cell	CARD14	1.40294	2.23542	0.172431	0.316751
Purkinje_cell	ANKRD17	1.40287	0.191224	0.172377	0.316695
Purkinje_cell	LCMT1	1.40266	0.590426	0.172482	0.316816
Purkinje_cell	NANS	1.40255	1.15565	0.172527	0.316863
Purkinje_cell	DYM	1.40247	0.326641	0.172549	0.316886
Purkinje_cell	TRAF1	1.40118	1.08486	0.172934	0.317363
Purkinje_cell	NCOA7	1.39956	0.760571	0.173398	0.317964
Purkinje_cell	AC010136.1	1.39879	2.32958	0.173664	0.318381
Purkinje_cell	XAF1	1.39869	2.89417	0.17371	0.318429
Purkinje_cell	ADD1	1.39849	0.463905	0.173728	0.318444
Purkinje_cell	NKIRAS1	1.39825	1.12486	0.173816	0.31857
Purkinje_cell	RGMA	1.39788	1.56842	0.173917	0.318703
Purkinje_cell	HEATR5B	1.39746	0.462037	0.174038	0.318799
Purkinje_cell	LINC01134	1.39736	1.98106	0.174103	0.318864
Purkinje_cell	UNC5D	1.39716	5.23116	0.174176	0.31898
Purkinje_cell	LINC01789	1.39668	3.54078	0.174313	0.319159
Purkinje_cell	AL391117.1	1.3963	2.84328	0.174429	0.3193
Purkinje_cell	LMOD2	1.39626	0.25581	0.174351	0.319211
Purkinje_cell	ZC3HAV1	1.39566	1.99115	0.174599	0.319557
Purkinje_cell	KCNJ13	1.3956	1.00182	0.174584	0.319548
Purkinje_cell	XIRP2-AS1	1.395	4.94802	0.174818	0.31981
Purkinje_cell	ADAM32	1.39362	0.753266	0.175197	0.320329
Purkinje_cell	CAMK2A	1.39282	0.801699	0.17541	0.320582
Purkinje_cell	AC025178.1	1.39267	1.21298	0.175473	0.320673
Purkinje_cell	AC147651.3	1.3921	4.86624	0.175683	0.320986
Purkinje_cell	HBS1L	1.39208	0.512107	0.175642	0.320936
Purkinje_cell	KCNT1	1.39182	4.04468	0.175767	0.321122
Purkinje_cell	MSH2	1.39152	0.774378	0.175785	0.321136
Purkinje_cell	TMEM131	1.39087	0.373055	0.176021	0.321424
Purkinje_cell	REPS1	1.39052	0.41505	0.176121	0.32157
Purkinje_cell	TEK	1.39026	2.87762	0.176224	0.321691
Purkinje_cell	LPCAT2	1.38999	2.45743	0.176291	0.321784
Purkinje_cell	PRNCR1	1.38924	2.71062	0.176537	0.322168
Purkinje_cell	AL355512.1	1.3888	3.27887	0.17667	0.322376
Purkinje_cell	C5orf47	1.38815	2.49105	0.176858	0.322665
Purkinje_cell	EIF2AK3	1.38749	0.680876	0.177045	0.322951
Purkinje_cell	SEMA3G	1.38631	4.83686	0.177424	0.323444
Purkinje_cell	AC110760.2	1.38537	1.45031	0.177675	0.323747
Purkinje_cell	GNAI3	1.38461	0.44067	0.177879	0.324057
Purkinje_cell	DYSF	1.38403	0.342119	0.178027	0.32429
Purkinje_cell	AC012063.1	1.38343	1.38776	0.178276	0.32469
Purkinje_cell	HSD11B1-AS1	1.38335	1.37741	0.178305	0.324706
Purkinje_cell	NEXN-AS1	1.38293	0.673702	0.178406	0.324836
Purkinje_cell	TCF4-AS2	1.38266	4.85517	0.178528	0.325022
Purkinje_cell	TRIM66	1.3817	1.19096	0.178798	0.325297
Purkinje_cell	C12orf73	1.38075	0.670962	0.179044	0.32569
Purkinje_cell	PCP4	1.37994	0.879848	0.179324	0.326181
Purkinje_cell	LINC01823	1.37969	5.12267	0.179431	0.326357
Purkinje_cell	UBAP2L	1.37938	0.899665	0.179513	0.326434
Purkinje_cell	KIAA1841	1.37932	0.747771	0.179501	0.326431
Purkinje_cell	HSDL1	1.37916	0.980471	0.179551	0.326468
Purkinje_cell	FYB1	1.37771	2.2656	0.18	0.327156
Purkinje_cell	AC005808.1	1.37744	5.01229	0.180118	0.327299
Purkinje_cell	CEP104	1.3772	0.620957	0.180112	0.327299
Purkinje_cell	ADAM18	1.37705	5.80939	0.180237	0.327424
Purkinje_cell	RPA4	1.37687	2.79458	0.180276	0.327451
Purkinje_cell	SLF1	1.37606	0.492984	0.180466	0.327749
Purkinje_cell	ZFHX4	1.37586	0.912772	0.18054	0.327846
Purkinje_cell	AC079584.1	1.37565	5.32857	0.180659	0.328027
Purkinje_cell	DNAAF4	1.3748	1.34711	0.180878	0.328332
Purkinje_cell	ATRX	1.37474	0.339797	0.180901	0.328357
Purkinje_cell	AC019197.1	1.37428	2.09317	0.181055	0.328599
Purkinje_cell	CHMP2B	1.37362	0.742583	0.181236	0.32891
Purkinje_cell	AC011294.1	1.37332	7.52065	0.181381	0.329085
Purkinje_cell	AGAP5	1.37328	0.948846	0.181362	0.329084
Purkinje_cell	RBP2	1.37299	1.07504	0.181433	0.32914
Purkinje_cell	BACE1	1.37282	0.779867	0.181468	0.329185
Purkinje_cell	UBC	1.3724	0.424798	0.181618	0.329383
Purkinje_cell	PSTPIP2	1.3713	1.61298	0.181985	0.329976
Purkinje_cell	SRCIN1	1.37095	2.47124	0.182104	0.330154
Purkinje_cell	AP001528.1	1.37081	1.05123	0.182113	0.330154
Purkinje_cell	ZNF827	1.37043	0.400855	0.182222	0.330333
Purkinje_cell	MAF	1.37034	4.72974	0.182294	0.330426
Purkinje_cell	REV3L	1.36982	0.238772	0.182374	0.330536
Purkinje_cell	TP53TG5	1.36926	0.873713	0.182574	0.330806
Purkinje_cell	AL035252.3	1.36915	2.20654	0.182657	0.330938
Purkinje_cell	CXADR	1.36881	0.655841	0.18272	0.331009
Purkinje_cell	LINC01917	1.3683	5.25239	0.182927	0.331254
Purkinje_cell	C6orf201	1.36819	1.68266	0.182933	0.331254
Purkinje_cell	C9orf170	1.36801	5.41675	0.183016	0.331385
Purkinje_cell	ZMYM4	1.36783	0.383877	0.18303	0.331385
Purkinje_cell	COTL1	1.36774	4.28585	0.183099	0.331464
Purkinje_cell	AP003472.2	1.36769	1.40975	0.183087	0.33146
Purkinje_cell	AC145207.1	1.36605	2.49146	0.183607	0.332181
Purkinje_cell	TTL	1.36494	1.29232	0.183953	0.332611
Purkinje_cell	TRIM34	1.36494	4.54341	0.183967	0.332611
Purkinje_cell	LINC01621	1.36477	6.4221	0.184019	0.332678
Purkinje_cell	NRG1	1.36434	1.67921	0.184119	0.332759
Purkinje_cell	RALGAPA2	1.36416	0.282295	0.184138	0.332774
Purkinje_cell	EHD4-AS1	1.36246	1.22091	0.184712	0.333546
Purkinje_cell	BLM	1.36197	0.726872	0.184856	0.333722
Purkinje_cell	LINC00958	1.36172	4.59914	0.184964	0.333861
Purkinje_cell	TNIK	1.36108	0.339324	0.185128	0.334083
Purkinje_cell	METTL21A	1.35979	0.776402	0.185533	0.33474
Purkinje_cell	ATP6V1A	1.35963	0.552757	0.185579	0.334805
Purkinje_cell	GALNT10	1.35892	0.743235	0.185796	0.335104
Purkinje_cell	EPB41	1.35891	0.241137	0.185763	0.335063
Purkinje_cell	NMUR2	1.35857	3.00214	0.185945	0.335317
Purkinje_cell	LGI1	1.35833	2.68	0.186016	0.335372
Purkinje_cell	STAG2	1.35786	0.47534	0.18614	0.335559
Purkinje_cell	ZHX1	1.35729	0.737138	0.186329	0.335838
Purkinje_cell	NPTX2	1.3571	5.88153	0.186414	0.335939
Purkinje_cell	METTL9	1.35683	0.770066	0.18645	0.335969
Purkinje_cell	PATJ	1.35573	0.302728	0.186798	0.336541
Purkinje_cell	FGF13	1.35511	2.51597	0.187029	0.336882
Purkinje_cell	AF123462.1	1.35463	4.07314	0.187183	0.337085
Purkinje_cell	NLRC3	1.35343	1.85201	0.187557	0.337667
Purkinje_cell	PAPSS2	1.35305	3.23986	0.187682	0.337873
Purkinje_cell	AC108210.1	1.35255	4.74461	0.187845	0.338036
Purkinje_cell	AC113137.1	1.35253	1.65203	0.187818	0.338024
Purkinje_cell	HMGCR	1.3525	1.00714	0.187817	0.338024
Purkinje_cell	AREL1	1.35236	0.543057	0.187836	0.338036
Purkinje_cell	AC010343.3	1.35229	4.0105	0.187929	0.338095
Purkinje_cell	SLC9A3R1	1.35224	1.58441	0.187915	0.338095
Purkinje_cell	PEX5L	1.35219	1.36049	0.187944	0.338095
Purkinje_cell	TBC1D22A	1.35191	0.376813	0.188	0.33811
Purkinje_cell	AL136979.1	1.35165	0.967166	0.188091	0.338237
Purkinje_cell	SCN2B	1.35083	1.69439	0.188361	0.338591
Purkinje_cell	OSTN	1.35081	2.18065	0.18837	0.338591
Purkinje_cell	AC137630.1	1.35016	4.05826	0.188597	0.338924
Purkinje_cell	NDUFAF6	1.34875	0.716646	0.189023	0.339596
Purkinje_cell	RECQL5	1.34839	0.772441	0.189081	0.339662
Purkinje_cell	LMLN	1.34804	0.858359	0.189231	0.339895
Purkinje_cell	HIC2	1.34778	2.30271	0.189348	0.340068
Purkinje_cell	ELAC1	1.34755	1.26074	0.189393	0.340111
Purkinje_cell	ARL6	1.34755	0.936739	0.189373	0.340093
Purkinje_cell	C5orf63	1.34726	0.722355	0.189468	0.340227
Purkinje_cell	B4GALT5	1.34711	0.502101	0.189519	0.3403
Purkinje_cell	AC068308.1	1.34461	1.4965	0.190313	0.341482
Purkinje_cell	FLNB	1.34455	0.637912	0.190359	0.341537
Purkinje_cell	WDR25	1.34448	0.903937	0.190364	0.341537
Purkinje_cell	PINX1	1.34433	0.753481	0.190416	0.341593
Purkinje_cell	CDH26	1.34402	1.39321	0.190535	0.341768
Purkinje_cell	OPHN1	1.34389	0.56486	0.190548	0.341773
Purkinje_cell	STX11	1.34354	1.90534	0.190697	0.342002
Purkinje_cell	SRSF3	1.34327	0.600609	0.190766	0.342088
Purkinje_cell	ARHGAP23	1.34314	0.514299	0.19078	0.342095
Purkinje_cell	IKZF5	1.34242	0.697634	0.191005	0.342461
Purkinje_cell	TTC5	1.34207	1.68631	0.191149	0.342608
Purkinje_cell	AC112206.2	1.34107	3.55979	0.191495	0.343133
Purkinje_cell	ZCWPW1	1.34085	1.23642	0.191538	0.343162
Purkinje_cell	CXXC5	1.34064	0.506881	0.191531	0.343162
Purkinje_cell	UBAC1	1.34013	0.429006	0.191724	0.343374
Purkinje_cell	YLPM1	1.34005	0.509602	0.191786	0.343429
Purkinje_cell	RHCE	1.33912	2.13846	0.192108	0.343837
Purkinje_cell	SRP14-AS1	1.33833	0.637421	0.192313	0.344109
Purkinje_cell	C9orf40	1.3383	1.98322	0.192358	0.34415
Purkinje_cell	SELENOP	1.33828	1.56352	0.192367	0.34415
Purkinje_cell	FAT1	1.3377	0.642482	0.192561	0.344451
Purkinje_cell	ERVH-1	1.33713	2.7972	0.192756	0.344771
Purkinje_cell	HS3ST5	1.33667	5.35662	0.192911	0.344915
Purkinje_cell	LINC00504	1.33664	1.7225	0.192902	0.344915
Purkinje_cell	SLC9A2	1.33651	2.61628	0.192943	0.344923
Purkinje_cell	AC116049.2	1.3363	3.82687	0.193022	0.34502
Purkinje_cell	KIAA1549L	1.3356	4.55362	0.193255	0.345342
Purkinje_cell	ZNF682	1.33509	0.573282	0.19335	0.345461
Purkinje_cell	ZMIZ1	1.33506	0.266273	0.193354	0.345461
Purkinje_cell	POLRMT	1.33471	1.01552	0.193463	0.3456
Purkinje_cell	AP001505.1	1.33367	2.01736	0.193859	0.346119
Purkinje_cell	USH1C	1.33313	3.29992	0.194049	0.346374
Purkinje_cell	TMEM68	1.33296	0.861111	0.194072	0.346385
Purkinje_cell	CDIP1	1.33291	0.769246	0.194055	0.346374
Purkinje_cell	TSC1	1.33274	0.476255	0.194107	0.346418
Purkinje_cell	VPS13D	1.33206	0.307197	0.19434	0.346788
Purkinje_cell	AC099508.1	1.33177	2.22099	0.194465	0.346974
Purkinje_cell	GADD45A	1.33169	1.24801	0.194427	0.346924
Purkinje_cell	TPK1	1.33157	0.621623	0.194534	0.34705
Purkinje_cell	ADIPOQ	1.33128	3.91578	0.194643	0.347196
Purkinje_cell	LRPAP1	1.33124	0.698268	0.194627	0.347186
Purkinje_cell	FAM219A	1.33083	0.525541	0.194753	0.347334
Purkinje_cell	GABRE	1.33029	0.87784	0.194899	0.347558
Purkinje_cell	FARS2	1.33028	0.340471	0.194935	0.347584
Purkinje_cell	AL360268.2	1.3289	3.95967	0.195415	0.348232
Purkinje_cell	ABHD2	1.32861	0.367552	0.195492	0.348331
Purkinje_cell	LINC01902	1.32856	6.14052	0.195535	0.34837
Purkinje_cell	POR	1.32824	0.634874	0.195592	0.348433
Purkinje_cell	CD2AP	1.32732	0.466558	0.195887	0.348882
Purkinje_cell	NUP210	1.32671	0.922042	0.196111	0.349263
Purkinje_cell	CENPP	1.32654	0.670785	0.196154	0.349301
Purkinje_cell	PTCHD4	1.32615	3.95882	0.196321	0.349542
Purkinje_cell	HBP1	1.32563	0.471073	0.196445	0.349725
Purkinje_cell	AC119403.1	1.3256	1.56286	0.19647	0.349749
Purkinje_cell	HECTD1	1.32547	0.21684	0.196438	0.349725
Purkinje_cell	MED24	1.32525	0.601192	0.196557	0.349885
Purkinje_cell	EFHD1	1.32482	1.5461	0.196719	0.350118
Purkinje_cell	AL135785.1	1.32446	5.56652	0.196874	0.350325
Purkinje_cell	LRRC1	1.32432	0.600728	0.196879	0.350325
Purkinje_cell	PLXNA4	1.32414	0.335953	0.196918	0.350376
Purkinje_cell	AC018878.1	1.32392	2.14816	0.19701	0.350521
Purkinje_cell	ERICH5	1.32333	5.32031	0.197246	0.350769
Purkinje_cell	NAP1L4	1.32304	0.304294	0.197257	0.350769
Purkinje_cell	RAB18	1.32257	0.413747	0.197444	0.351004
Purkinje_cell	CASC15	1.32237	1.61775	0.197538	0.351116
Purkinje_cell	LACTB2-AS1	1.32219	2.23063	0.197609	0.351224
Purkinje_cell	TRIB2	1.32203	1.34485	0.197641	0.351263
Purkinje_cell	LINC01185	1.32194	2.12747	0.197679	0.35131
Purkinje_cell	CASC6	1.32087	4.97175	0.198051	0.351837
Purkinje_cell	CD24	1.32077	1.87203	0.198063	0.351839
Purkinje_cell	CRTC3	1.32042	0.325802	0.198138	0.351934
Purkinje_cell	RTTN	1.32035	0.350754	0.198133	0.351934
Purkinje_cell	LINC01515	1.31991	0.760202	0.198339	0.352231
Purkinje_cell	ZNF354C	1.31985	1.12313	0.198358	0.352231
Purkinje_cell	UBE2D2	1.31942	0.373531	0.198478	0.352322
Purkinje_cell	CAT	1.31939	0.463519	0.198472	0.352322
Purkinje_cell	RERE-AS1	1.31897	1.49519	0.198641	0.352522
Purkinje_cell	LINC00858	1.31865	4.52825	0.198779	0.35269
Purkinje_cell	AL390957.1	1.31794	0.962055	0.199004	0.352975
Purkinje_cell	C1orf143	1.31767	3.79386	0.1991	0.353095
Purkinje_cell	MYO18B	1.3175	0.242395	0.199104	0.353095
Purkinje_cell	LDB2	1.3173	2.30771	0.199219	0.353206
Purkinje_cell	SWT1	1.31692	0.492046	0.199289	0.353251
Purkinje_cell	NKTR	1.31692	0.313764	0.1993	0.353251
Purkinje_cell	CHD1	1.31617	0.599294	0.199583	0.353714
Purkinje_cell	TBC1D14	1.31604	0.549496	0.199605	0.353735
Purkinje_cell	ISM2	1.31543	4.28471	0.199842	0.354073
Purkinje_cell	FAM53A	1.31498	2.16601	0.199985	0.354236
Purkinje_cell	MTMR3	1.31449	0.286111	0.200071	0.354349
Purkinje_cell	KCNQ1	1.31335	0.274909	0.200461	0.354906
Purkinje_cell	LINC01440	1.31326	3.84258	0.200565	0.355052
Purkinje_cell	KCNN2	1.31324	0.363006	0.200542	0.355029
Purkinje_cell	AP000695.2	1.31298	4.72778	0.200659	0.355179
Purkinje_cell	FAM227B	1.31267	0.420782	0.200706	0.355223
Purkinje_cell	LCMT1-AS2	1.31244	2.25694	0.200816	0.35536
Purkinje_cell	TAF3	1.31169	0.369128	0.201022	0.355706
Purkinje_cell	MDC1-AS1	1.31105	1.91831	0.201276	0.356117
Purkinje_cell	ABCA13	1.31095	3.47005	0.201331	0.356195
Purkinje_cell	CCDC169	1.31064	1.83028	0.201419	0.356332
Purkinje_cell	NR4A3	1.3104	0.466908	0.20148	0.356383
Purkinje_cell	TNRC6A	1.31037	0.224241	0.201473	0.356383
Purkinje_cell	AC007496.1	1.31	3.60321	0.201645	0.356634
Purkinje_cell	DPY19L2	1.30994	0.250469	0.20163	0.356627
Purkinje_cell	ZNF141	1.30871	0.666286	0.202062	0.357257
Purkinje_cell	EEF2K	1.30868	0.448227	0.202024	0.357229
Purkinje_cell	MS4A6A	1.30803	3.53308	0.202301	0.357563
Purkinje_cell	AC005342.1	1.30791	0.603584	0.202287	0.357558
Purkinje_cell	AC125793.1	1.30752	0.607382	0.2024	0.3577
Purkinje_cell	WARS2-AS1	1.30741	0.40008	0.202469	0.357802
Purkinje_cell	LINC00578	1.30738	2.00347	0.202512	0.35784
Purkinje_cell	RIN2	1.30738	0.372619	0.202497	0.357832
Purkinje_cell	KCNIP3	1.30713	2.58095	0.2026	0.357976
Purkinje_cell	AC090376.1	1.30705	5.81779	0.202637	0.358003
Purkinje_cell	UBE2U	1.30674	2.93538	0.202734	0.358136
Purkinje_cell	FBLIM1	1.30647	0.634363	0.202801	0.358189
Purkinje_cell	PDPR	1.30607	0.447808	0.202876	0.35825
Purkinje_cell	AC114956.1	1.30596	3.59659	0.202993	0.35842
Purkinje_cell	LINC00278	1.30583	4.36854	0.203044	0.358489
[truncated: 128,929 more rows]
