# Supplementary material for: Spatially resolved multiomics of human cardiac niches
Source: Nature. 2023 Jul 12;619(7971):801–10. doi: 10.1038/s41586-023-06311-1 (PMC10371870; doi:10.1038/s41586-023-06311-1)
Supplement: Supplementary file 5 — CellPhoneDB neural–GPCR module, interactions input. Table of CellPhoneDB neural–GPCR module interactions. Interaction partners use UniProt ID (with protein name also listed) unless they are complexes. [file 41586_2023_6311_MOESM5_ESM.xlsx]

## Sheet: interaction_input
partner_a	partner_b	protein_name_a	protein_name_b	annotation_strategy	source
5-HT_byTPH1_and_SLC18A1	5HTR3_complex			curated	uniprot, reactome, IUPHAR
5-HT_byTPH1_and_SLC18A2	5HTR3_complex			curated	uniprot, reactome, IUPHAR
5-HT_byTPH1_and_SLC6A4	5HTR3_complex			curated	uniprot, reactome, IUPHAR
5-HT_byTPH2_and_SLC18A1	5HTR3_complex			curated	uniprot, reactome, IUPHAR
5-HT_byTPH2_and_SLC18A2	5HTR3_complex			curated	uniprot, reactome, IUPHAR
5-HT_byTPH2_and_SLC6A4	5HTR3_complex			curated	uniprot, reactome, IUPHAR
Acetylcholine_byCHAT_and_SLC10A4	nAChR_(α1)2β1δε_complex			curated	uniprot, reactome, IUPHAR
Acetylcholine_byCHAT_and_SLC10A4	nAChR_(α1)2β1δγ_complex			curated	uniprot, reactome, IUPHAR
Acetylcholine_byCHAT_and_SLC10A4	nAChR_(α3)2(β4)3_complex			curated	uniprot, reactome, IUPHAR
Acetylcholine_byCHAT_and_SLC10A4	nAChR_α4β2_complex			curated	uniprot, reactome, IUPHAR
Acetylcholine_byCHAT_and_SLC10A4	nAChR_α7_complex			curated	uniprot, reactome, IUPHAR
Acetylcholine_byCHAT_and_SLC18A3	nAChR_(α1)2β1δε_complex			curated	uniprot, reactome, IUPHAR
Acetylcholine_byCHAT_and_SLC18A3	nAChR_(α1)2β1δγ_complex			curated	uniprot, reactome, IUPHAR
Acetylcholine_byCHAT_and_SLC18A3	nAChR_(α3)2(β4)3_complex			curated	uniprot, reactome, IUPHAR
Acetylcholine_byCHAT_and_SLC18A3	nAChR_α4β2_complex			curated	uniprot, reactome, IUPHAR
Acetylcholine_byCHAT_and_SLC18A3	nAChR_α7_complex			curated	uniprot, reactome, IUPHAR
Acetylcholine_byCHAT_and_SLC5A7	nAChR_(α1)2β1δε_complex			curated	uniprot, reactome, IUPHAR
Acetylcholine_byCHAT_and_SLC5A7	nAChR_(α1)2β1δγ_complex			curated	uniprot, reactome, IUPHAR
Acetylcholine_byCHAT_and_SLC5A7	nAChR_(α3)2(β4)3_complex			curated	uniprot, reactome, IUPHAR
Acetylcholine_byCHAT_and_SLC5A7	nAChR_α4β2_complex			curated	uniprot, reactome, IUPHAR
Acetylcholine_byCHAT_and_SLC5A7	nAChR_α7_complex			curated	uniprot, reactome, IUPHAR
GABA_byGAD1_and_SLC32A1	GABA-A_α1β3γ2S_complex			curated	uniprot, reactome, IUPHAR
GABA_byGAD1_and_SLC32A1	GABA-A_α1β2γ2S_complex			curated	uniprot, reactome, IUPHAR
GABA_byGAD1_and_SLC32A1	GABA-A_α1β2_complex			curated	uniprot, reactome, IUPHAR
GABA_byGAD1_and_SLC32A1	GABA-A_α1β3_complex			curated	uniprot, reactome, IUPHAR
GABA_byGAD1_and_SLC32A1	GABA-A_α1β2δ_complex			curated	uniprot, reactome, IUPHAR
GABA_byGAD1_and_SLC32A1	GABA-A_α2β3γ2S_complex			curated	uniprot, reactome, IUPHAR
GABA_byGAD1_and_SLC32A1	GABA-A_α3β3γ2S_complex			curated	uniprot, reactome, IUPHAR
GABA_byGAD1_and_SLC32A1	GABA-A_α3β3θ_complex			curated	uniprot, reactome, IUPHAR
GABA_byGAD1_and_SLC32A1	GABA-A_α3β3ε_complex			curated	uniprot, reactome, IUPHAR
GABA_byGAD1_and_SLC32A1	GABA-A_α4β3γ2S_complex			curated	uniprot, reactome, IUPHAR
GABA_byGAD1_and_SLC32A1	GABA-A_α4β3δ_complex			curated	uniprot, reactome, IUPHAR
GABA_byGAD1_and_SLC32A1	GABA-A_α4β2δ_complex			curated	uniprot, reactome, IUPHAR
GABA_byGAD1_and_SLC32A1	GABA-A_α5β3γ2S_complex			curated	uniprot, reactome, IUPHAR
GABA_byGAD1_and_SLC32A1	GABA-A_α6β3γ2S_complex			curated	uniprot, reactome, IUPHAR
GABA_byGAD1_and_SLC32A1	GABA-A_α6β3δ_complex			curated	uniprot, reactome, IUPHAR
GABA_byGAD1_and_SLC6A1	GABA-A_α1β3γ2S_complex			curated	uniprot, reactome, IUPHAR
GABA_byGAD1_and_SLC6A1	GABA-A_α1β2γ2S_complex			curated	uniprot, reactome, IUPHAR
GABA_byGAD1_and_SLC6A1	GABA-A_α1β2_complex			curated	uniprot, reactome, IUPHAR
GABA_byGAD1_and_SLC6A1	GABA-A_α1β3_complex			curated	uniprot, reactome, IUPHAR
GABA_byGAD1_and_SLC6A1	GABA-A_α1β2δ_complex			curated	uniprot, reactome, IUPHAR
GABA_byGAD1_and_SLC6A1	GABA-A_α2β3γ2S_complex			curated	uniprot, reactome, IUPHAR
GABA_byGAD1_and_SLC6A1	GABA-A_α3β3γ2S_complex			curated	uniprot, reactome, IUPHAR
GABA_byGAD1_and_SLC6A1	GABA-A_α3β3θ_complex			curated	uniprot, reactome, IUPHAR
GABA_byGAD1_and_SLC6A1	GABA-A_α3β3ε_complex			curated	uniprot, reactome, IUPHAR
GABA_byGAD1_and_SLC6A1	GABA-A_α4β3γ2S_complex			curated	uniprot, reactome, IUPHAR
GABA_byGAD1_and_SLC6A1	GABA-A_α4β3δ_complex			curated	uniprot, reactome, IUPHAR
GABA_byGAD1_and_SLC6A1	GABA-A_α4β2δ_complex			curated	uniprot, reactome, IUPHAR
GABA_byGAD1_and_SLC6A1	GABA-A_α5β3γ2S_complex			curated	uniprot, reactome, IUPHAR
GABA_byGAD1_and_SLC6A1	GABA-A_α6β3γ2S_complex			curated	uniprot, reactome, IUPHAR
GABA_byGAD1_and_SLC6A1	GABA-A_α6β3δ_complex			curated	uniprot, reactome, IUPHAR
GABA_byGAD1_and_SLC6A11	GABA-A_α1β3γ2S_complex			curated	uniprot, reactome, IUPHAR
GABA_byGAD1_and_SLC6A11	GABA-A_α1β2γ2S_complex			curated	uniprot, reactome, IUPHAR
GABA_byGAD1_and_SLC6A11	GABA-A_α1β2_complex			curated	uniprot, reactome, IUPHAR
GABA_byGAD1_and_SLC6A11	GABA-A_α1β3_complex			curated	uniprot, reactome, IUPHAR
GABA_byGAD1_and_SLC6A11	GABA-A_α1β2δ_complex			curated	uniprot, reactome, IUPHAR
GABA_byGAD1_and_SLC6A11	GABA-A_α2β3γ2S_complex			curated	uniprot, reactome, IUPHAR
GABA_byGAD1_and_SLC6A11	GABA-A_α3β3γ2S_complex			curated	uniprot, reactome, IUPHAR
GABA_byGAD1_and_SLC6A11	GABA-A_α3β3θ_complex			curated	uniprot, reactome, IUPHAR
GABA_byGAD1_and_SLC6A11	GABA-A_α3β3ε_complex			curated	uniprot, reactome, IUPHAR
GABA_byGAD1_and_SLC6A11	GABA-A_α4β3γ2S_complex			curated	uniprot, reactome, IUPHAR
GABA_byGAD1_and_SLC6A11	GABA-A_α4β3δ_complex			curated	uniprot, reactome, IUPHAR
GABA_byGAD1_and_SLC6A11	GABA-A_α4β2δ_complex			curated	uniprot, reactome, IUPHAR
GABA_byGAD1_and_SLC6A11	GABA-A_α5β3γ2S_complex			curated	uniprot, reactome, IUPHAR
GABA_byGAD1_and_SLC6A11	GABA-A_α6β3γ2S_complex			curated	uniprot, reactome, IUPHAR
GABA_byGAD1_and_SLC6A11	GABA-A_α6β3δ_complex			curated	uniprot, reactome, IUPHAR
GABA_byGAD1_and_SLC6A12	GABA-A_α1β3γ2S_complex			curated	uniprot, reactome, IUPHAR
GABA_byGAD1_and_SLC6A12	GABA-A_α1β2γ2S_complex			curated	uniprot, reactome, IUPHAR
GABA_byGAD1_and_SLC6A12	GABA-A_α1β2_complex			curated	uniprot, reactome, IUPHAR
GABA_byGAD1_and_SLC6A12	GABA-A_α1β3_complex			curated	uniprot, reactome, IUPHAR
GABA_byGAD1_and_SLC6A12	GABA-A_α1β2δ_complex			curated	uniprot, reactome, IUPHAR
GABA_byGAD1_and_SLC6A12	GABA-A_α2β3γ2S_complex			curated	uniprot, reactome, IUPHAR
GABA_byGAD1_and_SLC6A12	GABA-A_α3β3γ2S_complex			curated	uniprot, reactome, IUPHAR
GABA_byGAD1_and_SLC6A12	GABA-A_α3β3θ_complex			curated	uniprot, reactome, IUPHAR
GABA_byGAD1_and_SLC6A12	GABA-A_α3β3ε_complex			curated	uniprot, reactome, IUPHAR
GABA_byGAD1_and_SLC6A12	GABA-A_α4β3γ2S_complex			curated	uniprot, reactome, IUPHAR
GABA_byGAD1_and_SLC6A12	GABA-A_α4β3δ_complex			curated	uniprot, reactome, IUPHAR
GABA_byGAD1_and_SLC6A12	GABA-A_α4β2δ_complex			curated	uniprot, reactome, IUPHAR
GABA_byGAD1_and_SLC6A12	GABA-A_α5β3γ2S_complex			curated	uniprot, reactome, IUPHAR
GABA_byGAD1_and_SLC6A12	GABA-A_α6β3γ2S_complex			curated	uniprot, reactome, IUPHAR
GABA_byGAD1_and_SLC6A12	GABA-A_α6β3δ_complex			curated	uniprot, reactome, IUPHAR
GABA_byGAD1_and_SLC6A13	GABA-A_α1β3γ2S_complex			curated	uniprot, reactome, IUPHAR
GABA_byGAD1_and_SLC6A13	GABA-A_α1β2γ2S_complex			curated	uniprot, reactome, IUPHAR
GABA_byGAD1_and_SLC6A13	GABA-A_α1β2_complex			curated	uniprot, reactome, IUPHAR
GABA_byGAD1_and_SLC6A13	GABA-A_α1β3_complex			curated	uniprot, reactome, IUPHAR
GABA_byGAD1_and_SLC6A13	GABA-A_α1β2δ_complex			curated	uniprot, reactome, IUPHAR
GABA_byGAD1_and_SLC6A13	GABA-A_α2β3γ2S_complex			curated	uniprot, reactome, IUPHAR
GABA_byGAD1_and_SLC6A13	GABA-A_α3β3γ2S_complex			curated	uniprot, reactome, IUPHAR
GABA_byGAD1_and_SLC6A13	GABA-A_α3β3θ_complex			curated	uniprot, reactome, IUPHAR
GABA_byGAD1_and_SLC6A13	GABA-A_α3β3ε_complex			curated	uniprot, reactome, IUPHAR
GABA_byGAD1_and_SLC6A13	GABA-A_α4β3γ2S_complex			curated	uniprot, reactome, IUPHAR
GABA_byGAD1_and_SLC6A13	GABA-A_α4β3δ_complex			curated	uniprot, reactome, IUPHAR
GABA_byGAD1_and_SLC6A13	GABA-A_α4β2δ_complex			curated	uniprot, reactome, IUPHAR
GABA_byGAD1_and_SLC6A13	GABA-A_α5β3γ2S_complex			curated	uniprot, reactome, IUPHAR
GABA_byGAD1_and_SLC6A13	GABA-A_α6β3γ2S_complex			curated	uniprot, reactome, IUPHAR
GABA_byGAD1_and_SLC6A13	GABA-A_α6β3δ_complex			curated	uniprot, reactome, IUPHAR
GABA_byGAD1_and_SLC6A6	GABA-A_α1β3γ2S_complex			curated	uniprot, reactome, IUPHAR
GABA_byGAD1_and_SLC6A6	GABA-A_α1β2γ2S_complex			curated	uniprot, reactome, IUPHAR
GABA_byGAD1_and_SLC6A6	GABA-A_α1β2_complex			curated	uniprot, reactome, IUPHAR
GABA_byGAD1_and_SLC6A6	GABA-A_α1β3_complex			curated	uniprot, reactome, IUPHAR
GABA_byGAD1_and_SLC6A6	GABA-A_α1β2δ_complex			curated	uniprot, reactome, IUPHAR
GABA_byGAD1_and_SLC6A6	GABA-A_α2β3γ2S_complex			curated	uniprot, reactome, IUPHAR
GABA_byGAD1_and_SLC6A6	GABA-A_α3β3γ2S_complex			curated	uniprot, reactome, IUPHAR
GABA_byGAD1_and_SLC6A6	GABA-A_α3β3θ_complex			curated	uniprot, reactome, IUPHAR
GABA_byGAD1_and_SLC6A6	GABA-A_α3β3ε_complex			curated	uniprot, reactome, IUPHAR
GABA_byGAD1_and_SLC6A6	GABA-A_α4β3γ2S_complex			curated	uniprot, reactome, IUPHAR
GABA_byGAD1_and_SLC6A6	GABA-A_α4β3δ_complex			curated	uniprot, reactome, IUPHAR
GABA_byGAD1_and_SLC6A6	GABA-A_α4β2δ_complex			curated	uniprot, reactome, IUPHAR
GABA_byGAD1_and_SLC6A6	GABA-A_α5β3γ2S_complex			curated	uniprot, reactome, IUPHAR
GABA_byGAD1_and_SLC6A6	GABA-A_α6β3γ2S_complex			curated	uniprot, reactome, IUPHAR
GABA_byGAD1_and_SLC6A6	GABA-A_α6β3δ_complex			curated	uniprot, reactome, IUPHAR
GABA_byGAD1_and_SLC6A8	GABA-A_α1β3γ2S_complex			curated	uniprot, reactome, IUPHAR
GABA_byGAD1_and_SLC6A8	GABA-A_α1β2γ2S_complex			curated	uniprot, reactome, IUPHAR
GABA_byGAD1_and_SLC6A8	GABA-A_α1β2_complex			curated	uniprot, reactome, IUPHAR
GABA_byGAD1_and_SLC6A8	GABA-A_α1β3_complex			curated	uniprot, reactome, IUPHAR
GABA_byGAD1_and_SLC6A8	GABA-A_α1β2δ_complex			curated	uniprot, reactome, IUPHAR
GABA_byGAD1_and_SLC6A8	GABA-A_α2β3γ2S_complex			curated	uniprot, reactome, IUPHAR
GABA_byGAD1_and_SLC6A8	GABA-A_α3β3γ2S_complex			curated	uniprot, reactome, IUPHAR
GABA_byGAD1_and_SLC6A8	GABA-A_α3β3θ_complex			curated	uniprot, reactome, IUPHAR
GABA_byGAD1_and_SLC6A8	GABA-A_α3β3ε_complex			curated	uniprot, reactome, IUPHAR
GABA_byGAD1_and_SLC6A8	GABA-A_α4β3γ2S_complex			curated	uniprot, reactome, IUPHAR
GABA_byGAD1_and_SLC6A8	GABA-A_α4β3δ_complex			curated	uniprot, reactome, IUPHAR
GABA_byGAD1_and_SLC6A8	GABA-A_α4β2δ_complex			curated	uniprot, reactome, IUPHAR
GABA_byGAD1_and_SLC6A8	GABA-A_α5β3γ2S_complex			curated	uniprot, reactome, IUPHAR
GABA_byGAD1_and_SLC6A8	GABA-A_α6β3γ2S_complex			curated	uniprot, reactome, IUPHAR
GABA_byGAD1_and_SLC6A8	GABA-A_α6β3δ_complex			curated	uniprot, reactome, IUPHAR
GABA_byGAD2_and_SLC32A1	GABA-A_α1β3γ2S_complex			curated	uniprot, reactome, IUPHAR
GABA_byGAD2_and_SLC32A1	GABA-A_α1β2γ2S_complex			curated	uniprot, reactome, IUPHAR
GABA_byGAD2_and_SLC32A1	GABA-A_α1β2_complex			curated	uniprot, reactome, IUPHAR
GABA_byGAD2_and_SLC32A1	GABA-A_α1β3_complex			curated	uniprot, reactome, IUPHAR
GABA_byGAD2_and_SLC32A1	GABA-A_α1β2δ_complex			curated	uniprot, reactome, IUPHAR
GABA_byGAD2_and_SLC32A1	GABA-A_α2β3γ2S_complex			curated	uniprot, reactome, IUPHAR
GABA_byGAD2_and_SLC32A1	GABA-A_α3β3γ2S_complex			curated	uniprot, reactome, IUPHAR
GABA_byGAD2_and_SLC32A1	GABA-A_α3β3θ_complex			curated	uniprot, reactome, IUPHAR
GABA_byGAD2_and_SLC32A1	GABA-A_α3β3ε_complex			curated	uniprot, reactome, IUPHAR
GABA_byGAD2_and_SLC32A1	GABA-A_α4β3γ2S_complex			curated	uniprot, reactome, IUPHAR
GABA_byGAD2_and_SLC32A1	GABA-A_α4β3δ_complex			curated	uniprot, reactome, IUPHAR
GABA_byGAD2_and_SLC32A1	GABA-A_α4β2δ_complex			curated	uniprot, reactome, IUPHAR
GABA_byGAD2_and_SLC32A1	GABA-A_α5β3γ2S_complex			curated	uniprot, reactome, IUPHAR
GABA_byGAD2_and_SLC32A1	GABA-A_α6β3γ2S_complex			curated	uniprot, reactome, IUPHAR
GABA_byGAD2_and_SLC32A1	GABA-A_α6β3δ_complex			curated	uniprot, reactome, IUPHAR
GABA_byGAD2_and_SLC6A1	GABA-A_α1β3γ2S_complex			curated	uniprot, reactome, IUPHAR
GABA_byGAD2_and_SLC6A1	GABA-A_α1β2γ2S_complex			curated	uniprot, reactome, IUPHAR
GABA_byGAD2_and_SLC6A1	GABA-A_α1β2_complex			curated	uniprot, reactome, IUPHAR
GABA_byGAD2_and_SLC6A1	GABA-A_α1β3_complex			curated	uniprot, reactome, IUPHAR
GABA_byGAD2_and_SLC6A1	GABA-A_α1β2δ_complex			curated	uniprot, reactome, IUPHAR
GABA_byGAD2_and_SLC6A1	GABA-A_α2β3γ2S_complex			curated	uniprot, reactome, IUPHAR
GABA_byGAD2_and_SLC6A1	GABA-A_α3β3γ2S_complex			curated	uniprot, reactome, IUPHAR
GABA_byGAD2_and_SLC6A1	GABA-A_α3β3θ_complex			curated	uniprot, reactome, IUPHAR
GABA_byGAD2_and_SLC6A1	GABA-A_α3β3ε_complex			curated	uniprot, reactome, IUPHAR
GABA_byGAD2_and_SLC6A1	GABA-A_α4β3γ2S_complex			curated	uniprot, reactome, IUPHAR
GABA_byGAD2_and_SLC6A1	GABA-A_α4β3δ_complex			curated	uniprot, reactome, IUPHAR
GABA_byGAD2_and_SLC6A1	GABA-A_α4β2δ_complex			curated	uniprot, reactome, IUPHAR
GABA_byGAD2_and_SLC6A1	GABA-A_α5β3γ2S_complex			curated	uniprot, reactome, IUPHAR
GABA_byGAD2_and_SLC6A1	GABA-A_α6β3γ2S_complex			curated	uniprot, reactome, IUPHAR
GABA_byGAD2_and_SLC6A1	GABA-A_α6β3δ_complex			curated	uniprot, reactome, IUPHAR
GABA_byGAD2_and_SLC6A11	GABA-A_α1β3γ2S_complex			curated	uniprot, reactome, IUPHAR
GABA_byGAD2_and_SLC6A11	GABA-A_α1β2γ2S_complex			curated	uniprot, reactome, IUPHAR
GABA_byGAD2_and_SLC6A11	GABA-A_α1β2_complex			curated	uniprot, reactome, IUPHAR
GABA_byGAD2_and_SLC6A11	GABA-A_α1β3_complex			curated	uniprot, reactome, IUPHAR
GABA_byGAD2_and_SLC6A11	GABA-A_α1β2δ_complex			curated	uniprot, reactome, IUPHAR
GABA_byGAD2_and_SLC6A11	GABA-A_α2β3γ2S_complex			curated	uniprot, reactome, IUPHAR
GABA_byGAD2_and_SLC6A11	GABA-A_α3β3γ2S_complex			curated	uniprot, reactome, IUPHAR
GABA_byGAD2_and_SLC6A11	GABA-A_α3β3θ_complex			curated	uniprot, reactome, IUPHAR
GABA_byGAD2_and_SLC6A11	GABA-A_α3β3ε_complex			curated	uniprot, reactome, IUPHAR
GABA_byGAD2_and_SLC6A11	GABA-A_α4β3γ2S_complex			curated	uniprot, reactome, IUPHAR
GABA_byGAD2_and_SLC6A11	GABA-A_α4β3δ_complex			curated	uniprot, reactome, IUPHAR
GABA_byGAD2_and_SLC6A11	GABA-A_α4β2δ_complex			curated	uniprot, reactome, IUPHAR
GABA_byGAD2_and_SLC6A11	GABA-A_α5β3γ2S_complex			curated	uniprot, reactome, IUPHAR
GABA_byGAD2_and_SLC6A11	GABA-A_α6β3γ2S_complex			curated	uniprot, reactome, IUPHAR
GABA_byGAD2_and_SLC6A11	GABA-A_α6β3δ_complex			curated	uniprot, reactome, IUPHAR
GABA_byGAD2_and_SLC6A12	GABA-A_α1β3γ2S_complex			curated	uniprot, reactome, IUPHAR
GABA_byGAD2_and_SLC6A12	GABA-A_α1β2γ2S_complex			curated	uniprot, reactome, IUPHAR
GABA_byGAD2_and_SLC6A12	GABA-A_α1β2_complex			curated	uniprot, reactome, IUPHAR
GABA_byGAD2_and_SLC6A12	GABA-A_α1β3_complex			curated	uniprot, reactome, IUPHAR
GABA_byGAD2_and_SLC6A12	GABA-A_α1β2δ_complex			curated	uniprot, reactome, IUPHAR
GABA_byGAD2_and_SLC6A12	GABA-A_α2β3γ2S_complex			curated	uniprot, reactome, IUPHAR
GABA_byGAD2_and_SLC6A12	GABA-A_α3β3γ2S_complex			curated	uniprot, reactome, IUPHAR
GABA_byGAD2_and_SLC6A12	GABA-A_α3β3θ_complex			curated	uniprot, reactome, IUPHAR
GABA_byGAD2_and_SLC6A12	GABA-A_α3β3ε_complex			curated	uniprot, reactome, IUPHAR
GABA_byGAD2_and_SLC6A12	GABA-A_α4β3γ2S_complex			curated	uniprot, reactome, IUPHAR
GABA_byGAD2_and_SLC6A12	GABA-A_α4β3δ_complex			curated	uniprot, reactome, IUPHAR
GABA_byGAD2_and_SLC6A12	GABA-A_α4β2δ_complex			curated	uniprot, reactome, IUPHAR
GABA_byGAD2_and_SLC6A12	GABA-A_α5β3γ2S_complex			curated	uniprot, reactome, IUPHAR
GABA_byGAD2_and_SLC6A12	GABA-A_α6β3γ2S_complex			curated	uniprot, reactome, IUPHAR
GABA_byGAD2_and_SLC6A12	GABA-A_α6β3δ_complex			curated	uniprot, reactome, IUPHAR
GABA_byGAD2_and_SLC6A13	GABA-A_α1β3γ2S_complex			curated	uniprot, reactome, IUPHAR
GABA_byGAD2_and_SLC6A13	GABA-A_α1β2γ2S_complex			curated	uniprot, reactome, IUPHAR
GABA_byGAD2_and_SLC6A13	GABA-A_α1β2_complex			curated	uniprot, reactome, IUPHAR
GABA_byGAD2_and_SLC6A13	GABA-A_α1β3_complex			curated	uniprot, reactome, IUPHAR
GABA_byGAD2_and_SLC6A13	GABA-A_α1β2δ_complex			curated	uniprot, reactome, IUPHAR
GABA_byGAD2_and_SLC6A13	GABA-A_α2β3γ2S_complex			curated	uniprot, reactome, IUPHAR
GABA_byGAD2_and_SLC6A13	GABA-A_α3β3γ2S_complex			curated	uniprot, reactome, IUPHAR
GABA_byGAD2_and_SLC6A13	GABA-A_α3β3θ_complex			curated	uniprot, reactome, IUPHAR
GABA_byGAD2_and_SLC6A13	GABA-A_α3β3ε_complex			curated	uniprot, reactome, IUPHAR
GABA_byGAD2_and_SLC6A13	GABA-A_α4β3γ2S_complex			curated	uniprot, reactome, IUPHAR
GABA_byGAD2_and_SLC6A13	GABA-A_α4β3δ_complex			curated	uniprot, reactome, IUPHAR
GABA_byGAD2_and_SLC6A13	GABA-A_α4β2δ_complex			curated	uniprot, reactome, IUPHAR
GABA_byGAD2_and_SLC6A13	GABA-A_α5β3γ2S_complex			curated	uniprot, reactome, IUPHAR
GABA_byGAD2_and_SLC6A13	GABA-A_α6β3γ2S_complex			curated	uniprot, reactome, IUPHAR
GABA_byGAD2_and_SLC6A13	GABA-A_α6β3δ_complex			curated	uniprot, reactome, IUPHAR
GABA_byGAD2_and_SLC6A6	GABA-A_α1β3γ2S_complex			curated	uniprot, reactome, IUPHAR
GABA_byGAD2_and_SLC6A6	GABA-A_α1β2γ2S_complex			curated	uniprot, reactome, IUPHAR
GABA_byGAD2_and_SLC6A6	GABA-A_α1β2_complex			curated	uniprot, reactome, IUPHAR
GABA_byGAD2_and_SLC6A6	GABA-A_α1β3_complex			curated	uniprot, reactome, IUPHAR
GABA_byGAD2_and_SLC6A6	GABA-A_α1β2δ_complex			curated	uniprot, reactome, IUPHAR
GABA_byGAD2_and_SLC6A6	GABA-A_α2β3γ2S_complex			curated	uniprot, reactome, IUPHAR
GABA_byGAD2_and_SLC6A6	GABA-A_α3β3γ2S_complex			curated	uniprot, reactome, IUPHAR
GABA_byGAD2_and_SLC6A6	GABA-A_α3β3θ_complex			curated	uniprot, reactome, IUPHAR
GABA_byGAD2_and_SLC6A6	GABA-A_α3β3ε_complex			curated	uniprot, reactome, IUPHAR
GABA_byGAD2_and_SLC6A6	GABA-A_α4β3γ2S_complex			curated	uniprot, reactome, IUPHAR
GABA_byGAD2_and_SLC6A6	GABA-A_α4β3δ_complex			curated	uniprot, reactome, IUPHAR
GABA_byGAD2_and_SLC6A6	GABA-A_α4β2δ_complex			curated	uniprot, reactome, IUPHAR
GABA_byGAD2_and_SLC6A6	GABA-A_α5β3γ2S_complex			curated	uniprot, reactome, IUPHAR
GABA_byGAD2_and_SLC6A6	GABA-A_α6β3γ2S_complex			curated	uniprot, reactome, IUPHAR
GABA_byGAD2_and_SLC6A6	GABA-A_α6β3δ_complex			curated	uniprot, reactome, IUPHAR
GABA_byGAD2_and_SLC6A8	GABA-A_α1β3γ2S_complex			curated	uniprot, reactome, IUPHAR
GABA_byGAD2_and_SLC6A8	GABA-A_α1β2γ2S_complex			curated	uniprot, reactome, IUPHAR
GABA_byGAD2_and_SLC6A8	GABA-A_α1β2_complex			curated	uniprot, reactome, IUPHAR
GABA_byGAD2_and_SLC6A8	GABA-A_α1β3_complex			curated	uniprot, reactome, IUPHAR
GABA_byGAD2_and_SLC6A8	GABA-A_α1β2δ_complex			curated	uniprot, reactome, IUPHAR
GABA_byGAD2_and_SLC6A8	GABA-A_α2β3γ2S_complex			curated	uniprot, reactome, IUPHAR
GABA_byGAD2_and_SLC6A8	GABA-A_α3β3γ2S_complex			curated	uniprot, reactome, IUPHAR
GABA_byGAD2_and_SLC6A8	GABA-A_α3β3θ_complex			curated	uniprot, reactome, IUPHAR
GABA_byGAD2_and_SLC6A8	GABA-A_α3β3ε_complex			curated	uniprot, reactome, IUPHAR
GABA_byGAD2_and_SLC6A8	GABA-A_α4β3γ2S_complex			curated	uniprot, reactome, IUPHAR
GABA_byGAD2_and_SLC6A8	GABA-A_α4β3δ_complex			curated	uniprot, reactome, IUPHAR
GABA_byGAD2_and_SLC6A8	GABA-A_α4β2δ_complex			curated	uniprot, reactome, IUPHAR
GABA_byGAD2_and_SLC6A8	GABA-A_α5β3γ2S_complex			curated	uniprot, reactome, IUPHAR
GABA_byGAD2_and_SLC6A8	GABA-A_α6β3γ2S_complex			curated	uniprot, reactome, IUPHAR
GABA_byGAD2_and_SLC6A8	GABA-A_α6β3δ_complex			curated	uniprot, reactome, IUPHAR
Glycine_bySHMT1_and_SLC6A5	Glycine_α1β_complex			curated	uniprot, reactome, IUPHAR
Glycine_bySHMT1_and_SLC6A5	Glycine_α2_complex			curated	uniprot, reactome, IUPHAR
Glycine_bySHMT1_and_SLC6A9	Glycine_α1β_complex			curated	uniprot, reactome, IUPHAR
Glycine_bySHMT1_and_SLC6A9	Glycine_α2_complex			curated	uniprot, reactome, IUPHAR
Glycine_bySHMT2_and_SLC6A5	Glycine_α1β_complex			curated	uniprot, reactome, IUPHAR
Glycine_bySHMT2_and_SLC6A5	Glycine_α2_complex			curated	uniprot, reactome, IUPHAR
Glycine_bySHMT2_and_SLC6A9	Glycine_α1β_complex			curated	uniprot, reactome, IUPHAR
Glycine_bySHMT2_and_SLC6A9	Glycine_α2_complex			curated	uniprot, reactome, IUPHAR
P35318	RAMP3_complex	ADM		curated	uniprot, reactome, IUPHAR
Q7Z4H4	RAMP2_complex	ADM2		curated	uniprot, reactome, IUPHAR
Q7Z4H4	RAMP3_complex	ADM2		curated	uniprot, reactome, IUPHAR
P01258	RAMP1_complex	CALCA		curated	uniprot, reactome, IUPHAR
P10092	RAMP1_complex	CALCB		curated	uniprot, reactome, IUPHAR
P18509	P41586	ADCYAP1	ADCYAP1R1	curated	uniprot, reactome, IUPHAR
P01282	P41586	VIP	ADCYAP1R1	curated	uniprot, reactome, IUPHAR
P18827	Q96PE1	SDC1	ADGRA2	curated	uniprot, reactome, IUPHAR
P34741	Q96PE1	SDC2	ADGRA2	curated	uniprot, reactome, IUPHAR
ITGAV_ITGB3_complex	Q96PE1		ADGRA2	curated	uniprot, reactome, IUPHAR
O14907	O14514	CD36	ADGRB1	curated	uniprot, reactome, IUPHAR
Q9BZR6	O14514	RTN4R	ADGRB1	curated	uniprot, reactome, IUPHAR
ITGAV_ITGB5_complex	O14514		ADGRB1	curated	uniprot, reactome, IUPHAR
O14907	O60241	TAX1BP3	ADGRB2	curated	uniprot, reactome, IUPHAR
O75973	O60242	C1QL1	ADGRB3	curated	uniprot, reactome, IUPHAR
Q7Z5L3	O60242	C1QL2	ADGRB3	curated	uniprot, reactome, IUPHAR
Q5VWW1	O60242	C1QL3	ADGRB3	curated	uniprot, reactome, IUPHAR
Q86Z23	O60242	C1QL4	ADGRB3	curated	uniprot, reactome, IUPHAR
P04216	Q9UHX3	THY1	ADGRE2	curated	uniprot, reactome, IUPHAR
ITGAV_ITGB1_complex	Q9UHX3		ADGRE2	curated	uniprot, reactome, IUPHAR
ITGAV_ITGB3_complex	Q9UHX3		ADGRE2	curated	uniprot, reactome, IUPHAR
P08174	P48960	CD55	ADGRE5	curated	uniprot, reactome, IUPHAR
Q92633	P48960	LPAR1	ADGRE5	curated	uniprot, reactome, IUPHAR
Q9HBW0	P48960	LPAR2	ADGRE5	curated	uniprot, reactome, IUPHAR
Q9UBY5	P48960	LPAR3	ADGRE5	curated	uniprot, reactome, IUPHAR
P04216	P48960	THY1	ADGRE5	curated	uniprot, reactome, IUPHAR
ITGAV_ITGB1_complex	P48960		ADGRE5	curated	uniprot, reactome, IUPHAR
ITGAV_ITGB3_complex	P48960		ADGRE5	curated	uniprot, reactome, IUPHAR
P35247	P48960	SFTPD	ADGRF5	curated	uniprot, reactome, IUPHAR
P02461	Q9Y653	COL3A1	ADGRG1	curated	uniprot, reactome, IUPHAR
P01350	Q9Y653	GAST	ADGRG1	curated	uniprot, reactome, IUPHAR
P21980	Q9Y653	TGM2	ADGRG1	curated	uniprot, reactome, IUPHAR
P02462	Q86SQ4	COL4A1	ADGRG6	curated	uniprot, reactome, IUPHAR
P08572	Q86SQ4	COL4A2	ADGRG6	curated	uniprot, reactome, IUPHAR
Q01955	Q86SQ4	COL4A3	ADGRG6	curated	uniprot, reactome, IUPHAR
P53420	Q86SQ4	COL4A4	ADGRG6	curated	uniprot, reactome, IUPHAR
P29400	Q86SQ4	COL4A5	ADGRG6	curated	uniprot, reactome, IUPHAR
Q14031	Q86SQ4	COL4A6	ADGRG6	curated	uniprot, reactome, IUPHAR
P24043	Q86SQ4	LAMA2	ADGRG6	curated	uniprot, reactome, IUPHAR
F7VJQ1	Q86SQ4	PRNP	ADGRG6	curated	uniprot, reactome, IUPHAR
Q9NZU1	O94910	FLRT1	ADGRL1	curated	PMID:29100073,PMID:31354411
O43155	O94910	FLRT2	ADGRL1	curated	PMID:29100073,PMID:31354411
Q9ULB1	O94910	NRXN1	ADGRL1	curated	uniprot, reactome, IUPHAR
P58401	O94910	NRXN2	ADGRL1	curated	uniprot, reactome, IUPHAR
Q9HDB5	O94910	NRXN3	ADGRL1	curated	uniprot, reactome, IUPHAR
Q9UKZ4	O94910	TENM1	ADGRL1	curated	PMID:29100073,PMID:31354411
Q9NT68	O94910	TENM2	ADGRL1	curated	PMID:29100073,PMID:31354411
Q9P273	O94910	TENM3	ADGRL1	curated	PMID:29100073,PMID:31354411
Q6N022	O94910	TENM4	ADGRL1	curated	PMID:29100073,PMID:31354411
TENM2_FLRT1_complex	O94910		ADGRL1	curated	uniprot, reactome, IUPHAR
TENM2_FLRT3_complex	O94910		ADGRL1	curated	uniprot, reactome, IUPHAR
TENM4_FLRT1_complex	O94910		ADGRL1	curated	uniprot, reactome, IUPHAR
TENM4_FLRT3_complex	O94910		ADGRL1	curated	uniprot, reactome, IUPHAR
Q9NZU0	O95490	FLRT3	ADGRL2	curated	PMID:29100073,PMID:31354411
Q9UKZ4	O95490	TENM1	ADGRL2	curated	PMID:29100073,PMID:31354411
Q9NT68	O95490	TENM2	ADGRL2	curated	PMID:29100073,PMID:31354411
Q9P273	O95490	TENM3	ADGRL2	curated	PMID:29100073,PMID:31354411
Q6N022	O95490	TENM4	ADGRL2	curated	PMID:29100073,PMID:31354411
TENM2_FLRT3_complex	O95490		ADGRL2	curated	uniprot, reactome, IUPHAR
Q9NZU1	Q9HAR2	FLRT1	ADGRL3	curated	PMID:29100073,PMID:31354411
O43155	Q9HAR2	FLRT2	ADGRL3	curated	PMID:29100073,PMID:31354411
Q9NZU0	Q9HAR2	FLRT3	ADGRL3	curated	PMID:29100073,PMID:31354411
Q9UKZ4	Q9HAR2	TENM1	ADGRL3	curated	PMID:29100073,PMID:31354411
Q9NT68	Q9HAR2	TENM2	ADGRL3	curated	PMID:29100073,PMID:31354411
Q9P273	Q9HAR2	TENM3	ADGRL3	curated	PMID:29100073,PMID:31354411
Q6N022	Q9HAR2	TENM4	ADGRL3	curated	PMID:29100073,PMID:31354411
Q6ZN44	Q9HAR2	UNC5A	ADGRL3	curated	uniprot, reactome, IUPHAR
TENM3_FLRT1_complex	Q9HAR2		ADGRL3	curated	uniprot, reactome, IUPHAR
TENM3_FLRT3_complex	Q9HAR2		ADGRL3	curated	uniprot, reactome, IUPHAR
Adenosine_byNT5E_and_SLC29A1	P30542		ADORA1	curated	uniprot, reactome, IUPHAR
Adenosine_byNT5E_and_SLC29A2	P30542		ADORA1	curated	uniprot, reactome, IUPHAR
Adenosine_byNT5E_and_SLC29A3	P30542		ADORA1	curated	uniprot, reactome, IUPHAR
Adenosine_byNT5E_and_SLC29A4	P30542		ADORA1	curated	uniprot, reactome, IUPHAR
Adenosine_byNT5E_and_SLC29A1	P29274		ADORA2A	curated	uniprot, reactome, IUPHAR
Adenosine_byNT5E_and_SLC29A2	P29274		ADORA2A	curated	uniprot, reactome, IUPHAR
Adenosine_byNT5E_and_SLC29A3	P29274		ADORA2A	curated	uniprot, reactome, IUPHAR
Adenosine_byNT5E_and_SLC29A4	P29274		ADORA2A	curated	uniprot, reactome, IUPHAR
Adenosine_byNT5E_and_SLC29A1	P29275		ADORA2B	curated	uniprot, reactome, IUPHAR
Adenosine_byNT5E_and_SLC29A2	P29275		ADORA2B	curated	uniprot, reactome, IUPHAR
Adenosine_byNT5E_and_SLC29A3	P29275		ADORA2B	curated	uniprot, reactome, IUPHAR
Adenosine_byNT5E_and_SLC29A4	P29275		ADORA2B	curated	uniprot, reactome, IUPHAR
Adenosine_byNT5E_and_SLC29A1	P0DMS8		ADORA3	curated	uniprot, reactome, IUPHAR
Adenosine_byNT5E_and_SLC29A2	P0DMS8		ADORA3	curated	uniprot, reactome, IUPHAR
Adenosine_byNT5E_and_SLC29A3	P0DMS8		ADORA3	curated	uniprot, reactome, IUPHAR
Adenosine_byNT5E_and_SLC29A4	P0DMS8		ADORA3	curated	uniprot, reactome, IUPHAR
Adrenaline_byPNMT_and_SLC18A1	P35348		ADRA1A	curated	uniprot, reactome, IUPHAR
Adrenaline_byPNMT_and_SLC18A2	P35348		ADRA1A	curated	uniprot, reactome, IUPHAR
Noradrenaline_byDBH_and_SLC18A1	P35348		ADRA1A	curated	uniprot, reactome, IUPHAR
Noradrenaline_byDBH_and_SLC18A2	P35348		ADRA1A	curated	uniprot, reactome, IUPHAR
Noradrenaline_byDBH_and_SLC6A2	P35348		ADRA1A	curated	uniprot, reactome, IUPHAR
Adrenaline_byPNMT_and_SLC18A1	P35368		ADRA1B	curated	uniprot, reactome, IUPHAR
Adrenaline_byPNMT_and_SLC18A2	P35368		ADRA1B	curated	uniprot, reactome, IUPHAR
Noradrenaline_byDBH_and_SLC18A1	P35368		ADRA1B	curated	uniprot, reactome, IUPHAR
Noradrenaline_byDBH_and_SLC18A2	P35368		ADRA1B	curated	uniprot, reactome, IUPHAR
Noradrenaline_byDBH_and_SLC6A2	P35368		ADRA1B	curated	uniprot, reactome, IUPHAR
Adrenaline_byPNMT_and_SLC18A1	P25100		ADRA1D	curated	uniprot, reactome, IUPHAR
Adrenaline_byPNMT_and_SLC18A2	P25100		ADRA1D	curated	uniprot, reactome, IUPHAR
Noradrenaline_byDBH_and_SLC18A1	P25100		ADRA1D	curated	uniprot, reactome, IUPHAR
Noradrenaline_byDBH_and_SLC18A2	P25100		ADRA1D	curated	uniprot, reactome, IUPHAR
Noradrenaline_byDBH_and_SLC6A2	P25100		ADRA1D	curated	uniprot, reactome, IUPHAR
Adrenaline_byPNMT_and_SLC18A1	P08913		ADRA2A	curated	uniprot, reactome, IUPHAR
Adrenaline_byPNMT_and_SLC18A2	P08913		ADRA2A	curated	uniprot, reactome, IUPHAR
Noradrenaline_byDBH_and_SLC18A1	P08913		ADRA2A	curated	uniprot, reactome, IUPHAR
Noradrenaline_byDBH_and_SLC18A2	P08913		ADRA2A	curated	uniprot, reactome, IUPHAR
Noradrenaline_byDBH_and_SLC6A2	P08913		ADRA2A	curated	uniprot, reactome, IUPHAR
Adrenaline_byPNMT_and_SLC18A1	P18089		ADRA2B	curated	uniprot, reactome, IUPHAR
Adrenaline_byPNMT_and_SLC18A2	P18089		ADRA2B	curated	uniprot, reactome, IUPHAR
Noradrenaline_byDBH_and_SLC18A1	P18089		ADRA2B	curated	uniprot, reactome, IUPHAR
Noradrenaline_byDBH_and_SLC18A2	P18089		ADRA2B	curated	uniprot, reactome, IUPHAR
Noradrenaline_byDBH_and_SLC6A2	P18089		ADRA2B	curated	uniprot, reactome, IUPHAR
Adrenaline_byPNMT_and_SLC18A1	P18825		ADRA2C	curated	uniprot, reactome, IUPHAR
Adrenaline_byPNMT_and_SLC18A2	P18825		ADRA2C	curated	uniprot, reactome, IUPHAR
Noradrenaline_byDBH_and_SLC18A1	P18825		ADRA2C	curated	uniprot, reactome, IUPHAR
Noradrenaline_byDBH_and_SLC18A2	P18825		ADRA2C	curated	uniprot, reactome, IUPHAR
Noradrenaline_byDBH_and_SLC6A2	P18825		ADRA2C	curated	uniprot, reactome, IUPHAR
Adrenaline_byPNMT_and_SLC18A1	P08588		ADRB1	curated	uniprot, reactome, IUPHAR
Adrenaline_byPNMT_and_SLC18A2	P08588		ADRB1	curated	uniprot, reactome, IUPHAR
Noradrenaline_byDBH_and_SLC18A1	P08588		ADRB1	curated	uniprot, reactome, IUPHAR
Noradrenaline_byDBH_and_SLC18A2	P08588		ADRB1	curated	uniprot, reactome, IUPHAR
Noradrenaline_byDBH_and_SLC6A2	P08588		ADRB1	curated	uniprot, reactome, IUPHAR
Adrenaline_byPNMT_and_SLC18A1	P07550		ADRB2	curated	uniprot, reactome, IUPHAR
Adrenaline_byPNMT_and_SLC18A2	P07550		ADRB2	curated	uniprot, reactome, IUPHAR
Noradrenaline_byDBH_and_SLC18A1	P07550		ADRB2	curated	uniprot, reactome, IUPHAR
Noradrenaline_byDBH_and_SLC18A2	P07550		ADRB2	curated	uniprot, reactome, IUPHAR
Noradrenaline_byDBH_and_SLC6A2	P07550		ADRB2	curated	uniprot, reactome, IUPHAR
Adrenaline_byPNMT_and_SLC18A1	P13945		ADRB3	curated	uniprot, reactome, IUPHAR
Adrenaline_byPNMT_and_SLC18A2	P13945		ADRB3	curated	uniprot, reactome, IUPHAR
Noradrenaline_byDBH_and_SLC18A1	P13945		ADRB3	curated	uniprot, reactome, IUPHAR
Noradrenaline_byDBH_and_SLC18A2	P13945		ADRB3	curated	uniprot, reactome, IUPHAR
Noradrenaline_byDBH_and_SLC6A2	P13945		ADRB3	curated	uniprot, reactome, IUPHAR
P01019	P30556	AGT	AGTR1	curated	uniprot, reactome, IUPHAR
P01019	P50052	AGT	AGTR2	curated	uniprot, reactome, IUPHAR
Q9ULZ1	P35414	APLN	APLNR	curated	GPCRdb (https://gpcrdb.org/ligand/endogenousbrowser/)
P0DMC3	P35414	ELABELA	APLNR	curated	GPCRdb (https://gpcrdb.org/ligand/endogenousbrowser/)
P01185	P37288	AVP	AVPR1A	curated	uniprot, reactome, IUPHAR
P01185	P47901	AVP	AVPR1B	curated	uniprot, reactome, IUPHAR
P01185	P30518	AVP	AVPR2	curated	uniprot, reactome, IUPHAR
P01178	P37288	OXT	AVPR1A	curated	GPCRdb (https://gpcrdb.org/ligand/endogenousbrowser/)
P01178	P47901	OXT	AVPR1B	curated	GPCRdb (https://gpcrdb.org/ligand/endogenousbrowser/)
P01178	P30518	OXT	AVPR2	curated	GPCRdb (https://gpcrdb.org/ligand/endogenousbrowser/)
P01042	P46663	KNG1	BDKRB1	curated	uniprot, reactome, IUPHAR
P01042	P30411	KNG1	BDKRB2	curated	uniprot, reactome, IUPHAR
P01258	P30988	CALCA	CALCR	curated	uniprot, reactome, IUPHAR
P10092	P30988	CALCB	CALCR	curated	GPCRdb (https://gpcrdb.org/ligand/endogenousbrowser/)
P10997	P30988	IAPP	CALCR	curated	GPCRdb (https://gpcrdb.org/ligand/endogenousbrowser/)
P06307	P32238	CCK	CCKAR	curated	uniprot, reactome, IUPHAR
P01350	P32238	GAST	CCKAR	curated	uniprot, reactome, IUPHAR
P06307	P32239	CCK	CCKBR	curated	uniprot, reactome, IUPHAR
P01350	P32239	GAST	CCKBR	curated	uniprot, reactome, IUPHAR
Q14118	Q9NYQ7	DAG1	CELSR3	curated	uniprot, reactome, IUPHAR
Acetylcholine_byCHAT_and_SLC10A4	P11229		CHRM1	curated	uniprot, reactome, IUPHAR
Acetylcholine_byCHAT_and_SLC18A3	P11229		CHRM1	curated	uniprot, reactome, IUPHAR
Acetylcholine_byCHAT_and_SLC5A7	P11229		CHRM1	curated	uniprot, reactome, IUPHAR
Acetylcholine_byCHAT_and_SLC10A4	P08172		CHRM2	curated	uniprot, reactome, IUPHAR
Acetylcholine_byCHAT_and_SLC18A3	P08172		CHRM2	curated	uniprot, reactome, IUPHAR
Acetylcholine_byCHAT_and_SLC5A7	P08172		CHRM2	curated	uniprot, reactome, IUPHAR
Acetylcholine_byCHAT_and_SLC10A4	P20309		CHRM3	curated	uniprot, reactome, IUPHAR
Acetylcholine_byCHAT_and_SLC18A3	P20309		CHRM3	curated	uniprot, reactome, IUPHAR
Acetylcholine_byCHAT_and_SLC5A7	P20309		CHRM3	curated	uniprot, reactome, IUPHAR
Acetylcholine_byCHAT_and_SLC10A4	P08173		CHRM4	curated	uniprot, reactome, IUPHAR
Acetylcholine_byCHAT_and_SLC18A3	P08173		CHRM4	curated	uniprot, reactome, IUPHAR
Acetylcholine_byCHAT_and_SLC5A7	P08173		CHRM4	curated	uniprot, reactome, IUPHAR
Acetylcholine_byCHAT_and_SLC10A4	P08912		CHRM5	curated	uniprot, reactome, IUPHAR
Acetylcholine_byCHAT_and_SLC18A3	P08912		CHRM5	curated	uniprot, reactome, IUPHAR
Acetylcholine_byCHAT_and_SLC5A7	P08912		CHRM5	curated	uniprot, reactome, IUPHAR
Q9ULB1	O94985	NRXN1	CLSTN1	curated	PMID:29100073
P58401	O94985	NRXN2	CLSTN1	curated	PMID:29100073
Q9HDB5	O94985	NRXN3	CLSTN1	curated	PMID:29100073
Q9ULB1	Q9H4D0	NRXN1	CLSTN2	curated	PMID:29100073
P58401	Q9H4D0	NRXN2	CLSTN2	curated	PMID:29100073
Q9HDB5	Q9H4D0	NRXN3	CLSTN2	curated	PMID:29100073
Q9ULB1	Q9BQT9	NRXN1	CLSTN3	curated	PMID:29100073
P58401	Q9BQT9	NRXN2	CLSTN3	curated	PMID:29100073
Q9HDB5	Q9BQT9	NRXN3	CLSTN3	curated	PMID:29100073
P06850	P34998	CRH	CRHR1	curated	uniprot, reactome, IUPHAR
P55089	P34998	UCN	CRHR1	curated	GPCRdb (https://gpcrdb.org/ligand/endogenousbrowser/)
Q96RP3	P34998	UCN2	CRHR1	curated	GPCRdb (https://gpcrdb.org/ligand/endogenousbrowser/)
P06850	Q13324	CRH	CRHR2	curated	uniprot, reactome, IUPHAR
P55089	Q13324	UCN	CRHR2	curated	GPCRdb (https://gpcrdb.org/ligand/endogenousbrowser/)
Q96RP3	Q13324	UCN2	CRHR2	curated	GPCRdb (https://gpcrdb.org/ligand/endogenousbrowser/)
Q969E3	Q13324	UCN3	CRHR2	curated	GPCRdb (https://gpcrdb.org/ligand/endogenousbrowser/)
P36382	P36382	Cx40	Cx40	curated	uniprot, reactome, IUPHAR
P17302	P36382	Cx43	Cx40	curated	uniprot, reactome, IUPHAR
P36383	P36382	Cx45	Cx40	curated	uniprot, reactome, IUPHAR
Q9Y6H8	P36382	Cx46	Cx40	curated	uniprot, reactome, IUPHAR
P36382	P17302	Cx40	Cx43	curated	uniprot, reactome, IUPHAR
P17302	P17302	Cx43	Cx43	curated	uniprot, reactome, IUPHAR
P36383	P17302	Cx45	Cx43	curated	uniprot, reactome, IUPHAR
Q9Y6H8	P17302	Cx46	Cx43	curated	uniprot, reactome, IUPHAR
P36382	P36383	Cx40	Cx45	curated	uniprot, reactome, IUPHAR
P17302	P36383	Cx43	Cx45	curated	uniprot, reactome, IUPHAR
P36383	P36383	Cx45	Cx45	curated	uniprot, reactome, IUPHAR
Q9Y6H8	P36383	Cx46	Cx45	curated	uniprot, reactome, IUPHAR
P36382	Q9Y6H8	Cx40	Cx46	curated	uniprot, reactome, IUPHAR
P17302	Q9Y6H8	Cx43	Cx46	curated	uniprot, reactome, IUPHAR
P36383	Q9Y6H8	Cx45	Cx46	curated	uniprot, reactome, IUPHAR
Q9Y6H8	Q9Y6H8	Cx46	Cx46	curated	uniprot, reactome, IUPHAR
LTC4_byLTC4S	Q9Y271		CYSLTR1	curated	uniprot, reactome, IUPHAR
LTD4_byGGT1	Q9Y271		CYSLTR1	curated	uniprot, reactome, IUPHAR
LTE4_byDPEP1	Q9Y271		CYSLTR1	curated	uniprot, reactome, IUPHAR
LTE4_byDPEP2	Q9Y271		CYSLTR1	curated	uniprot, reactome, IUPHAR
LTE4_byDPEP3	Q9Y271		CYSLTR1	curated	uniprot, reactome, IUPHAR
LTC4_byLTC4S	Q9NS75		CYSLTR2	curated	uniprot, reactome, IUPHAR
LTD4_byGGT1	Q9NS75		CYSLTR2	curated	uniprot, reactome, IUPHAR
LTE4_byDPEP1	Q9NS75		CYSLTR2	curated	uniprot, reactome, IUPHAR
LTE4_byDPEP2	Q9NS75		CYSLTR2	curated	uniprot, reactome, IUPHAR
LTE4_byDPEP3	Q9NS75		CYSLTR2	curated	uniprot, reactome, IUPHAR
Q9ULB1	Q14118	NRXN1	DAG1	curated	PMID:29100073
P58401	Q14118	NRXN2	DAG1	curated	PMID:29100073
Q9HDB5	Q14118	NRXN3	DAG1	curated	PMID:29100073
Dopamine_byDDC_and_SLC18A1	P21728		DRD1	curated	uniprot, reactome, IUPHAR
Dopamine_byDDC_and_SLC18A2	P21728		DRD1	curated	uniprot, reactome, IUPHAR
Dopamine_byDDC_and_SLC6A3	P21728		DRD1	curated	uniprot, reactome, IUPHAR
Dopamine_byDDC_and_SLC18A1	P14416		DRD2	curated	uniprot, reactome, IUPHAR
Dopamine_byDDC_and_SLC18A2	P14416		DRD2	curated	uniprot, reactome, IUPHAR
Dopamine_byDDC_and_SLC6A3	P14416		DRD2	curated	uniprot, reactome, IUPHAR
Dopamine_byDDC_and_SLC18A1	P35462		DRD3	curated	uniprot, reactome, IUPHAR
Dopamine_byDDC_and_SLC18A2	P35462		DRD3	curated	uniprot, reactome, IUPHAR
Dopamine_byDDC_and_SLC6A3	P35462		DRD3	curated	uniprot, reactome, IUPHAR
Dopamine_byDDC_and_SLC18A1	P21917		DRD4	curated	uniprot, reactome, IUPHAR
Dopamine_byDDC_and_SLC18A2	P21917		DRD4	curated	uniprot, reactome, IUPHAR
Dopamine_byDDC_and_SLC6A3	P21917		DRD4	curated	uniprot, reactome, IUPHAR
Dopamine_byDDC_and_SLC18A1	P21918		DRD5	curated	uniprot, reactome, IUPHAR
Dopamine_byDDC_and_SLC18A2	P21918		DRD5	curated	uniprot, reactome, IUPHAR
Dopamine_byDDC_and_SLC6A3	P21918		DRD5	curated	uniprot, reactome, IUPHAR
P05305	P25101	EDN1	EDNRA	curated	uniprot, reactome, IUPHAR
P20800	P25101	EDN2	EDNRA	curated	uniprot, reactome, IUPHAR
P14138	P25101	EDN3	EDNRA	curated	uniprot, reactome, IUPHAR
P05305	P24530	EDN1	EDNRB	curated	uniprot, reactome, IUPHAR
P20800	P24530	EDN2	EDNRB	curated	uniprot, reactome, IUPHAR
P14138	P24530	EDN3	EDNRB	curated	uniprot, reactome, IUPHAR
Q96LR4	P21462	TAFA4	FPR1	curated	uniprot, reactome, IUPHAR
P04083	P21462	ANXA1	FPR1	curated	GPCRdb (https://gpcrdb.org/ligand/endogenousbrowser/)
P08311	P21462	CTSG	FPR1	curated	GPCRdb (https://gpcrdb.org/ligand/endogenousbrowser/)
LipoxinA4_byALOX12	P25090		FPR2	curated	uniprot, reactome, IUPHAR
LipoxinA4_byALOX5	P25090		FPR2	curated	uniprot, reactome, IUPHAR
P04083	P25090	ANXA1	FPR2	curated	GPCRdb (https://gpcrdb.org/ligand/endogenousbrowser/)
Q8IVG9	P25090	MT-RNR2	FPR2	curated	GPCRdb (https://gpcrdb.org/ligand/endogenousbrowser/)
P04083	P25089	ANXA1	FPR3	curated	uniprot, reactome, IUPHAR
Q9NRV9	P25089	HEBP1	FPR3	curated	uniprot, reactome, IUPHAR
Q8IVG9	P25089	MT-RNR2	FPR3	curated	uniprot, reactome, IUPHAR
P01225	P23945	FSHB	FSHR	curated	uniprot, reactome, IUPHAR
GABA_byGAD1_and_SLC32A1	Q9UBS5		GABBR1	curated	uniprot, reactome, IUPHAR
GABA_byGAD1_and_SLC6A1	Q9UBS5		GABBR1	curated	uniprot, reactome, IUPHAR
GABA_byGAD1_and_SLC6A11	Q9UBS5		GABBR1	curated	uniprot, reactome, IUPHAR
GABA_byGAD1_and_SLC6A12	Q9UBS5		GABBR1	curated	uniprot, reactome, IUPHAR
GABA_byGAD1_and_SLC6A13	Q9UBS5		GABBR1	curated	uniprot, reactome, IUPHAR
GABA_byGAD1_and_SLC6A6	Q9UBS5		GABBR1	curated	uniprot, reactome, IUPHAR
GABA_byGAD1_and_SLC6A8	Q9UBS5		GABBR1	curated	uniprot, reactome, IUPHAR
GABA_byGAD2_and_SLC32A1	Q9UBS5		GABBR1	curated	uniprot, reactome, IUPHAR
GABA_byGAD2_and_SLC6A1	Q9UBS5		GABBR1	curated	uniprot, reactome, IUPHAR
GABA_byGAD2_and_SLC6A11	Q9UBS5		GABBR1	curated	uniprot, reactome, IUPHAR
GABA_byGAD2_and_SLC6A12	Q9UBS5		GABBR1	curated	uniprot, reactome, IUPHAR
GABA_byGAD2_and_SLC6A13	Q9UBS5		GABBR1	curated	uniprot, reactome, IUPHAR
GABA_byGAD2_and_SLC6A6	Q9UBS5		GABBR1	curated	uniprot, reactome, IUPHAR
GABA_byGAD2_and_SLC6A8	Q9UBS5		GABBR1	curated	uniprot, reactome, IUPHAR
GABA_byGAD1_and_SLC32A1	O75899		GABBR2	curated	uniprot, reactome, IUPHAR
GABA_byGAD1_and_SLC6A1	O75899		GABBR2	curated	uniprot, reactome, IUPHAR
GABA_byGAD1_and_SLC6A11	O75899		GABBR2	curated	uniprot, reactome, IUPHAR
GABA_byGAD1_and_SLC6A12	O75899		GABBR2	curated	uniprot, reactome, IUPHAR
GABA_byGAD1_and_SLC6A13	O75899		GABBR2	curated	uniprot, reactome, IUPHAR
GABA_byGAD1_and_SLC6A6	O75899		GABBR2	curated	uniprot, reactome, IUPHAR
GABA_byGAD1_and_SLC6A8	O75899		GABBR2	curated	uniprot, reactome, IUPHAR
GABA_byGAD2_and_SLC32A1	O75899		GABBR2	curated	uniprot, reactome, IUPHAR
GABA_byGAD2_and_SLC6A1	O75899		GABBR2	curated	uniprot, reactome, IUPHAR
GABA_byGAD2_and_SLC6A11	O75899		GABBR2	curated	uniprot, reactome, IUPHAR
GABA_byGAD2_and_SLC6A12	O75899		GABBR2	curated	uniprot, reactome, IUPHAR
GABA_byGAD2_and_SLC6A13	O75899		GABBR2	curated	uniprot, reactome, IUPHAR
GABA_byGAD2_and_SLC6A6	O75899		GABBR2	curated	uniprot, reactome, IUPHAR
GABA_byGAD2_and_SLC6A8	O75899		GABBR2	curated	uniprot, reactome, IUPHAR
P22466	P47211	GAL	GALR1	curated	uniprot, reactome, IUPHAR
Q9UBC7	P47211	GALP	GALR1	curated	uniprot, reactome, IUPHAR
P22466	O43603	GAL	GALR2	curated	uniprot, reactome, IUPHAR
Q9UBC7	O43603	GALP	GALR2	curated	uniprot, reactome, IUPHAR
P22466	O60755	GAL	GALR3	curated	uniprot, reactome, IUPHAR
Q9UBC7	O60755	GALP	GALR3	curated	uniprot, reactome, IUPHAR
P01275	P47871	GCG	GCGR	curated	uniprot, reactome, IUPHAR
P01286	Q02643	GHRH	GHRHR	curated	uniprot, reactome, IUPHAR
Q9UBU3	Q92847	GHRL	GHSR	curated	uniprot, reactome, IUPHAR
P01210	Q92847	PENK	GHSR	curated	uniprot, reactome, IUPHAR
P09681	P48546	GIP	GIPR	curated	uniprot, reactome, IUPHAR
P01275	P43220	GCG	GLP1R	curated	uniprot, reactome, IUPHAR
P01275	O95838	GCG	GLP2R	curated	uniprot, reactome, IUPHAR
P01148	P30968	GNRH1	GNRHR	curated	uniprot, reactome, IUPHAR
O43555	P30968	GNRH2	GNRHR	curated	GPCRdb (https://gpcrdb.org/ligand/endogenousbrowser/)
P01148	Q96P88	GNRH1	GNRHR2	curated	uniprot, reactome, IUPHAR
Q9UBU3	O43194	GHRL	GPR39	curated	GPCRdb (https://gpcrdb.org/ligand/endogenousbrowser/)
Glutamate_byGLS_and_SLC17A6	P42261		GRIA1	curated	uniprot, reactome, IUPHAR
Glutamate_byGLS_and_SLC17A7	P42261		GRIA1	curated	uniprot, reactome, IUPHAR
Glutamate_byGLS_and_SLC17A8	P42261		GRIA1	curated	uniprot, reactome, IUPHAR
Glutamate_byGLS_and_SLC1A1	P42261		GRIA1	curated	uniprot, reactome, IUPHAR
Glutamate_byGLS_and_SLC1A2	P42261		GRIA1	curated	uniprot, reactome, IUPHAR
Glutamate_byGLS_and_SLC1A3	P42261		GRIA1	curated	uniprot, reactome, IUPHAR
Glutamate_byGLS_and_SLC1A6	P42261		GRIA1	curated	uniprot, reactome, IUPHAR
Glutamate_byGLS_and_SLC1A7	P42261		GRIA1	curated	uniprot, reactome, IUPHAR
Glutamate_byGLS2_and_SLC17A6	P42261		GRIA1	curated	uniprot, reactome, IUPHAR
Glutamate_byGLS2_and_SLC17A7	P42261		GRIA1	curated	uniprot, reactome, IUPHAR
Glutamate_byGLS2_and_SLC17A8	P42261		GRIA1	curated	uniprot, reactome, IUPHAR
Glutamate_byGLS2_and_SLC1A1	P42261		GRIA1	curated	uniprot, reactome, IUPHAR
Glutamate_byGLS2_and_SLC1A2	P42261		GRIA1	curated	uniprot, reactome, IUPHAR
Glutamate_byGLS2_and_SLC1A3	P42261		GRIA1	curated	uniprot, reactome, IUPHAR
Glutamate_byGLS2_and_SLC1A6	P42261		GRIA1	curated	uniprot, reactome, IUPHAR
Glutamate_byGLS2_and_SLC1A7	P42261		GRIA1	curated	uniprot, reactome, IUPHAR
Glutamate_byGLS_and_SLC17A6	P42262		GRIA2	curated	uniprot, reactome, IUPHAR
Glutamate_byGLS_and_SLC17A7	P42262		GRIA2	curated	uniprot, reactome, IUPHAR
Glutamate_byGLS_and_SLC17A8	P42262		GRIA2	curated	uniprot, reactome, IUPHAR
Glutamate_byGLS_and_SLC1A1	P42262		GRIA2	curated	uniprot, reactome, IUPHAR
Glutamate_byGLS_and_SLC1A2	P42262		GRIA2	curated	uniprot, reactome, IUPHAR
Glutamate_byGLS_and_SLC1A3	P42262		GRIA2	curated	uniprot, reactome, IUPHAR
Glutamate_byGLS_and_SLC1A6	P42262		GRIA2	curated	uniprot, reactome, IUPHAR
Glutamate_byGLS_and_SLC1A7	P42262		GRIA2	curated	uniprot, reactome, IUPHAR
Glutamate_byGLS2_and_SLC17A6	P42262		GRIA2	curated	uniprot, reactome, IUPHAR
Glutamate_byGLS2_and_SLC17A7	P42262		GRIA2	curated	uniprot, reactome, IUPHAR
Glutamate_byGLS2_and_SLC17A8	P42262		GRIA2	curated	uniprot, reactome, IUPHAR
Glutamate_byGLS2_and_SLC1A1	P42262		GRIA2	curated	uniprot, reactome, IUPHAR
Glutamate_byGLS2_and_SLC1A2	P42262		GRIA2	curated	uniprot, reactome, IUPHAR
Glutamate_byGLS2_and_SLC1A3	P42262		GRIA2	curated	uniprot, reactome, IUPHAR
Glutamate_byGLS2_and_SLC1A6	P42262		GRIA2	curated	uniprot, reactome, IUPHAR
Glutamate_byGLS2_and_SLC1A7	P42262		GRIA2	curated	uniprot, reactome, IUPHAR
Glutamate_byGLS_and_SLC17A6	P42263		GRIA3	curated	uniprot, reactome, IUPHAR
Glutamate_byGLS_and_SLC17A7	P42263		GRIA3	curated	uniprot, reactome, IUPHAR
Glutamate_byGLS_and_SLC17A8	P42263		GRIA3	curated	uniprot, reactome, IUPHAR
Glutamate_byGLS_and_SLC1A1	P42263		GRIA3	curated	uniprot, reactome, IUPHAR
Glutamate_byGLS_and_SLC1A2	P42263		GRIA3	curated	uniprot, reactome, IUPHAR
Glutamate_byGLS_and_SLC1A3	P42263		GRIA3	curated	uniprot, reactome, IUPHAR
Glutamate_byGLS_and_SLC1A6	P42263		GRIA3	curated	uniprot, reactome, IUPHAR
Glutamate_byGLS_and_SLC1A7	P42263		GRIA3	curated	uniprot, reactome, IUPHAR
Glutamate_byGLS2_and_SLC17A6	P42263		GRIA3	curated	uniprot, reactome, IUPHAR
Glutamate_byGLS2_and_SLC17A7	P42263		GRIA3	curated	uniprot, reactome, IUPHAR
Glutamate_byGLS2_and_SLC17A8	P42263		GRIA3	curated	uniprot, reactome, IUPHAR
Glutamate_byGLS2_and_SLC1A1	P42263		GRIA3	curated	uniprot, reactome, IUPHAR
Glutamate_byGLS2_and_SLC1A2	P42263		GRIA3	curated	uniprot, reactome, IUPHAR
Glutamate_byGLS2_and_SLC1A3	P42263		GRIA3	curated	uniprot, reactome, IUPHAR
Glutamate_byGLS2_and_SLC1A6	P42263		GRIA3	curated	uniprot, reactome, IUPHAR
Glutamate_byGLS2_and_SLC1A7	P42263		GRIA3	curated	uniprot, reactome, IUPHAR
Glutamate_byGLS_and_SLC17A6	P48058		GRIA4	curated	uniprot, reactome, IUPHAR
Glutamate_byGLS_and_SLC17A7	P48058		GRIA4	curated	uniprot, reactome, IUPHAR
Glutamate_byGLS_and_SLC17A8	P48058		GRIA4	curated	uniprot, reactome, IUPHAR
Glutamate_byGLS_and_SLC1A1	P48058		GRIA4	curated	uniprot, reactome, IUPHAR
Glutamate_byGLS_and_SLC1A2	P48058		GRIA4	curated	uniprot, reactome, IUPHAR
Glutamate_byGLS_and_SLC1A3	P48058		GRIA4	curated	uniprot, reactome, IUPHAR
Glutamate_byGLS_and_SLC1A6	P48058		GRIA4	curated	uniprot, reactome, IUPHAR
Glutamate_byGLS_and_SLC1A7	P48058		GRIA4	curated	uniprot, reactome, IUPHAR
Glutamate_byGLS2_and_SLC17A6	P48058		GRIA4	curated	uniprot, reactome, IUPHAR
Glutamate_byGLS2_and_SLC17A7	P48058		GRIA4	curated	uniprot, reactome, IUPHAR
Glutamate_byGLS2_and_SLC17A8	P48058		GRIA4	curated	uniprot, reactome, IUPHAR
Glutamate_byGLS2_and_SLC1A1	P48058		GRIA4	curated	uniprot, reactome, IUPHAR
Glutamate_byGLS2_and_SLC1A2	P48058		GRIA4	curated	uniprot, reactome, IUPHAR
Glutamate_byGLS2_and_SLC1A3	P48058		GRIA4	curated	uniprot, reactome, IUPHAR
Glutamate_byGLS2_and_SLC1A6	P48058		GRIA4	curated	uniprot, reactome, IUPHAR
Glutamate_byGLS2_and_SLC1A7	P48058		GRIA4	curated	uniprot, reactome, IUPHAR
NRXN1_CBLN1_complex	GRID2		GRID2	curated	uniprot, reactome, IUPHAR
Glutamate_byGLS_and_SLC17A6	P39086		GRIK1	curated	uniprot, reactome, IUPHAR
Glutamate_byGLS_and_SLC17A7	P39086		GRIK1	curated	uniprot, reactome, IUPHAR
Glutamate_byGLS_and_SLC17A8	P39086		GRIK1	curated	uniprot, reactome, IUPHAR
Glutamate_byGLS_and_SLC1A1	P39086		GRIK1	curated	uniprot, reactome, IUPHAR
Glutamate_byGLS_and_SLC1A2	P39086		GRIK1	curated	uniprot, reactome, IUPHAR
Glutamate_byGLS_and_SLC1A3	P39086		GRIK1	curated	uniprot, reactome, IUPHAR
Glutamate_byGLS_and_SLC1A6	P39086		GRIK1	curated	uniprot, reactome, IUPHAR
Glutamate_byGLS_and_SLC1A7	P39086		GRIK1	curated	uniprot, reactome, IUPHAR
Glutamate_byGLS2_and_SLC17A6	P39086		GRIK1	curated	uniprot, reactome, IUPHAR
Glutamate_byGLS2_and_SLC17A7	P39086		GRIK1	curated	uniprot, reactome, IUPHAR
Glutamate_byGLS2_and_SLC17A8	P39086		GRIK1	curated	uniprot, reactome, IUPHAR
Glutamate_byGLS2_and_SLC1A1	P39086		GRIK1	curated	uniprot, reactome, IUPHAR
Glutamate_byGLS2_and_SLC1A2	P39086		GRIK1	curated	uniprot, reactome, IUPHAR
Glutamate_byGLS2_and_SLC1A3	P39086		GRIK1	curated	uniprot, reactome, IUPHAR
Glutamate_byGLS2_and_SLC1A6	P39086		GRIK1	curated	uniprot, reactome, IUPHAR
Glutamate_byGLS2_and_SLC1A7	P39086		GRIK1	curated	uniprot, reactome, IUPHAR
Glutamate_byGLS_and_SLC17A6	Q13002		GRIK2	curated	uniprot, reactome, IUPHAR
Glutamate_byGLS_and_SLC17A7	Q13002		GRIK2	curated	uniprot, reactome, IUPHAR
Glutamate_byGLS_and_SLC17A8	Q13002		GRIK2	curated	uniprot, reactome, IUPHAR
Glutamate_byGLS_and_SLC1A1	Q13002		GRIK2	curated	uniprot, reactome, IUPHAR
Glutamate_byGLS_and_SLC1A2	Q13002		GRIK2	curated	uniprot, reactome, IUPHAR
Glutamate_byGLS_and_SLC1A3	Q13002		GRIK2	curated	uniprot, reactome, IUPHAR
Glutamate_byGLS_and_SLC1A6	Q13002		GRIK2	curated	uniprot, reactome, IUPHAR
Glutamate_byGLS_and_SLC1A7	Q13002		GRIK2	curated	uniprot, reactome, IUPHAR
Glutamate_byGLS2_and_SLC17A6	Q13002		GRIK2	curated	uniprot, reactome, IUPHAR
Glutamate_byGLS2_and_SLC17A7	Q13002		GRIK2	curated	uniprot, reactome, IUPHAR
Glutamate_byGLS2_and_SLC17A8	Q13002		GRIK2	curated	uniprot, reactome, IUPHAR
Glutamate_byGLS2_and_SLC1A1	Q13002		GRIK2	curated	uniprot, reactome, IUPHAR
Glutamate_byGLS2_and_SLC1A2	Q13002		GRIK2	curated	uniprot, reactome, IUPHAR
Glutamate_byGLS2_and_SLC1A3	Q13002		GRIK2	curated	uniprot, reactome, IUPHAR
Glutamate_byGLS2_and_SLC1A6	Q13002		GRIK2	curated	uniprot, reactome, IUPHAR
Glutamate_byGLS2_and_SLC1A7	Q13002		GRIK2	curated	uniprot, reactome, IUPHAR
Glutamate_byGLS_and_SLC17A6	Q13003		GRIK3	curated	uniprot, reactome, IUPHAR
Glutamate_byGLS_and_SLC17A7	Q13003		GRIK3	curated	uniprot, reactome, IUPHAR
Glutamate_byGLS_and_SLC17A8	Q13003		GRIK3	curated	uniprot, reactome, IUPHAR
Glutamate_byGLS_and_SLC1A1	Q13003		GRIK3	curated	uniprot, reactome, IUPHAR
Glutamate_byGLS_and_SLC1A2	Q13003		GRIK3	curated	uniprot, reactome, IUPHAR
Glutamate_byGLS_and_SLC1A3	Q13003		GRIK3	curated	uniprot, reactome, IUPHAR
Glutamate_byGLS_and_SLC1A6	Q13003		GRIK3	curated	uniprot, reactome, IUPHAR
Glutamate_byGLS_and_SLC1A7	Q13003		GRIK3	curated	uniprot, reactome, IUPHAR
Glutamate_byGLS2_and_SLC17A6	Q13003		GRIK3	curated	uniprot, reactome, IUPHAR
Glutamate_byGLS2_and_SLC17A7	Q13003		GRIK3	curated	uniprot, reactome, IUPHAR
Glutamate_byGLS2_and_SLC17A8	Q13003		GRIK3	curated	uniprot, reactome, IUPHAR
Glutamate_byGLS2_and_SLC1A1	Q13003		GRIK3	curated	uniprot, reactome, IUPHAR
Glutamate_byGLS2_and_SLC1A2	Q13003		GRIK3	curated	uniprot, reactome, IUPHAR
Glutamate_byGLS2_and_SLC1A3	Q13003		GRIK3	curated	uniprot, reactome, IUPHAR
Glutamate_byGLS2_and_SLC1A6	Q13003		GRIK3	curated	uniprot, reactome, IUPHAR
Glutamate_byGLS2_and_SLC1A7	Q13003		GRIK3	curated	uniprot, reactome, IUPHAR
Glutamate_byGLS_and_SLC17A6	Q13255		GRM1	curated	uniprot, reactome, IUPHAR
Glutamate_byGLS_and_SLC17A7	Q13255		GRM1	curated	uniprot, reactome, IUPHAR
Glutamate_byGLS_and_SLC17A8	Q13255		GRM1	curated	uniprot, reactome, IUPHAR
Glutamate_byGLS_and_SLC1A1	Q13255		GRM1	curated	uniprot, reactome, IUPHAR
Glutamate_byGLS_and_SLC1A2	Q13255		GRM1	curated	uniprot, reactome, IUPHAR
Glutamate_byGLS_and_SLC1A3	Q13255		GRM1	curated	uniprot, reactome, IUPHAR
Glutamate_byGLS_and_SLC1A6	Q13255		GRM1	curated	uniprot, reactome, IUPHAR
Glutamate_byGLS_and_SLC1A7	Q13255		GRM1	curated	uniprot, reactome, IUPHAR
Glutamate_byGLS2_and_SLC17A6	Q13255		GRM1	curated	uniprot, reactome, IUPHAR
Glutamate_byGLS2_and_SLC17A7	Q13255		GRM1	curated	uniprot, reactome, IUPHAR
Glutamate_byGLS2_and_SLC17A8	Q13255		GRM1	curated	uniprot, reactome, IUPHAR
Glutamate_byGLS2_and_SLC1A1	Q13255		GRM1	curated	uniprot, reactome, IUPHAR
Glutamate_byGLS2_and_SLC1A2	Q13255		GRM1	curated	uniprot, reactome, IUPHAR
Glutamate_byGLS2_and_SLC1A3	Q13255		GRM1	curated	uniprot, reactome, IUPHAR
Glutamate_byGLS2_and_SLC1A6	Q13255		GRM1	curated	uniprot, reactome, IUPHAR
Glutamate_byGLS2_and_SLC1A7	Q13255		GRM1	curated	uniprot, reactome, IUPHAR
Glutamate_byGLS_and_SLC17A6	Q14416		GRM2	curated	uniprot, reactome, IUPHAR
Glutamate_byGLS_and_SLC17A7	Q14416		GRM2	curated	uniprot, reactome, IUPHAR
Glutamate_byGLS_and_SLC17A8	Q14416		GRM2	curated	uniprot, reactome, IUPHAR
Glutamate_byGLS_and_SLC1A1	Q14416		GRM2	curated	uniprot, reactome, IUPHAR
Glutamate_byGLS_and_SLC1A2	Q14416		GRM2	curated	uniprot, reactome, IUPHAR
Glutamate_byGLS_and_SLC1A3	Q14416		GRM2	curated	uniprot, reactome, IUPHAR
Glutamate_byGLS_and_SLC1A6	Q14416		GRM2	curated	uniprot, reactome, IUPHAR
Glutamate_byGLS_and_SLC1A7	Q14416		GRM2	curated	uniprot, reactome, IUPHAR
Glutamate_byGLS2_and_SLC17A6	Q14416		GRM2	curated	uniprot, reactome, IUPHAR
Glutamate_byGLS2_and_SLC17A7	Q14416		GRM2	curated	uniprot, reactome, IUPHAR
Glutamate_byGLS2_and_SLC17A8	Q14416		GRM2	curated	uniprot, reactome, IUPHAR
Glutamate_byGLS2_and_SLC1A1	Q14416		GRM2	curated	uniprot, reactome, IUPHAR
Glutamate_byGLS2_and_SLC1A2	Q14416		GRM2	curated	uniprot, reactome, IUPHAR
Glutamate_byGLS2_and_SLC1A3	Q14416		GRM2	curated	uniprot, reactome, IUPHAR
Glutamate_byGLS2_and_SLC1A6	Q14416		GRM2	curated	uniprot, reactome, IUPHAR
Glutamate_byGLS2_and_SLC1A7	Q14416		GRM2	curated	uniprot, reactome, IUPHAR
Glutamate_byGLS_and_SLC17A6	Q14832		GRM3	curated	uniprot, reactome, IUPHAR
Glutamate_byGLS_and_SLC17A7	Q14832		GRM3	curated	uniprot, reactome, IUPHAR
Glutamate_byGLS_and_SLC17A8	Q14832		GRM3	curated	uniprot, reactome, IUPHAR
Glutamate_byGLS_and_SLC1A1	Q14832		GRM3	curated	uniprot, reactome, IUPHAR
Glutamate_byGLS_and_SLC1A2	Q14832		GRM3	curated	uniprot, reactome, IUPHAR
Glutamate_byGLS_and_SLC1A3	Q14832		GRM3	curated	uniprot, reactome, IUPHAR
Glutamate_byGLS_and_SLC1A6	Q14832		GRM3	curated	uniprot, reactome, IUPHAR
Glutamate_byGLS_and_SLC1A7	Q14832		GRM3	curated	uniprot, reactome, IUPHAR
Glutamate_byGLS2_and_SLC17A6	Q14832		GRM3	curated	uniprot, reactome, IUPHAR
Glutamate_byGLS2_and_SLC17A7	Q14832		GRM3	curated	uniprot, reactome, IUPHAR
Glutamate_byGLS2_and_SLC17A8	Q14832		GRM3	curated	uniprot, reactome, IUPHAR
Glutamate_byGLS2_and_SLC1A1	Q14832		GRM3	curated	uniprot, reactome, IUPHAR
Glutamate_byGLS2_and_SLC1A2	Q14832		GRM3	curated	uniprot, reactome, IUPHAR
Glutamate_byGLS2_and_SLC1A3	Q14832		GRM3	curated	uniprot, reactome, IUPHAR
Glutamate_byGLS2_and_SLC1A6	Q14832		GRM3	curated	uniprot, reactome, IUPHAR
Glutamate_byGLS2_and_SLC1A7	Q14832		GRM3	curated	uniprot, reactome, IUPHAR
Glutamate_byGLS_and_SLC17A6	Q14833		GRM4	curated	uniprot, reactome, IUPHAR
Glutamate_byGLS_and_SLC17A7	Q14833		GRM4	curated	uniprot, reactome, IUPHAR
Glutamate_byGLS_and_SLC17A8	Q14833		GRM4	curated	uniprot, reactome, IUPHAR
Glutamate_byGLS_and_SLC1A1	Q14833		GRM4	curated	uniprot, reactome, IUPHAR
Glutamate_byGLS_and_SLC1A2	Q14833		GRM4	curated	uniprot, reactome, IUPHAR
Glutamate_byGLS_and_SLC1A3	Q14833		GRM4	curated	uniprot, reactome, IUPHAR
Glutamate_byGLS_and_SLC1A6	Q14833		GRM4	curated	uniprot, reactome, IUPHAR
Glutamate_byGLS_and_SLC1A7	Q14833		GRM4	curated	uniprot, reactome, IUPHAR
Glutamate_byGLS2_and_SLC17A6	Q14833		GRM4	curated	uniprot, reactome, IUPHAR
Glutamate_byGLS2_and_SLC17A7	Q14833		GRM4	curated	uniprot, reactome, IUPHAR
Glutamate_byGLS2_and_SLC17A8	Q14833		GRM4	curated	uniprot, reactome, IUPHAR
Glutamate_byGLS2_and_SLC1A1	Q14833		GRM4	curated	uniprot, reactome, IUPHAR
Glutamate_byGLS2_and_SLC1A2	Q14833		GRM4	curated	uniprot, reactome, IUPHAR
Glutamate_byGLS2_and_SLC1A3	Q14833		GRM4	curated	uniprot, reactome, IUPHAR
Glutamate_byGLS2_and_SLC1A6	Q14833		GRM4	curated	uniprot, reactome, IUPHAR
Glutamate_byGLS2_and_SLC1A7	Q14833		GRM4	curated	uniprot, reactome, IUPHAR
Glutamate_byGLS_and_SLC17A6	P41594		GRM5	curated	uniprot, reactome, IUPHAR
Glutamate_byGLS_and_SLC17A7	P41594		GRM5	curated	uniprot, reactome, IUPHAR
Glutamate_byGLS_and_SLC17A8	P41594		GRM5	curated	uniprot, reactome, IUPHAR
Glutamate_byGLS_and_SLC1A1	P41594		GRM5	curated	uniprot, reactome, IUPHAR
Glutamate_byGLS_and_SLC1A2	P41594		GRM5	curated	uniprot, reactome, IUPHAR
Glutamate_byGLS_and_SLC1A3	P41594		GRM5	curated	uniprot, reactome, IUPHAR
Glutamate_byGLS_and_SLC1A6	P41594		GRM5	curated	uniprot, reactome, IUPHAR
Glutamate_byGLS_and_SLC1A7	P41594		GRM5	curated	uniprot, reactome, IUPHAR
Glutamate_byGLS2_and_SLC17A6	P41594		GRM5	curated	uniprot, reactome, IUPHAR
Glutamate_byGLS2_and_SLC17A7	P41594		GRM5	curated	uniprot, reactome, IUPHAR
Glutamate_byGLS2_and_SLC17A8	P41594		GRM5	curated	uniprot, reactome, IUPHAR
Glutamate_byGLS2_and_SLC1A1	P41594		GRM5	curated	uniprot, reactome, IUPHAR
Glutamate_byGLS2_and_SLC1A2	P41594		GRM5	curated	uniprot, reactome, IUPHAR
Glutamate_byGLS2_and_SLC1A3	P41594		GRM5	curated	uniprot, reactome, IUPHAR
Glutamate_byGLS2_and_SLC1A6	P41594		GRM5	curated	uniprot, reactome, IUPHAR
Glutamate_byGLS2_and_SLC1A7	P41594		GRM5	curated	uniprot, reactome, IUPHAR
Glutamate_byGLS_and_SLC17A6	O15303		GRM6	curated	uniprot, reactome, IUPHAR
Glutamate_byGLS_and_SLC17A7	O15303		GRM6	curated	uniprot, reactome, IUPHAR
Glutamate_byGLS_and_SLC17A8	O15303		GRM6	curated	uniprot, reactome, IUPHAR
Glutamate_byGLS_and_SLC1A1	O15303		GRM6	curated	uniprot, reactome, IUPHAR
Glutamate_byGLS_and_SLC1A2	O15303		GRM6	curated	uniprot, reactome, IUPHAR
Glutamate_byGLS_and_SLC1A3	O15303		GRM6	curated	uniprot, reactome, IUPHAR
Glutamate_byGLS_and_SLC1A6	O15303		GRM6	curated	uniprot, reactome, IUPHAR
Glutamate_byGLS_and_SLC1A7	O15303		GRM6	curated	uniprot, reactome, IUPHAR
Glutamate_byGLS2_and_SLC17A6	O15303		GRM6	curated	uniprot, reactome, IUPHAR
Glutamate_byGLS2_and_SLC17A7	O15303		GRM6	curated	uniprot, reactome, IUPHAR
Glutamate_byGLS2_and_SLC17A8	O15303		GRM6	curated	uniprot, reactome, IUPHAR
Glutamate_byGLS2_and_SLC1A1	O15303		GRM6	curated	uniprot, reactome, IUPHAR
Glutamate_byGLS2_and_SLC1A2	O15303		GRM6	curated	uniprot, reactome, IUPHAR
Glutamate_byGLS2_and_SLC1A3	O15303		GRM6	curated	uniprot, reactome, IUPHAR
Glutamate_byGLS2_and_SLC1A6	O15303		GRM6	curated	uniprot, reactome, IUPHAR
Glutamate_byGLS2_and_SLC1A7	O15303		GRM6	curated	uniprot, reactome, IUPHAR
Glutamate_byGLS_and_SLC17A6	Q14831		GRM7	curated	uniprot, reactome, IUPHAR
Glutamate_byGLS_and_SLC17A7	Q14831		GRM7	curated	uniprot, reactome, IUPHAR
Glutamate_byGLS_and_SLC17A8	Q14831		GRM7	curated	uniprot, reactome, IUPHAR
Glutamate_byGLS_and_SLC1A1	Q14831		GRM7	curated	uniprot, reactome, IUPHAR
Glutamate_byGLS_and_SLC1A2	Q14831		GRM7	curated	uniprot, reactome, IUPHAR
Glutamate_byGLS_and_SLC1A3	Q14831		GRM7	curated	uniprot, reactome, IUPHAR
Glutamate_byGLS_and_SLC1A6	Q14831		GRM7	curated	uniprot, reactome, IUPHAR
Glutamate_byGLS_and_SLC1A7	Q14831		GRM7	curated	uniprot, reactome, IUPHAR
Glutamate_byGLS2_and_SLC17A6	Q14831		GRM7	curated	uniprot, reactome, IUPHAR
Glutamate_byGLS2_and_SLC17A7	Q14831		GRM7	curated	uniprot, reactome, IUPHAR
Glutamate_byGLS2_and_SLC17A8	Q14831		GRM7	curated	uniprot, reactome, IUPHAR
Glutamate_byGLS2_and_SLC1A1	Q14831		GRM7	curated	uniprot, reactome, IUPHAR
Glutamate_byGLS2_and_SLC1A2	Q14831		GRM7	curated	uniprot, reactome, IUPHAR
Glutamate_byGLS2_and_SLC1A3	Q14831		GRM7	curated	uniprot, reactome, IUPHAR
Glutamate_byGLS2_and_SLC1A6	Q14831		GRM7	curated	uniprot, reactome, IUPHAR
Glutamate_byGLS2_and_SLC1A7	Q14831		GRM7	curated	uniprot, reactome, IUPHAR
Glutamate_byGLS_and_SLC17A6	O00222		GRM8	curated	uniprot, reactome, IUPHAR
Glutamate_byGLS_and_SLC17A7	O00222		GRM8	curated	uniprot, reactome, IUPHAR
Glutamate_byGLS_and_SLC17A8	O00222		GRM8	curated	uniprot, reactome, IUPHAR
Glutamate_byGLS_and_SLC1A1	O00222		GRM8	curated	uniprot, reactome, IUPHAR
Glutamate_byGLS_and_SLC1A2	O00222		GRM8	curated	uniprot, reactome, IUPHAR
Glutamate_byGLS_and_SLC1A3	O00222		GRM8	curated	uniprot, reactome, IUPHAR
Glutamate_byGLS_and_SLC1A6	O00222		GRM8	curated	uniprot, reactome, IUPHAR
Glutamate_byGLS_and_SLC1A7	O00222		GRM8	curated	uniprot, reactome, IUPHAR
Glutamate_byGLS2_and_SLC17A6	O00222		GRM8	curated	uniprot, reactome, IUPHAR
Glutamate_byGLS2_and_SLC17A7	O00222		GRM8	curated	uniprot, reactome, IUPHAR
Glutamate_byGLS2_and_SLC17A8	O00222		GRM8	curated	uniprot, reactome, IUPHAR
Glutamate_byGLS2_and_SLC1A1	O00222		GRM8	curated	uniprot, reactome, IUPHAR
Glutamate_byGLS2_and_SLC1A2	O00222		GRM8	curated	uniprot, reactome, IUPHAR
Glutamate_byGLS2_and_SLC1A3	O00222		GRM8	curated	uniprot, reactome, IUPHAR
Glutamate_byGLS2_and_SLC1A6	O00222		GRM8	curated	uniprot, reactome, IUPHAR
Glutamate_byGLS2_and_SLC1A7	O00222		GRM8	curated	uniprot, reactome, IUPHAR
P07492	P30550	GRP	GRPR	curated	GPCRdb (https://gpcrdb.org/ligand/endogenousbrowser/)
P08949	P30550	NMB	GRPR	curated	GPCRdb (https://gpcrdb.org/ligand/endogenousbrowser/)
O43612	O43613	HCRT	HCRTR1	curated	GPCRdb (https://gpcrdb.org/ligand/endogenousbrowser/)
O43612	O43614	HCRT	HCRTR2	curated	GPCRdb (https://gpcrdb.org/ligand/endogenousbrowser/)
Histamine_byHDC	P35367		HRH1	curated	uniprot, reactome, IUPHAR
Histamine_byHDC	P25021		HRH2	curated	uniprot, reactome, IUPHAR
Histamine_byHDC	Q9Y5N1		HRH3	curated	uniprot, reactome, IUPHAR
Histamine_byHDC	Q9H3N8		HRH4	curated	uniprot, reactome, IUPHAR
5-HT_byTPH1_and_SLC18A1	P08908		HTR1A	curated	uniprot, reactome, IUPHAR
5-HT_byTPH1_and_SLC18A2	P08908		HTR1A	curated	uniprot, reactome, IUPHAR
5-HT_byTPH1_and_SLC6A4	P08908		HTR1A	curated	uniprot, reactome, IUPHAR
5-HT_byTPH2_and_SLC18A1	P08908		HTR1A	curated	uniprot, reactome, IUPHAR
5-HT_byTPH2_and_SLC18A2	P08908		HTR1A	curated	uniprot, reactome, IUPHAR
5-HT_byTPH2_and_SLC6A4	P08908		HTR1A	curated	uniprot, reactome, IUPHAR
5-HT_byTPH1_and_SLC18A1	P28222		HTR1B	curated	uniprot, reactome, IUPHAR
5-HT_byTPH1_and_SLC18A2	P28222		HTR1B	curated	uniprot, reactome, IUPHAR
5-HT_byTPH1_and_SLC6A4	P28222		HTR1B	curated	uniprot, reactome, IUPHAR
5-HT_byTPH2_and_SLC18A1	P28222		HTR1B	curated	uniprot, reactome, IUPHAR
5-HT_byTPH2_and_SLC18A2	P28222		HTR1B	curated	uniprot, reactome, IUPHAR
5-HT_byTPH2_and_SLC6A4	P28222		HTR1B	curated	uniprot, reactome, IUPHAR
5-HT_byTPH1_and_SLC18A1	P28221		HTR1D	curated	uniprot, reactome, IUPHAR
5-HT_byTPH1_and_SLC18A2	P28221		HTR1D	curated	uniprot, reactome, IUPHAR
5-HT_byTPH1_and_SLC6A4	P28221		HTR1D	curated	uniprot, reactome, IUPHAR
5-HT_byTPH2_and_SLC18A1	P28221		HTR1D	curated	uniprot, reactome, IUPHAR
5-HT_byTPH2_and_SLC18A2	P28221		HTR1D	curated	uniprot, reactome, IUPHAR
5-HT_byTPH2_and_SLC6A4	P28221		HTR1D	curated	uniprot, reactome, IUPHAR
5-HT_byTPH1_and_SLC18A1	P28566		HTR1E	curated	uniprot, reactome, IUPHAR
5-HT_byTPH1_and_SLC18A2	P28566		HTR1E	curated	uniprot, reactome, IUPHAR
5-HT_byTPH1_and_SLC6A4	P28566		HTR1E	curated	uniprot, reactome, IUPHAR
5-HT_byTPH2_and_SLC18A1	P28566		HTR1E	curated	uniprot, reactome, IUPHAR
5-HT_byTPH2_and_SLC18A2	P28566		HTR1E	curated	uniprot, reactome, IUPHAR
5-HT_byTPH2_and_SLC6A4	P28566		HTR1E	curated	uniprot, reactome, IUPHAR
5-HT_byTPH1_and_SLC18A1	P30939		HTR1F	curated	uniprot, reactome, IUPHAR
5-HT_byTPH1_and_SLC18A2	P30939		HTR1F	curated	uniprot, reactome, IUPHAR
5-HT_byTPH1_and_SLC6A4	P30939		HTR1F	curated	uniprot, reactome, IUPHAR
5-HT_byTPH2_and_SLC18A1	P30939		HTR1F	curated	uniprot, reactome, IUPHAR
5-HT_byTPH2_and_SLC18A2	P30939		HTR1F	curated	uniprot, reactome, IUPHAR
5-HT_byTPH2_and_SLC6A4	P30939		HTR1F	curated	uniprot, reactome, IUPHAR
5-HT_byTPH1_and_SLC18A1	P28223		HTR2A	curated	uniprot, reactome, IUPHAR
5-HT_byTPH1_and_SLC18A2	P28223		HTR2A	curated	uniprot, reactome, IUPHAR
5-HT_byTPH1_and_SLC6A4	P28223		HTR2A	curated	uniprot, reactome, IUPHAR
5-HT_byTPH2_and_SLC18A1	P28223		HTR2A	curated	uniprot, reactome, IUPHAR
5-HT_byTPH2_and_SLC18A2	P28223		HTR2A	curated	uniprot, reactome, IUPHAR
5-HT_byTPH2_and_SLC6A4	P28223		HTR2A	curated	uniprot, reactome, IUPHAR
5-HT_byTPH1_and_SLC18A1	P41595		HTR2B	curated	uniprot, reactome, IUPHAR
5-HT_byTPH1_and_SLC18A2	P41595		HTR2B	curated	uniprot, reactome, IUPHAR
5-HT_byTPH1_and_SLC6A4	P41595		HTR2B	curated	uniprot, reactome, IUPHAR
5-HT_byTPH2_and_SLC18A1	P41595		HTR2B	curated	uniprot, reactome, IUPHAR
5-HT_byTPH2_and_SLC18A2	P41595		HTR2B	curated	uniprot, reactome, IUPHAR
5-HT_byTPH2_and_SLC6A4	P41595		HTR2B	curated	uniprot, reactome, IUPHAR
5-HT_byTPH1_and_SLC18A1	P28335		HTR2C	curated	uniprot, reactome, IUPHAR
5-HT_byTPH1_and_SLC18A2	P28335		HTR2C	curated	uniprot, reactome, IUPHAR
5-HT_byTPH1_and_SLC6A4	P28335		HTR2C	curated	uniprot, reactome, IUPHAR
5-HT_byTPH2_and_SLC18A1	P28335		HTR2C	curated	uniprot, reactome, IUPHAR
5-HT_byTPH2_and_SLC18A2	P28335		HTR2C	curated	uniprot, reactome, IUPHAR
5-HT_byTPH2_and_SLC6A4	P28335		HTR2C	curated	uniprot, reactome, IUPHAR
5-HT_byTPH1_and_SLC18A1	Q13639		HTR4	curated	uniprot, reactome, IUPHAR
5-HT_byTPH1_and_SLC18A2	Q13639		HTR4	curated	uniprot, reactome, IUPHAR
5-HT_byTPH1_and_SLC6A4	Q13639		HTR4	curated	uniprot, reactome, IUPHAR
5-HT_byTPH2_and_SLC18A1	Q13639		HTR4	curated	uniprot, reactome, IUPHAR
5-HT_byTPH2_and_SLC18A2	Q13639		HTR4	curated	uniprot, reactome, IUPHAR
5-HT_byTPH2_and_SLC6A4	Q13639		HTR4	curated	uniprot, reactome, IUPHAR
5-HT_byTPH1_and_SLC18A1	P47898		HTR5A	curated	uniprot, reactome, IUPHAR
5-HT_byTPH1_and_SLC18A2	P47898		HTR5A	curated	uniprot, reactome, IUPHAR
5-HT_byTPH1_and_SLC6A4	P47898		HTR5A	curated	uniprot, reactome, IUPHAR
5-HT_byTPH2_and_SLC18A1	P47898		HTR5A	curated	uniprot, reactome, IUPHAR
5-HT_byTPH2_and_SLC18A2	P47898		HTR5A	curated	uniprot, reactome, IUPHAR
5-HT_byTPH2_and_SLC6A4	P47898		HTR5A	curated	uniprot, reactome, IUPHAR
5-HT_byTPH1_and_SLC18A1	P50406		HTR6	curated	uniprot, reactome, IUPHAR
5-HT_byTPH1_and_SLC18A2	P50406		HTR6	curated	uniprot, reactome, IUPHAR
5-HT_byTPH1_and_SLC6A4	P50406		HTR6	curated	uniprot, reactome, IUPHAR
5-HT_byTPH2_and_SLC18A1	P50406		HTR6	curated	uniprot, reactome, IUPHAR
5-HT_byTPH2_and_SLC18A2	P50406		HTR6	curated	uniprot, reactome, IUPHAR
5-HT_byTPH2_and_SLC6A4	P50406		HTR6	curated	uniprot, reactome, IUPHAR
5-HT_byTPH1_and_SLC18A1	P34969		HTR7	curated	uniprot, reactome, IUPHAR
5-HT_byTPH1_and_SLC18A2	P34969		HTR7	curated	uniprot, reactome, IUPHAR
5-HT_byTPH1_and_SLC6A4	P34969		HTR7	curated	uniprot, reactome, IUPHAR
5-HT_byTPH2_and_SLC18A1	P34969		HTR7	curated	uniprot, reactome, IUPHAR
5-HT_byTPH2_and_SLC18A2	P34969		HTR7	curated	uniprot, reactome, IUPHAR
5-HT_byTPH2_and_SLC6A4	P34969		HTR7	curated	uniprot, reactome, IUPHAR
P23468	Q9NPH3	PTPRD	IL1RAP	curated	PMID:29100073,PMID:34966732
P23468	Q9NZN1	PTPRD	IL1RAPL1	curated	PMID:29100073,PMID:34966732
Q15726	Q969F8	KISS1	KISS1R	curated	uniprot, reactome, IUPHAR
Q2MKA7	Q9BXB1	RSPO1	LGR4	curated	GPCRdb (https://gpcrdb.org/ligand/endogenousbrowser/)
Q6UXX9	Q9BXB1	RSPO2	LGR4	curated	GPCRdb (https://gpcrdb.org/ligand/endogenousbrowser/)
Q9BXY4	Q9BXB1	RSPO3	LGR4	curated	GPCRdb (https://gpcrdb.org/ligand/endogenousbrowser/)
Q2I0M5	Q9BXB1	RSPO4	LGR4	curated	GPCRdb (https://gpcrdb.org/ligand/endogenousbrowser/)
Q2MKA7	O75473	RSPO1	LGR5	curated	GPCRdb (https://gpcrdb.org/ligand/endogenousbrowser/)
Q6UXX9	O75473	RSPO2	LGR5	curated	GPCRdb (https://gpcrdb.org/ligand/endogenousbrowser/)
Q9BXY4	O75473	RSPO3	LGR5	curated	GPCRdb (https://gpcrdb.org/ligand/endogenousbrowser/)
Q2I0M5	O75473	RSPO4	LGR5	curated	GPCRdb (https://gpcrdb.org/ligand/endogenousbrowser/)
Q2MKA7	Q9HBX8	RSPO1	LGR6	curated	GPCRdb (https://gpcrdb.org/ligand/endogenousbrowser/)
Q6UXX9	Q9HBX8	RSPO2	LGR6	curated	GPCRdb (https://gpcrdb.org/ligand/endogenousbrowser/)
Q9BXY4	Q9HBX8	RSPO3	LGR6	curated	GPCRdb (https://gpcrdb.org/ligand/endogenousbrowser/)
Q2I0M5	Q9HBX8	RSPO4	LGR6	curated	GPCRdb (https://gpcrdb.org/ligand/endogenousbrowser/)
A6NKQ9	P22888	CGB1	LHCGR	curated	uniprot, reactome, IUPHAR
Q6NT52	P22888	CGB2	LHCGR	curated	uniprot, reactome, IUPHAR
P0DN86	P22888	CGB3	LHCGR	curated	uniprot, reactome, IUPHAR
P0DN86	P22888	CGB5	LHCGR	curated	uniprot, reactome, IUPHAR
P0DN87	P22888	CGB7	LHCGR	curated	uniprot, reactome, IUPHAR
P0DN86	P22888	CGB8	LHCGR	curated	uniprot, reactome, IUPHAR
P01229	P22888	LHB	LHCGR	curated	uniprot, reactome, IUPHAR
P23468	Q6PJG9	PTPRD	LRFN4	curated	PMID:29100073,PMID:34966732
P10586	Q6PJG9	PTPRF	LRFN4	curated	PMID:29100073,PMID:34966732
Q13332	Q6PJG9	PTPRS	LRFN4	curated	PMID:29100073,PMID:34966732
P23468	Q96NI6	PTPRD	LRFN5	curated	PMID:29100073,PMID:34966732
P10586	Q96NI6	PTPRF	LRFN5	curated	PMID:29100073,PMID:34966732
Q13332	Q96NI6	PTPRS	LRFN5	curated	PMID:29100073,PMID:34966732
P23468	Q9NT99	PTPRD	LRRC4B	curated	PMID:29100073,PMID:34966732
P10586	Q9NT99	PTPRF	LRRC4B	curated	PMID:29100073,PMID:34966732
Q13332	Q9NT99	PTPRS	LRRC4B	curated	PMID:29100073,PMID:34966732
P10586	Q9HCJ2	PTPRF	LRRC4C	curated	PMID:29100073,PMID:34966732
Q9ULB1	Q86UE6	NRXN1	LRRTM1	curated	PMID:29100073
P58401	Q86UE6	NRXN2	LRRTM1	curated	PMID:29100073
Q9HDB5	Q86UE6	NRXN3	LRRTM1	curated	PMID:29100073
Q9ULB1	O43300	NRXN1	LRRTM2	curated	PMID:29100073
P58401	O43300	NRXN2	LRRTM2	curated	PMID:29100073
Q9HDB5	O43300	NRXN3	LRRTM2	curated	PMID:29100073
Q9ULB1	Q86VH5	NRXN1	LRRTM3	curated	PMID:29100073
P58401	Q86VH5	NRXN2	LRRTM3	curated	PMID:29100073
Q9HDB5	Q86VH5	NRXN3	LRRTM3	curated	PMID:29100073
Q9ULB1	Q86VH4	NRXN1	LRRTM4	curated	PMID:29100073
P58401	Q86VH4	NRXN2	LRRTM4	curated	PMID:29100073
Q9HDB5	Q86VH4	NRXN3	LRRTM4	curated	PMID:29100073
Q13332	Q86VH4	PTPRS	LRRTM4	curated	PMID:29100073,PMID:34966732
LTB4_byLTA4H	Q15722		LTB4R	curated	uniprot, reactome, IUPHAR
LTB4_byLTA4H	Q9NPC1		LTB4R2	curated	uniprot, reactome, IUPHAR
P01189	Q01726	MSH	MC1R	curated	GPCRdb (https://gpcrdb.org/ligand/endogenousbrowser/)
P01189	Q01718	MSH	MC2R	curated	GPCRdb (https://gpcrdb.org/ligand/endogenousbrowser/)
O00253	Q01718	AGRP	MC2R	curated	GPCRdb (https://gpcrdb.org/ligand/endogenousbrowser/)
P01189	P41968	MSH	MC3R	curated	GPCRdb (https://gpcrdb.org/ligand/endogenousbrowser/)
O00253	P41968	AGRP	MC3R	curated	GPCRdb (https://gpcrdb.org/ligand/endogenousbrowser/)
P01189	P32245	MSH	MC4R	curated	GPCRdb (https://gpcrdb.org/ligand/endogenousbrowser/)
O00253	P32245	AGRP	MC4R	curated	GPCRdb (https://gpcrdb.org/ligand/endogenousbrowser/)
P01189	P33032	MSH	MC5R	curated	GPCRdb (https://gpcrdb.org/ligand/endogenousbrowser/)
O00253	P33032	AGRP	MC5R	curated	GPCRdb (https://gpcrdb.org/ligand/endogenousbrowser/)
P12872	O43193	MLN	MLNR	curated	uniprot, reactome, IUPHAR
Q9ULB1	Q8N2Q7	NRXN1	NLGN1	curated	PMID:29100073
P58401	Q8N2Q7	NRXN2	NLGN1	curated	PMID:29100073
Q9HDB5	Q8N2Q7	NRXN3	NLGN1	curated	PMID:29100073
Q9ULB1	Q8NFZ4	NRXN1	NLGN2	curated	PMID:29100073
P58401	Q8NFZ4	NRXN2	NLGN2	curated	PMID:29100073
Q9HDB5	Q8NFZ4	NRXN3	NLGN2	curated	PMID:29100073
Q9ULB1	Q9NZ94	NRXN1	NLGN3	curated	PMID:29100073
P58401	Q9NZ94	NRXN2	NLGN3	curated	PMID:29100073
Q9HDB5	Q9NZ94	NRXN3	NLGN3	curated	PMID:29100073
P23468	Q9NZ94	PTPRD	NLGN3	curated	PMID:29100073,PMID:34966732
Q9ULB1	Q8N0W4	NRXN1	NLGN4X	curated	PMID:29100073
P58401	Q8N0W4	NRXN2	NLGN4X	curated	PMID:29100073
Q9HDB5	Q8N0W4	NRXN3	NLGN4X	curated	PMID:29100073
Q9ULB1	Q8NFZ3	NRXN1	NLGN4Y	curated	PMID:29100073
P58401	Q8NFZ3	NRXN2	NLGN4Y	curated	PMID:29100073
Q9HDB5	Q8NFZ3	NRXN3	NLGN4Y	curated	PMID:29100073
P07492	P28336	GRP	NMBR	curated	GPCRdb (https://gpcrdb.org/ligand/endogenousbrowser/)
P08949	P28336	NMB	NMBR	curated	GPCRdb (https://gpcrdb.org/ligand/endogenousbrowser/)
Q5H8A3	Q9HB89	NMS	NMUR1	curated	GPCRdb (https://gpcrdb.org/ligand/endogenousbrowser/)
P48645	Q9HB89	NMU	NMUR1	curated	GPCRdb (https://gpcrdb.org/ligand/endogenousbrowser/)
Q5H8A3	Q9GZQ4	NMS	NMUR2	curated	GPCRdb (https://gpcrdb.org/ligand/endogenousbrowser/)
P48645	Q9GZQ4	NMU	NMUR2	curated	GPCRdb (https://gpcrdb.org/ligand/endogenousbrowser/)
Q8NG41	P48145	NPB	NPBWR1	curated	uniprot, reactome, IUPHAR
Q8N729	P48145	NPW	NPBWR1	curated	uniprot, reactome, IUPHAR
Q8NG41	P48146	NPB	NPBWR2	curated	uniprot, reactome, IUPHAR
Q8N729	P48146	NPW	NPBWR2	curated	uniprot, reactome, IUPHAR
O15130	Q9GZQ6	NPFF	NPFFR1	curated	uniprot, reactome, IUPHAR
O15130	Q9Y5X5	NPFF	NPFFR2	curated	uniprot, reactome, IUPHAR
P0C0P6	Q6W5P4	NPS	NPSR1	curated	uniprot, reactome, IUPHAR
P01303	P25929	NPY	NPY1R	curated	uniprot, reactome, IUPHAR
P10082	P25929	PYY	NPY1R	curated	GPCRdb (https://gpcrdb.org/ligand/endogenousbrowser/)
P01298	P25929	PPY	NPY1R	curated	GPCRdb (https://gpcrdb.org/ligand/endogenousbrowser/)
P01303	P49146	NPY	NPY2R	curated	uniprot, reactome, IUPHAR
P10082	P49146	PYY	NPY2R	curated	GPCRdb (https://gpcrdb.org/ligand/endogenousbrowser/)
P01298	P49146	PPY	NPY2R	curated	GPCRdb (https://gpcrdb.org/ligand/endogenousbrowser/)
P01303	P50391	NPY	NPY4R	curated	uniprot, reactome, IUPHAR
P10082	P50391	PYY	NPY4R	curated	GPCRdb (https://gpcrdb.org/ligand/endogenousbrowser/)
P01298	P50391	PPY	NPY4R	curated	GPCRdb (https://gpcrdb.org/ligand/endogenousbrowser/)
P01303	Q15761	NPY	NPY5R	curated	uniprot, reactome, IUPHAR
P10082	Q15761	PYY	NPY5R	curated	GPCRdb (https://gpcrdb.org/ligand/endogenousbrowser/)
P01298	Q15761	PPY	NPY5R	curated	GPCRdb (https://gpcrdb.org/ligand/endogenousbrowser/)
P01138	P08138	NGF	NGFR	curated	uniprot, reactome, IUPHAR
P01138	P04629	NGF	NTRK1	curated	uniprot, reactome, IUPHAR
P23560	Q16620	BDNF	NTRK2	curated	uniprot, reactome, IUPHAR
P20783	Q16288	NTF3	NTRK3	curated	uniprot, reactome, IUPHAR
Q13332	Q16288	PTPRS	NTRK3	curated	PMID:29100073,PMID:34966732
P30990	P30989	NTS	NTSR1	curated	uniprot, reactome, IUPHAR
P30990	O95665	NTS	NTSR2	curated	uniprot, reactome, IUPHAR
P01213	P41143	PDYN	OPRD1	curated	GPCRdb (https://gpcrdb.org/ligand/endogenousbrowser/)
b-Endorphin_byPOMC	P41143		OPRD1	curated	GPCRdb (https://gpcrdb.org/ligand/endogenousbrowser/)
P01210	P41143	PENK	OPRD1	curated	GPCRdb (https://gpcrdb.org/ligand/endogenousbrowser/)
P01213	P35372	PDYN	OPRM1	curated	GPCRdb (https://gpcrdb.org/ligand/endogenousbrowser/)
b-Endorphin_byPOMC	P35372		OPRM1	curated	GPCRdb (https://gpcrdb.org/ligand/endogenousbrowser/)
P01210	P35372	PENK	OPRM1	curated	GPCRdb (https://gpcrdb.org/ligand/endogenousbrowser/)
P01213	P41145	PDYN	OPRK1	curated	GPCRdb (https://gpcrdb.org/ligand/endogenousbrowser/)
b-Endorphin_byPOMC	P41145		OPRK1	curated	GPCRdb (https://gpcrdb.org/ligand/endogenousbrowser/)
P01210	P41145	PENK	OPRK1	curated	GPCRdb (https://gpcrdb.org/ligand/endogenousbrowser/)
Q13519	P41146	PNOC	OPRL1	curated	GPCRdb (https://gpcrdb.org/ligand/endogenousbrowser/)
P01178	P30559	OXT	OXTR	curated	uniprot, reactome, IUPHAR
P01185	P30559	AVP	OXTR	curated	GPCRdb (https://gpcrdb.org/ligand/endogenousbrowser/)
P00734	P25116	F2	PAR1	curated	GPCRdb (https://gpcrdb.org/ligand/endogenousbrowser/)
P00734	O00254	F2	PAR3	curated	GPCRdb (https://gpcrdb.org/ligand/endogenousbrowser/)
P00734	Q96RI0	F2	PAR4	curated	GPCRdb (https://gpcrdb.org/ligand/endogenousbrowser/)
P08311	Q96RI0	CTSG	PAR4	curated	GPCRdb (https://gpcrdb.org/ligand/endogenousbrowser/)
P81277	P49683	PRLH	PRLHR	curated	uniprot, reactome, IUPHAR
P12272	P49683	PTHLH	PRLHR	curated	GPCRdb (https://gpcrdb.org/ligand/endogenousbrowser/)
P01303	P49683	NPY	PRLHR	curated	GPCRdb (https://gpcrdb.org/ligand/endogenousbrowser/)
P58294	Q8TCW9	PROK1	PROKR1	curated	GPCRdb (https://gpcrdb.org/ligand/endogenousbrowser/)
Q9HC23	Q8TCW9	PROK2	PROKR1	curated	GPCRdb (https://gpcrdb.org/ligand/endogenousbrowser/)
P58294	Q8NFJ6	PROK1	PROKR2	curated	GPCRdb (https://gpcrdb.org/ligand/endogenousbrowser/)
Q9HC23	Q8NFJ6	PROK2	PROKR2	curated	GPCRdb (https://gpcrdb.org/ligand/endogenousbrowser/)
PGD2_byPTGDS	Q13258		PTGDR	curated	uniprot, reactome, IUPHAR
PGD2_byPTGDS	Q9Y5Y4		PTGDR2	curated	uniprot, reactome, IUPHAR
PGE2_byPTGES	P34995		PTGER1	curated	uniprot, reactome, IUPHAR
PGE2_byPTGES2	P34995		PTGER1	curated	uniprot, reactome, IUPHAR
PGE2_byPTGES3	P34995		PTGER1	curated	uniprot, reactome, IUPHAR
PGE2_byPTGES	P43116		PTGER2	curated	uniprot, reactome, IUPHAR
PGE2_byPTGES2	P43116		PTGER2	curated	uniprot, reactome, IUPHAR
PGE2_byPTGES3	P43116		PTGER2	curated	uniprot, reactome, IUPHAR
PGE2_byPTGES	P43115		PTGER3	curated	uniprot, reactome, IUPHAR
PGE2_byPTGES2	P43115		PTGER3	curated	uniprot, reactome, IUPHAR
PGE2_byPTGES3	P43115		PTGER3	curated	uniprot, reactome, IUPHAR
PGE2_byPTGES	P35408		PTGER4	curated	uniprot, reactome, IUPHAR
PGE2_byPTGES2	P35408		PTGER4	curated	uniprot, reactome, IUPHAR
PGE2_byPTGES3	P35408		PTGER4	curated	uniprot, reactome, IUPHAR
PGF2a_byAKR1C3	P43088		PTGFR	curated	uniprot, reactome, IUPHAR
PGF2a_byCBR1	P43088		PTGFR	curated	uniprot, reactome, IUPHAR
PGF2a_byPRXL2B	P43088		PTGFR	curated	uniprot, reactome, IUPHAR
PGI2_byPTGIS	P43119		PTGIR	curated	uniprot, reactome, IUPHAR
P01270	Q03431	PTH	PTH1R	curated	uniprot, reactome, IUPHAR
Q96A98	Q03431	PTH2	PTH1R	curated	uniprot, reactome, IUPHAR
P12272	Q03431	PTHLH	PTH1R	curated	uniprot, reactome, IUPHAR
P01270	P49190	PTH	PTH2R	curated	uniprot, reactome, IUPHAR
Q96A98	P49190	PTH2	PTH2R	curated	uniprot, reactome, IUPHAR
P12272	P49190	PTHLH	PTH2R	curated	uniprot, reactome, IUPHAR
P83859	Q96P65	QRFP	QRFPR	curated	GPCRdb (https://gpcrdb.org/ligand/endogenousbrowser/)
P04808	Q9HBX9	RLN1	RXFP1	curated	GPCRdb (https://gpcrdb.org/ligand/endogenousbrowser/)
P04090	Q9HBX9	RLN2	RXFP1	curated	GPCRdb (https://gpcrdb.org/ligand/endogenousbrowser/)
Q8WXF3	Q9HBX9	RLN3	RXFP1	curated	GPCRdb (https://gpcrdb.org/ligand/endogenousbrowser/)
P04808	Q8WXD0	RLN1	RXFP2	curated	GPCRdb (https://gpcrdb.org/ligand/endogenousbrowser/)
P04090	Q8WXD0	RLN2	RXFP2	curated	GPCRdb (https://gpcrdb.org/ligand/endogenousbrowser/)
Q8WXF3	Q8WXD0	RLN3	RXFP2	curated	GPCRdb (https://gpcrdb.org/ligand/endogenousbrowser/)
P04808	Q9NSD7	RLN1	RXFP3	curated	GPCRdb (https://gpcrdb.org/ligand/endogenousbrowser/)
P04090	Q9NSD7	RLN2	RXFP3	curated	GPCRdb (https://gpcrdb.org/ligand/endogenousbrowser/)
Q8WXF3	Q9NSD7	RLN3	RXFP3	curated	GPCRdb (https://gpcrdb.org/ligand/endogenousbrowser/)
P09683	P47872	SCT	SCTR	curated	uniprot, reactome, IUPHAR
P01282	P47872	VIP	SCTR	curated	uniprot, reactome, IUPHAR
P23468	Q96PX8	PTPRD	SLITRK1	curated	PMID:29100073,PMID:34966732
Q13332	Q96PX8	PTPRS	SLITRK1	curated	PMID:29100073,PMID:34966732
P23468	Q9H156	PTPRD	SLITRK2	curated	PMID:29100073,PMID:34966732
Q13332	Q9H156	PTPRS	SLITRK2	curated	PMID:29100073,PMID:34966732
P23468	O94933	PTPRD	SLITRK3	curated	PMID:29100073,PMID:34966732
Q13332	Q8IW52	PTPRS	SLITRK4	curated	PMID:29100073,PMID:34966732
Q13332	O94991	PTPRS	SLITRK5	curated	PMID:29100073,PMID:34966732
Q13332	Q9H5Y7	PTPRS	SLITRK6	curated	PMID:29100073,PMID:34966732
O00230	P30872	CORT	SSTR1	curated	uniprot, reactome, IUPHAR
P61278	P30872	SST	SSTR1	curated	uniprot, reactome, IUPHAR
O00230	P30874	CORT	SSTR2	curated	uniprot, reactome, IUPHAR
P61278	P30874	SST	SSTR2	curated	uniprot, reactome, IUPHAR
O00230	P32745	CORT	SSTR3	curated	uniprot, reactome, IUPHAR
P61278	P32745	SST	SSTR3	curated	uniprot, reactome, IUPHAR
O00230	P31391	CORT	SSTR4	curated	uniprot, reactome, IUPHAR
P61278	P31391	SST	SSTR4	curated	uniprot, reactome, IUPHAR
O00230	P35346	CORT	SSTR5	curated	uniprot, reactome, IUPHAR
P61278	P35346	SST	SSTR5	curated	uniprot, reactome, IUPHAR
b-PEA_byDDC	Q96RJ0		TAAR1	curated	uniprot, reactome, IUPHAR
P20366	P25103	TAC1	TACR1	curated	uniprot, reactome, IUPHAR
Q9UHF0	P25103	TAC3	TACR1	curated	GPCRdb (https://gpcrdb.org/ligand/endogenousbrowser/)
P20366	P21452	TAC1	TACR2	curated	uniprot, reactome, IUPHAR
Q9UHF0	P21452	TAC3	TACR2	curated	GPCRdb (https://gpcrdb.org/ligand/endogenousbrowser/)
Q9UHF0	P29371	TAC3	TACR3	curated	uniprot, reactome, IUPHAR
P20366	P29371	TAC1	TACR3	curated	GPCRdb (https://gpcrdb.org/ligand/endogenousbrowser/)
TXA2_byTBXAS1	P21731		TBXA2R	curated	uniprot, reactome, IUPHAR
P20396	P34981	TRH	TRHR	curated	uniprot, reactome, IUPHAR
P01222	P16473	TSHB	TSHR	curated	uniprot, reactome, IUPHAR
O95399	Q9UKP6	UTS2	UTS2R	curated	uniprot, reactome, IUPHAR
Q765I0	Q9UKP6	UTS2B	UTS2R	curated	uniprot, reactome, IUPHAR
P18509	P32241	ADCYAP1	VIPR1	curated	uniprot, reactome, IUPHAR
P09683	P32241	SCT	VIPR1	curated	uniprot, reactome, IUPHAR
P01282	P32241	VIP	VIPR1	curated	uniprot, reactome, IUPHAR
P18509	P41587	ADCYAP1	VIPR2	curated	uniprot, reactome, IUPHAR
P09683	P41587	SCT	VIPR2	curated	uniprot, reactome, IUPHAR
P01282	P41587	VIP	VIPR2	curated	uniprot, reactome, IUPHAR
Glutamate_byGLS_and_SLC17A6	Glutamate_Kainate_1_4_complex			curated	uniprot, reactome, IUPHAR
Glutamate_byGLS_and_SLC17A6	Glutamate_Kainate_2_4_complex			curated	uniprot, reactome, IUPHAR
Glutamate_byGLS_and_SLC17A6	Glutamate_Kainate_3_4_complex			curated	uniprot, reactome, IUPHAR
Glutamate_byGLS_and_SLC17A6	Glutamate_Kainate_1_5_complex			curated	uniprot, reactome, IUPHAR
Glutamate_byGLS_and_SLC17A6	Glutamate_Kainate_2_5_complex			curated	uniprot, reactome, IUPHAR
Glutamate_byGLS_and_SLC17A6	Glutamate_Kainate_3_5_complex			curated	uniprot, reactome, IUPHAR
Glutamate_byGLS_and_SLC17A6	Glutamate_NMDA_1_2A_complex			curated	uniprot, reactome, IUPHAR
Glutamate_byGLS_and_SLC17A6	Glutamate_NMDA_1_2B_complex			curated	uniprot, reactome, IUPHAR
Glutamate_byGLS_and_SLC17A6	Glutamate_NMDA_1_2C_complex			curated	uniprot, reactome, IUPHAR
Glutamate_byGLS_and_SLC17A6	Glutamate_NMDA_1_2D_complex			curated	uniprot, reactome, IUPHAR
Glutamate_byGLS_and_SLC17A7	Glutamate_Kainate_1_4_complex			curated	uniprot, reactome, IUPHAR
Glutamate_byGLS_and_SLC17A7	Glutamate_Kainate_2_4_complex			curated	uniprot, reactome, IUPHAR
Glutamate_byGLS_and_SLC17A7	Glutamate_Kainate_3_4_complex			curated	uniprot, reactome, IUPHAR
Glutamate_byGLS_and_SLC17A7	Glutamate_Kainate_1_5_complex			curated	uniprot, reactome, IUPHAR
Glutamate_byGLS_and_SLC17A7	Glutamate_Kainate_2_5_complex			curated	uniprot, reactome, IUPHAR
Glutamate_byGLS_and_SLC17A7	Glutamate_Kainate_3_5_complex			curated	uniprot, reactome, IUPHAR
Glutamate_byGLS_and_SLC17A7	Glutamate_NMDA_1_2A_complex			curated	uniprot, reactome, IUPHAR
Glutamate_byGLS_and_SLC17A7	Glutamate_NMDA_1_2B_complex			curated	uniprot, reactome, IUPHAR
Glutamate_byGLS_and_SLC17A7	Glutamate_NMDA_1_2C_complex			curated	uniprot, reactome, IUPHAR
Glutamate_byGLS_and_SLC17A7	Glutamate_NMDA_1_2D_complex			curated	uniprot, reactome, IUPHAR
Glutamate_byGLS_and_SLC17A8	Glutamate_Kainate_1_4_complex			curated	uniprot, reactome, IUPHAR
Glutamate_byGLS_and_SLC17A8	Glutamate_Kainate_2_4_complex			curated	uniprot, reactome, IUPHAR
Glutamate_byGLS_and_SLC17A8	Glutamate_Kainate_3_4_complex			curated	uniprot, reactome, IUPHAR
Glutamate_byGLS_and_SLC17A8	Glutamate_Kainate_1_5_complex			curated	uniprot, reactome, IUPHAR
Glutamate_byGLS_and_SLC17A8	Glutamate_Kainate_2_5_complex			curated	uniprot, reactome, IUPHAR
Glutamate_byGLS_and_SLC17A8	Glutamate_Kainate_3_5_complex			curated	uniprot, reactome, IUPHAR
Glutamate_byGLS_and_SLC17A8	Glutamate_NMDA_1_2A_complex			curated	uniprot, reactome, IUPHAR
Glutamate_byGLS_and_SLC17A8	Glutamate_NMDA_1_2B_complex			curated	uniprot, reactome, IUPHAR
Glutamate_byGLS_and_SLC17A8	Glutamate_NMDA_1_2C_complex			curated	uniprot, reactome, IUPHAR
Glutamate_byGLS_and_SLC17A8	Glutamate_NMDA_1_2D_complex			curated	uniprot, reactome, IUPHAR
Glutamate_byGLS_and_SLC1A1	Glutamate_Kainate_1_4_complex			curated	uniprot, reactome, IUPHAR
Glutamate_byGLS_and_SLC1A1	Glutamate_Kainate_2_4_complex			curated	uniprot, reactome, IUPHAR
Glutamate_byGLS_and_SLC1A1	Glutamate_Kainate_3_4_complex			curated	uniprot, reactome, IUPHAR
Glutamate_byGLS_and_SLC1A1	Glutamate_Kainate_1_5_complex			curated	uniprot, reactome, IUPHAR
Glutamate_byGLS_and_SLC1A1	Glutamate_Kainate_2_5_complex			curated	uniprot, reactome, IUPHAR
Glutamate_byGLS_and_SLC1A1	Glutamate_Kainate_3_5_complex			curated	uniprot, reactome, IUPHAR
Glutamate_byGLS_and_SLC1A1	Glutamate_NMDA_1_2A_complex			curated	uniprot, reactome, IUPHAR
Glutamate_byGLS_and_SLC1A1	Glutamate_NMDA_1_2B_complex			curated	uniprot, reactome, IUPHAR
Glutamate_byGLS_and_SLC1A1	Glutamate_NMDA_1_2C_complex			curated	uniprot, reactome, IUPHAR
Glutamate_byGLS_and_SLC1A1	Glutamate_NMDA_1_2D_complex			curated	uniprot, reactome, IUPHAR
Glutamate_byGLS_and_SLC1A2	Glutamate_Kainate_1_4_complex			curated	uniprot, reactome, IUPHAR
Glutamate_byGLS_and_SLC1A2	Glutamate_Kainate_2_4_complex			curated	uniprot, reactome, IUPHAR
Glutamate_byGLS_and_SLC1A2	Glutamate_Kainate_3_4_complex			curated	uniprot, reactome, IUPHAR
Glutamate_byGLS_and_SLC1A2	Glutamate_Kainate_1_5_complex			curated	uniprot, reactome, IUPHAR
Glutamate_byGLS_and_SLC1A2	Glutamate_Kainate_2_5_complex			curated	uniprot, reactome, IUPHAR
Glutamate_byGLS_and_SLC1A2	Glutamate_Kainate_3_5_complex			curated	uniprot, reactome, IUPHAR
Glutamate_byGLS_and_SLC1A2	Glutamate_NMDA_1_2A_complex			curated	uniprot, reactome, IUPHAR
Glutamate_byGLS_and_SLC1A2	Glutamate_NMDA_1_2B_complex			curated	uniprot, reactome, IUPHAR
Glutamate_byGLS_and_SLC1A2	Glutamate_NMDA_1_2C_complex			curated	uniprot, reactome, IUPHAR
Glutamate_byGLS_and_SLC1A2	Glutamate_NMDA_1_2D_complex			curated	uniprot, reactome, IUPHAR
Glutamate_byGLS_and_SLC1A3	Glutamate_Kainate_1_4_complex			curated	uniprot, reactome, IUPHAR
Glutamate_byGLS_and_SLC1A3	Glutamate_Kainate_2_4_complex			curated	uniprot, reactome, IUPHAR
Glutamate_byGLS_and_SLC1A3	Glutamate_Kainate_3_4_complex			curated	uniprot, reactome, IUPHAR
Glutamate_byGLS_and_SLC1A3	Glutamate_Kainate_1_5_complex			curated	uniprot, reactome, IUPHAR
Glutamate_byGLS_and_SLC1A3	Glutamate_Kainate_2_5_complex			curated	uniprot, reactome, IUPHAR
Glutamate_byGLS_and_SLC1A3	Glutamate_Kainate_3_5_complex			curated	uniprot, reactome, IUPHAR
Glutamate_byGLS_and_SLC1A3	Glutamate_NMDA_1_2A_complex			curated	uniprot, reactome, IUPHAR
Glutamate_byGLS_and_SLC1A3	Glutamate_NMDA_1_2B_complex			curated	uniprot, reactome, IUPHAR
Glutamate_byGLS_and_SLC1A3	Glutamate_NMDA_1_2C_complex			curated	uniprot, reactome, IUPHAR
Glutamate_byGLS_and_SLC1A3	Glutamate_NMDA_1_2D_complex			curated	uniprot, reactome, IUPHAR
Glutamate_byGLS_and_SLC1A6	Glutamate_Kainate_1_4_complex			curated	uniprot, reactome, IUPHAR
Glutamate_byGLS_and_SLC1A6	Glutamate_Kainate_2_4_complex			curated	uniprot, reactome, IUPHAR
Glutamate_byGLS_and_SLC1A6	Glutamate_Kainate_3_4_complex			curated	uniprot, reactome, IUPHAR
Glutamate_byGLS_and_SLC1A6	Glutamate_Kainate_1_5_complex			curated	uniprot, reactome, IUPHAR
Glutamate_byGLS_and_SLC1A6	Glutamate_Kainate_2_5_complex			curated	uniprot, reactome, IUPHAR
Glutamate_byGLS_and_SLC1A6	Glutamate_Kainate_3_5_complex			curated	uniprot, reactome, IUPHAR
Glutamate_byGLS_and_SLC1A6	Glutamate_NMDA_1_2A_complex			curated	uniprot, reactome, IUPHAR
Glutamate_byGLS_and_SLC1A6	Glutamate_NMDA_1_2B_complex			curated	uniprot, reactome, IUPHAR
Glutamate_byGLS_and_SLC1A6	Glutamate_NMDA_1_2C_complex			curated	uniprot, reactome, IUPHAR
Glutamate_byGLS_and_SLC1A6	Glutamate_NMDA_1_2D_complex			curated	uniprot, reactome, IUPHAR
Glutamate_byGLS_and_SLC1A7	Glutamate_Kainate_1_4_complex			curated	uniprot, reactome, IUPHAR
Glutamate_byGLS_and_SLC1A7	Glutamate_Kainate_2_4_complex			curated	uniprot, reactome, IUPHAR
Glutamate_byGLS_and_SLC1A7	Glutamate_Kainate_3_4_complex			curated	uniprot, reactome, IUPHAR
Glutamate_byGLS_and_SLC1A7	Glutamate_Kainate_1_5_complex			curated	uniprot, reactome, IUPHAR
Glutamate_byGLS_and_SLC1A7	Glutamate_Kainate_2_5_complex			curated	uniprot, reactome, IUPHAR
Glutamate_byGLS_and_SLC1A7	Glutamate_Kainate_3_5_complex			curated	uniprot, reactome, IUPHAR
Glutamate_byGLS_and_SLC1A7	Glutamate_NMDA_1_2A_complex			curated	uniprot, reactome, IUPHAR
Glutamate_byGLS_and_SLC1A7	Glutamate_NMDA_1_2B_complex			curated	uniprot, reactome, IUPHAR
Glutamate_byGLS_and_SLC1A7	Glutamate_NMDA_1_2C_complex			curated	uniprot, reactome, IUPHAR
Glutamate_byGLS_and_SLC1A7	Glutamate_NMDA_1_2D_complex			curated	uniprot, reactome, IUPHAR
Glutamate_byGLS2_and_SLC17A6	Glutamate_Kainate_1_4_complex			curated	uniprot, reactome, IUPHAR
Glutamate_byGLS2_and_SLC17A6	Glutamate_Kainate_2_4_complex			curated	uniprot, reactome, IUPHAR
Glutamate_byGLS2_and_SLC17A6	Glutamate_Kainate_3_4_complex			curated	uniprot, reactome, IUPHAR
Glutamate_byGLS2_and_SLC17A6	Glutamate_Kainate_1_5_complex			curated	uniprot, reactome, IUPHAR
Glutamate_byGLS2_and_SLC17A6	Glutamate_Kainate_2_5_complex			curated	uniprot, reactome, IUPHAR
Glutamate_byGLS2_and_SLC17A6	Glutamate_Kainate_3_5_complex			curated	uniprot, reactome, IUPHAR
Glutamate_byGLS2_and_SLC17A6	Glutamate_NMDA_1_2A_complex			curated	uniprot, reactome, IUPHAR
Glutamate_byGLS2_and_SLC17A6	Glutamate_NMDA_1_2B_complex			curated	uniprot, reactome, IUPHAR
Glutamate_byGLS2_and_SLC17A6	Glutamate_NMDA_1_2C_complex			curated	uniprot, reactome, IUPHAR
Glutamate_byGLS2_and_SLC17A6	Glutamate_NMDA_1_2D_complex			curated	uniprot, reactome, IUPHAR
Glutamate_byGLS2_and_SLC17A7	Glutamate_Kainate_1_4_complex			curated	uniprot, reactome, IUPHAR
Glutamate_byGLS2_and_SLC17A7	Glutamate_Kainate_2_4_complex			curated	uniprot, reactome, IUPHAR
Glutamate_byGLS2_and_SLC17A7	Glutamate_Kainate_3_4_complex			curated	uniprot, reactome, IUPHAR
Glutamate_byGLS2_and_SLC17A7	Glutamate_Kainate_1_5_complex			curated	uniprot, reactome, IUPHAR
Glutamate_byGLS2_and_SLC17A7	Glutamate_Kainate_2_5_complex			curated	uniprot, reactome, IUPHAR
Glutamate_byGLS2_and_SLC17A7	Glutamate_Kainate_3_5_complex			curated	uniprot, reactome, IUPHAR
Glutamate_byGLS2_and_SLC17A7	Glutamate_NMDA_1_2A_complex			curated	uniprot, reactome, IUPHAR
Glutamate_byGLS2_and_SLC17A7	Glutamate_NMDA_1_2B_complex			curated	uniprot, reactome, IUPHAR
Glutamate_byGLS2_and_SLC17A7	Glutamate_NMDA_1_2C_complex			curated	uniprot, reactome, IUPHAR
Glutamate_byGLS2_and_SLC17A7	Glutamate_NMDA_1_2D_complex			curated	uniprot, reactome, IUPHAR
Glutamate_byGLS2_and_SLC17A8	Glutamate_Kainate_1_4_complex			curated	uniprot, reactome, IUPHAR
Glutamate_byGLS2_and_SLC17A8	Glutamate_Kainate_2_4_complex			curated	uniprot, reactome, IUPHAR
Glutamate_byGLS2_and_SLC17A8	Glutamate_Kainate_3_4_complex			curated	uniprot, reactome, IUPHAR
Glutamate_byGLS2_and_SLC17A8	Glutamate_Kainate_1_5_complex			curated	uniprot, reactome, IUPHAR
Glutamate_byGLS2_and_SLC17A8	Glutamate_Kainate_2_5_complex			curated	uniprot, reactome, IUPHAR
Glutamate_byGLS2_and_SLC17A8	Glutamate_Kainate_3_5_complex			curated	uniprot, reactome, IUPHAR
Glutamate_byGLS2_and_SLC17A8	Glutamate_NMDA_1_2A_complex			curated	uniprot, reactome, IUPHAR
Glutamate_byGLS2_and_SLC17A8	Glutamate_NMDA_1_2B_complex			curated	uniprot, reactome, IUPHAR
Glutamate_byGLS2_and_SLC17A8	Glutamate_NMDA_1_2C_complex			curated	uniprot, reactome, IUPHAR
Glutamate_byGLS2_and_SLC17A8	Glutamate_NMDA_1_2D_complex			curated	uniprot, reactome, IUPHAR
Glutamate_byGLS2_and_SLC1A1	Glutamate_Kainate_1_4_complex			curated	uniprot, reactome, IUPHAR
Glutamate_byGLS2_and_SLC1A1	Glutamate_Kainate_2_4_complex			curated	uniprot, reactome, IUPHAR
Glutamate_byGLS2_and_SLC1A1	Glutamate_Kainate_3_4_complex			curated	uniprot, reactome, IUPHAR
Glutamate_byGLS2_and_SLC1A1	Glutamate_Kainate_1_5_complex			curated	uniprot, reactome, IUPHAR
Glutamate_byGLS2_and_SLC1A1	Glutamate_Kainate_2_5_complex			curated	uniprot, reactome, IUPHAR
Glutamate_byGLS2_and_SLC1A1	Glutamate_Kainate_3_5_complex			curated	uniprot, reactome, IUPHAR
Glutamate_byGLS2_and_SLC1A1	Glutamate_NMDA_1_2A_complex			curated	uniprot, reactome, IUPHAR
Glutamate_byGLS2_and_SLC1A1	Glutamate_NMDA_1_2B_complex			curated	uniprot, reactome, IUPHAR
Glutamate_byGLS2_and_SLC1A1	Glutamate_NMDA_1_2C_complex			curated	uniprot, reactome, IUPHAR
Glutamate_byGLS2_and_SLC1A1	Glutamate_NMDA_1_2D_complex			curated	uniprot, reactome, IUPHAR
Glutamate_byGLS2_and_SLC1A2	Glutamate_Kainate_1_4_complex			curated	uniprot, reactome, IUPHAR
Glutamate_byGLS2_and_SLC1A2	Glutamate_Kainate_2_4_complex			curated	uniprot, reactome, IUPHAR
Glutamate_byGLS2_and_SLC1A2	Glutamate_Kainate_3_4_complex			curated	uniprot, reactome, IUPHAR
Glutamate_byGLS2_and_SLC1A2	Glutamate_Kainate_1_5_complex			curated	uniprot, reactome, IUPHAR
Glutamate_byGLS2_and_SLC1A2	Glutamate_Kainate_2_5_complex			curated	uniprot, reactome, IUPHAR
Glutamate_byGLS2_and_SLC1A2	Glutamate_Kainate_3_5_complex			curated	uniprot, reactome, IUPHAR
Glutamate_byGLS2_and_SLC1A2	Glutamate_NMDA_1_2A_complex			curated	uniprot, reactome, IUPHAR
Glutamate_byGLS2_and_SLC1A2	Glutamate_NMDA_1_2B_complex			curated	uniprot, reactome, IUPHAR
Glutamate_byGLS2_and_SLC1A2	Glutamate_NMDA_1_2C_complex			curated	uniprot, reactome, IUPHAR
Glutamate_byGLS2_and_SLC1A2	Glutamate_NMDA_1_2D_complex			curated	uniprot, reactome, IUPHAR
Glutamate_byGLS2_and_SLC1A3	Glutamate_Kainate_1_4_complex			curated	uniprot, reactome, IUPHAR
Glutamate_byGLS2_and_SLC1A3	Glutamate_Kainate_2_4_complex			curated	uniprot, reactome, IUPHAR
Glutamate_byGLS2_and_SLC1A3	Glutamate_Kainate_3_4_complex			curated	uniprot, reactome, IUPHAR
Glutamate_byGLS2_and_SLC1A3	Glutamate_Kainate_1_5_complex			curated	uniprot, reactome, IUPHAR
Glutamate_byGLS2_and_SLC1A3	Glutamate_Kainate_2_5_complex			curated	uniprot, reactome, IUPHAR
Glutamate_byGLS2_and_SLC1A3	Glutamate_Kainate_3_5_complex			curated	uniprot, reactome, IUPHAR
Glutamate_byGLS2_and_SLC1A3	Glutamate_NMDA_1_2A_complex			curated	uniprot, reactome, IUPHAR
Glutamate_byGLS2_and_SLC1A3	Glutamate_NMDA_1_2B_complex			curated	uniprot, reactome, IUPHAR
Glutamate_byGLS2_and_SLC1A3	Glutamate_NMDA_1_2C_complex			curated	uniprot, reactome, IUPHAR
Glutamate_byGLS2_and_SLC1A3	Glutamate_NMDA_1_2D_complex			curated	uniprot, reactome, IUPHAR
Glutamate_byGLS2_and_SLC1A6	Glutamate_Kainate_1_4_complex			curated	uniprot, reactome, IUPHAR
Glutamate_byGLS2_and_SLC1A6	Glutamate_Kainate_2_4_complex			curated	uniprot, reactome, IUPHAR
Glutamate_byGLS2_and_SLC1A6	Glutamate_Kainate_3_4_complex			curated	uniprot, reactome, IUPHAR
Glutamate_byGLS2_and_SLC1A6	Glutamate_Kainate_1_5_complex			curated	uniprot, reactome, IUPHAR
Glutamate_byGLS2_and_SLC1A6	Glutamate_Kainate_2_5_complex			curated	uniprot, reactome, IUPHAR
Glutamate_byGLS2_and_SLC1A6	Glutamate_Kainate_3_5_complex			curated	uniprot, reactome, IUPHAR
Glutamate_byGLS2_and_SLC1A6	Glutamate_NMDA_1_2A_complex			curated	uniprot, reactome, IUPHAR
Glutamate_byGLS2_and_SLC1A6	Glutamate_NMDA_1_2B_complex			curated	uniprot, reactome, IUPHAR
Glutamate_byGLS2_and_SLC1A6	Glutamate_NMDA_1_2C_complex			curated	uniprot, reactome, IUPHAR
Glutamate_byGLS2_and_SLC1A6	Glutamate_NMDA_1_2D_complex			curated	uniprot, reactome, IUPHAR
Glutamate_byGLS2_and_SLC1A7	Glutamate_Kainate_1_4_complex			curated	uniprot, reactome, IUPHAR
Glutamate_byGLS2_and_SLC1A7	Glutamate_Kainate_2_4_complex			curated	uniprot, reactome, IUPHAR
Glutamate_byGLS2_and_SLC1A7	Glutamate_Kainate_3_4_complex			curated	uniprot, reactome, IUPHAR
Glutamate_byGLS2_and_SLC1A7	Glutamate_Kainate_1_5_complex			curated	uniprot, reactome, IUPHAR
Glutamate_byGLS2_and_SLC1A7	Glutamate_Kainate_2_5_complex			curated	uniprot, reactome, IUPHAR
Glutamate_byGLS2_and_SLC1A7	Glutamate_Kainate_3_5_complex			curated	uniprot, reactome, IUPHAR
Glutamate_byGLS2_and_SLC1A7	Glutamate_NMDA_1_2A_complex			curated	uniprot, reactome, IUPHAR
Glutamate_byGLS2_and_SLC1A7	Glutamate_NMDA_1_2B_complex			curated	uniprot, reactome, IUPHAR
Glutamate_byGLS2_and_SLC1A7	Glutamate_NMDA_1_2C_complex			curated	uniprot, reactome, IUPHAR
Glutamate_byGLS2_and_SLC1A7	Glutamate_NMDA_1_2D_complex			curated	uniprot, reactome, IUPHAR
