# Supplementary material for: Spatially resolved multiomics of human cardiac niches
Source: Nature. 2023 Jul 12;619(7971):801–10. doi: 10.1038/s41586-023-06311-1 (PMC10371870; doi:10.1038/s41586-023-06311-1)
Supplement: Supplementary file 6 — CellPhoneDB neural–GPCR module, complex input. Table of complexes of CellPhoneDB neural–GPCR module interactions. Complex names are listed, with complex constituents in the same row (using UniProt IDs as identifiers). [file 41586_2023_6311_MOESM6_ESM.xlsx]

## Sheet: complex_input
complex_name	uniprot_1	uniprot_2	uniprot_3	uniprot_4	uniprot_5	uniprot_6	uniprot_7
5-HT_byTPH1_and_SLC6A4	P17752	P31645
5-HT_byTPH1_and_SLC18A1	P17752	P54219
5-HT_byTPH1_and_SLC18A2	P17752	Q05940
5-HT_byTPH2_and_SLC6A4	Q8IWU9	P31645
5-HT_byTPH2_and_SLC18A1	Q8IWU9	P54219
5-HT_byTPH2_and_SLC18A2	Q8IWU9	Q05940
5HTR3_complex	P46098	O95264	Q8WXA8	Q70Z44	A5X5Y0
Acetylcholine_byCHAT_and_SLC10A4	Q96EP9	P28329
Acetylcholine_byCHAT_and_SLC18A3	Q16572	P28329
Acetylcholine_byCHAT_and_SLC5A7	Q9GZV3	P28329
Adenosine_byNT5E_and_SLC29A1	Q99808	P21589
Adenosine_byNT5E_and_SLC29A2	Q14542	P21589
Adenosine_byNT5E_and_SLC29A3	Q9BZD2	P21589
Adenosine_byNT5E_and_SLC29A4	Q7RTT9	P21589
Adrenaline_byPNMT_and_SLC18A1	P11086	P54219
Adrenaline_byPNMT_and_SLC18A2	P11086	Q05940
b-PEA_byDDC	P20711
b-Endorphin_byPOMC	P01189
Dopamine_byDDC_and_SLC6A3	P20711	Q01959
Dopamine_byDDC_and_SLC18A1	P20711	P54219
Dopamine_byDDC_and_SLC18A2	P20711	Q05940
GABA_byGAD1_and_SLC32A1	Q9H598	Q99259
GABA_byGAD1_and_SLC6A1	P30531	Q99259
GABA_byGAD1_and_SLC6A11	P48066	Q99259
GABA_byGAD1_and_SLC6A12	P48065	Q99259
GABA_byGAD1_and_SLC6A13	Q9NSD5	Q99259
GABA_byGAD1_and_SLC6A6	P31641	Q99259
GABA_byGAD1_and_SLC6A8	P48029	Q99259
GABA_byGAD2_and_SLC32A1	Q9H598	Q05329
GABA_byGAD2_and_SLC6A1	P30531	Q05329
GABA_byGAD2_and_SLC6A11	P48066	Q05329
GABA_byGAD2_and_SLC6A12	P48065	Q05329
GABA_byGAD2_and_SLC6A13	Q9NSD5	Q05329
GABA_byGAD2_and_SLC6A6	P31641	Q05329
GABA_byGAD2_and_SLC6A8	P48029	Q05329
GABA-A_α1β2_complex	P14867	P47870
GABA-A_α1β2γ2S_complex	P14867	P47870	P18507
GABA-A_α1β2δ_complex	P14867	P47870	O14764
GABA-A_α1β3_complex	P14867	P28472
GABA-A_α1β3γ2S_complex	P14867	P28472	P18507
GABA-A_α2β3γ2S_complex	P47869	P28472	P18507
GABA-A_α3β3γ2S_complex	P34903	P28472	P18507
GABA-A_α3β3ε_complex	P34903	P28472	P78334
GABA-A_α3β3θ_complex	P34903	P28472	Q9UN88
GABA-A_α4β2δ_complex	P48169	P47870	O14764
GABA-A_α4β3γ2S_complex	P48169	P28472	P18507
GABA-A_α4β3δ_complex	P48169	P28472	O14764
GABA-A_α5β3γ2S_complex	P31644	P28472	P18507
GABA-A_α6β3γ2S_complex	Q16445	P28472	P18507
GABA-A_α6β3δ_complex	Q16445	P28472	O14764
Glutamate_byGLS_and_SLC17A6	Q9P2U8	O94925
Glutamate_byGLS_and_SLC17A7	Q9P2U7	O94925
Glutamate_byGLS_and_SLC17A8	Q8NDX2	O94925
Glutamate_byGLS_and_SLC1A1	P43005	O94925
Glutamate_byGLS_and_SLC1A2	P43004	O94925
Glutamate_byGLS_and_SLC1A3	P43003	O94925
Glutamate_byGLS_and_SLC1A6	P48664	O94925
Glutamate_byGLS_and_SLC1A7	O00341	O94925
Glutamate_byGLS2_and_SLC17A6	Q9P2U8	Q9UI32
Glutamate_byGLS2_and_SLC17A7	Q9P2U7	Q9UI32
Glutamate_byGLS2_and_SLC17A8	Q8NDX2	Q9UI32
Glutamate_byGLS2_and_SLC1A1	P43005	Q9UI32
Glutamate_byGLS2_and_SLC1A2	P43004	Q9UI32
Glutamate_byGLS2_and_SLC1A3	P43003	Q9UI32
Glutamate_byGLS2_and_SLC1A6	P48664	Q9UI32
Glutamate_byGLS2_and_SLC1A7	O00341	Q9UI32
Glutamate_Kainate_1_4_complex	P39086	Q16099
Glutamate_Kainate_1_5_complex	P39086	Q16478
Glutamate_Kainate_2_4_complex	Q13002	Q16099
Glutamate_Kainate_2_5_complex	Q13002	Q16478
Glutamate_Kainate_3_4_complex	Q13003	Q16099
Glutamate_Kainate_3_5_complex	Q13003	Q16478
Glutamate_NMDA_1_2A_complex	Q05586	Q12879
Glutamate_NMDA_1_2B_complex	Q05586	Q13224
Glutamate_NMDA_1_2C_complex	Q05586	Q14957
Glutamate_NMDA_1_2D_complex	Q05586	O15399
Glycine_bySHMT1_and_SLC6A5	Q9Y345	P34896
Glycine_bySHMT1_and_SLC6A9	P48067	P34896
Glycine_bySHMT2_and_SLC6A5	Q9Y345	P34897
Glycine_bySHMT2_and_SLC6A9	P48067	P34897
Glycine_α1β_complex	P23415	P48167
Glycine_α2_complex	P23416
Histamine_byHDC	P19113
ITGAV_ITGB1_complex	P06756	P05556
ITGAV_ITGB1_complex	P06756	P05556
ITGAV_ITGB3_complex	P06756	P05106
ITGAV_ITGB3_complex	P06756	P05106
ITGAV_ITGB3_complex	P06756	P05106
ITGAV_ITGB5_complex	P06756	P18084
LipoxinA4_byALOX12	P18054
LipoxinA4_byALOX5	P09917
LTB4_byLTA4H	P09960
LTC4_byLTC4S	Q16873
LTD4_byGGT1	P19440
LTE4_byDPEP1	P16444
LTE4_byDPEP2	Q9H4A9
LTE4_byDPEP3	Q9H4B8
nAChR_(α1)2β1δγ_complex	P02708	P11230	Q07001	P07510
nAChR_(α1)2β1δε_complex	P02708	P11230	Q07001	Q04844
nAChR_(α3)2(β4)3_complex	P32297	P30926
nAChR_α3β4_complex	P32297	P30926
nAChR_α4β2_complex	P43681	P17787
nAChR_α7_complex	P36544
Noradrenaline_byDBH_and_SLC6A2	P09172	P23975
Noradrenaline_byDBH_and_SLC18A1	P09172	P54219
Noradrenaline_byDBH_and_SLC18A2	P09172	Q05940
NRXN1_CBLN1_complex	P58400	P23435
PGD2_byPTGDS	P41222
PGE2_byPTGES	O14684
PGE2_byPTGES2	Q9H7Z7
PGE2_byPTGES3	Q15185
PGF2a_byAKR1C3	P42330
PGF2a_byCBR1	P16152
PGF2a_byPRXL2B	Q8TBF2
PGI2_byPTGIS	Q16647
RAMP1_complex	Q16602	O60894
RAMP2_complex	Q16602	O60895
RAMP3_complex	O60896	Q16602	Q99527
TENM2_FLRT1_complex	Q9NT68	Q9NZU1
TENM2_FLRT3_complex	Q9NT68	Q9NZU0
TENM2_FLRT3_complex	Q9NT68	Q9NZU0
TENM3_FLRT1_complex	Q9P273	Q9NZU1
TENM3_FLRT3_complex	Q9P273	Q9NZU0
TENM4_FLRT1_complex	Q6N022	Q9NZU1
TENM4_FLRT3_complex	Q6N022	Q9NZU0
TXA2_byTBXAS1	P24557
