# Supplementary material for: Spatially resolved multiomics of human cardiac niches
Source: Nature. 2023 Jul 12;619(7971):801–10. doi: 10.1038/s41586-023-06311-1 (PMC10371870; doi:10.1038/s41586-023-06311-1)
Supplement: Supplementary file 7 — Interactions of activator TF and target genes in P cells. Table of TF and predicted targeted gene pairs that are both highly expressed in P cells compared with other aCMs. log2(fold change) of the gene expressions between P cells and other aCMs are shown in the columns “TF_logFC” and “TargetGene_logFC”, respectively. [file 41586_2023_6311_MOESM7_ESM.xlsx]

## Sheet: Pcell_GRN_UP_corr02
TF	TF_logFC	TargetGene	TargetGene_logFC	ATAC_interaction
BCL11A	0.525533	CADM1	0.360666	Yes
BCL11A	0.525533	CDK6	0.386116	Yes
BCL11A	0.525533	RTN4	0.762898	Yes
BCL11A	0.525533	CSRNP3	0.73619	Yes
BCL11A	0.525533	EPB41L3	2.89216	Yes
BCL11A	0.525533	EHBP1	0.511387	Yes
BCL11A	0.525533	ETV6	0.488974	Yes
BCL11A	0.525533	EPB41L2	1.4004	No
BCL11A	0.525533	HIVEP1	0.434586	Yes
BCL11A	0.525533	NR2F1-AS1	0.563002	Yes
BCL11A	0.525533	BCL11A	0.525533	Yes
CREB5	0.959061	DES	0.441443	No
CREB5	0.959061	UBE2H	0.345215	Yes
CREB5	0.959061	STK38L	0.439699	Yes
CREB5	0.959061	CREB5	0.959061	Yes
CREB5	0.959061	TNFRSF12A	1.92236	Yes
CREB5	0.959061	SNAP25	1.49568	No
CREM	0.850916	MYPN	0.325208	Yes
CREM	0.850916	GPC6	1.1081	No
CREM	0.850916	ADGRL3	3.3472	Yes
CREM	0.850916	CREM	0.850916	Yes
CUX1	0.363368	BNC2	0.798739	Yes
CUX1	0.363368	MAGI1	0.518587	No
CUX1	0.363368	OSBPL10	1.41864	No
CUX1	0.363368	DDX17	0.333026	No
CUX1	0.363368	FAM189A2	0.347702	No
CUX1	0.363368	DLG1	0.332714	No
CUX1	0.363368	STRN	0.653003	No
CUX1	0.363368	PTPRK	0.296003	No
CUX1	0.363368	CPED1	0.458378	No
CUX1	0.363368	HIVEP1	0.434586	No
CUX1	0.363368	PRKD1	0.944662	No
CUX1	0.363368	EDIL3	3.70476	Yes
CUX1	0.363368	ENAH	0.397387	No
CUX1	0.363368	WDFY3	0.386446	No
CUX1	0.363368	ANXA5	0.717438	No
CUX1	0.363368	DOCK3	0.594323	No
CUX1	0.363368	VOPP1	0.832347	No
CUX1	0.363368	HERC4	0.304348	No
CUX1	0.363368	MYPN	0.325208	No
CUX1	0.363368	SMAD9	1.98261	No
CUX1	0.363368	TNNT1	0.986612	No
CUX1	0.363368	ITGB1	0.307536	No
CUX1	0.363368	ZBTB7C	2.08201	No
CUX1	0.363368	SLC38A2	0.773077	Yes
CUX1	0.363368	TMEM41B	0.878161	No
CUX1	0.363368	ATP6V0A2	0.657667	No
CUX1	0.363368	C5AR1	1.77887	No
CUX1	0.363368	MYO18A	0.506001	No
CUX1	0.363368	FRAS1	1.21436	No
CUX1	0.363368	ZSWIM6	0.434635	Yes
CUX1	0.363368	SLC7A2	0.64541	Yes
CUX1	0.363368	PCDH9	0.547528	Yes
CUX1	0.363368	ANKS1A	0.481712	Yes
CUX1	0.363368	STIM2	0.727927	No
CUX1	0.363368	MACF1	0.251653	No
CUX1	0.363368	MAP4K4	0.316978	No
CUX1	0.363368	MED13L	0.507637	Yes
CUX1	0.363368	DDX46	0.456817	No
CUX1	0.363368	EPS8	1.02953	No
CUX1	0.363368	REV3L	0.386093	No
CUX1	0.363368	PLPP1	0.423534	No
CUX1	0.363368	FBXL7	0.873604	No
CUX1	0.363368	FLNC	1.02554	No
CUX1	0.363368	TAOK3	0.545892	No
CUX1	0.363368	UNC5B	0.773511	No
CUX1	0.363368	FAM13B	0.578448	No
CUX1	0.363368	PIP4K2A	1.00328	No
CUX1	0.363368	LINC00884	0.893388	Yes
CUX1	0.363368	STK39	1.26602	No
CUX1	0.363368	SSBP2	0.65111	No
CUX1	0.363368	USP6NL	0.507869	No
CUX1	0.363368	PHLPP2	1.17869	No
CUX1	0.363368	ITGA3	0.596596	No
CUX1	0.363368	ILDR2	1.00474	No
CUX1	0.363368	MED12L	1.52198	No
CUX1	0.363368	GJC1	0.515004	Yes
CUX1	0.363368	ATP8B1	1.12023	No
CUX1	0.363368	BICC1	0.778495	No
CUX1	0.363368	BMPR2	0.480604	No
CUX1	0.363368	NTN4	0.538232	No
CUX1	0.363368	NR6A1	0.538141	Yes
CUX1	0.363368	AKAP12	2.59263	No
CUX1	0.363368	NT5C2	0.397865	No
CUX1	0.363368	COBLL1	3.26144	No
CUX1	0.363368	FGF14	2.03497	Yes
CUX1	0.363368	PAG1	1.32345	No
CUX1	0.363368	USP10	0.521209	No
CUX1	0.363368	SESTD1	0.767806	No
CUX1	0.363368	CDK6	0.386116	No
CUX1	0.363368	UCK2	1.05578	No
CUX1	0.363368	KTN1	0.283563	No
CUX1	0.363368	RAP1B	0.50675	Yes
CUX1	0.363368	AGO2	0.404492	No
CUX1	0.363368	ARFGEF3	2.16936	No
CUX1	0.363368	SORBS2	0.136976	Yes
CUX1	0.363368	HOOK3	0.437272	No
CUX1	0.363368	WEE1	0.907704	Yes
CUX1	0.363368	RUFY3	0.494349	No
CUX1	0.363368	TRMT11	0.484095	No
CUX1	0.363368	PDK4	0.878493	Yes
CUX1	0.363368	DPF3	0.300966	No
CUX1	0.363368	PRKG1	0.256447	No
CUX1	0.363368	DOCK9	0.790531	No
CUX1	0.363368	TMX3	0.607494	No
CUX1	0.363368	KDM6A	0.43218	No
CUX1	0.363368	RSRC1	0.57121	No
CUX1	0.363368	FLNB	0.838743	No
CUX1	0.363368	DCLK2	0.561685	No
CUX1	0.363368	CPEB4	0.349519	No
CUX1	0.363368	ERBIN	0.482285	Yes
CUX1	0.363368	SGCE	0.574188	No
CUX1	0.363368	NAPEPLD	0.710788	No
CUX1	0.363368	TNPO1	0.321833	No
CUX1	0.363368	LINC01091	2.17367	No
CUX1	0.363368	VSTM4	0.762637	No
CUX1	0.363368	RGS6	0.530281	No
CUX1	0.363368	BICD1	0.93239	No
CUX1	0.363368	PACS1	0.464041	No
CUX1	0.363368	ANK3	0.224875	No
CUX1	0.363368	FMNL2	0.8724	No
CUX1	0.363368	ACACA	0.594839	No
CUX1	0.363368	NAP1L1	0.398202	Yes
CUX1	0.363368	ESRRG	0.458781	Yes
CUX1	0.363368	GAB2	1.18366	No
CUX1	0.363368	MPP6	1.9179	No
CUX1	0.363368	KLF7	0.585194	No
CUX1	0.363368	TAOK1	0.365199	Yes
CUX1	0.363368	SMG1	0.370643	Yes
CUX1	0.363368	TXNRD1	0.480747	Yes
CUX1	0.363368	KCNK13	1.63521	No
CUX1	0.363368	AHCYL2	0.573017	No
CUX1	0.363368	UBE2H	0.345215	No
CUX1	0.363368	COL19A1	0.702529	No
CUX1	0.363368	RNF217	0.555182	Yes
CUX1	0.363368	SMAD6	1.48031	Yes
CUX1	0.363368	DCLK1	2.92389	No
CUX1	0.363368	EGLN3	0.377561	No
CUX1	0.363368	PTPRE	0.467856	No
CUX1	0.363368	CADM1	0.360666	No
CUX1	0.363368	GNL3L	0.916371	No
CUX1	0.363368	SPTBN1	0.592877	Yes
CUX1	0.363368	DST	0.184826	No
CUX1	0.363368	CYP51A1	1.43987	No
CUX1	0.363368	DENND5A	0.768848	No
CUX1	0.363368	NCAM1	0.426636	No
CUX1	0.363368	XPR1	0.870148	No
CUX1	0.363368	ATP2B4	1.34438	No
CUX1	0.363368	CCND2	0.347106	No
CUX1	0.363368	IPO7	0.679583	Yes
CUX1	0.363368	SNAP25	1.49568	No
CUX1	0.363368	YAP1	0.443069	Yes
CUX1	0.363368	STAU1	0.433903	Yes
CUX1	0.363368	PTPN11	0.506856	No
CUX1	0.363368	TRAFD1	1.21758	No
CUX1	0.363368	RTN3	0.931693	No
CUX1	0.363368	SIPA1L1	1.59743	No
CUX1	0.363368	RECK	0.560304	No
CUX1	0.363368	APP	0.493505	No
CUX1	0.363368	FLRT2	2.70774	No
CUX1	0.363368	GLS	0.360567	No
CUX1	0.363368	BRWD1	0.268558	No
CUX1	0.363368	BTBD7	0.434695	No
CUX1	0.363368	KCNN2	0.685654	Yes
CUX1	0.363368	HAND2	0.797786	No
CUX1	0.363368	FHL2	0.928157	Yes
CUX1	0.363368	ADAM19	0.685652	No
CUX1	0.363368	MAP4	0.312736	No
CUX1	0.363368	RICTOR	0.340209	No
CUX1	0.363368	ADGRG6	3.94977	No
CUX1	0.363368	GNB4	0.615894	No
CUX1	0.363368	CCDC88A	0.58246	No
CUX1	0.363368	SSH2	0.261444	Yes
CUX1	0.363368	NECTIN3	1.07736	No
CUX1	0.363368	SUCO	0.61098	Yes
CUX1	0.363368	LRCH1	0.371599	No
CUX1	0.363368	MPRIP	0.55519	Yes
CUX1	0.363368	PALLD	0.0696212	Yes
CUX1	0.363368	DCBLD2	0.786756	No
CUX1	0.363368	EHBP1	0.511387	No
CUX1	0.363368	FARP1	0.84211	No
CUX1	0.363368	AZIN1	0.709014	No
CUX1	0.363368	DAG1	0.600996	Yes
CUX1	0.363368	RCAN1	1.3365	No
CUX1	0.363368	HEATR5A	0.413538	No
CUX1	0.363368	PTH1R	1.6026	Yes
CUX1	0.363368	FHL1	0.694452	Yes
CUX1	0.363368	ZFYVE16	0.851249	No
CUX1	0.363368	CREB5	0.959061	Yes
CUX1	0.363368	ETV6	0.488974	No
CUX1	0.363368	SLK	0.605964	No
CUX1	0.363368	RABGAP1	0.377507	No
CUX1	0.363368	ATN1	0.669128	No
CUX1	0.363368	ATP13A3	1.15097	Yes
CUX1	0.363368	STRIP2	1.1554	No
CUX1	0.363368	CADPS2	1.89745	No
CUX1	0.363368	RBMS1	0.649455	No
CUX1	0.363368	ANO6	0.641266	No
CUX1	0.363368	LIMCH1	0.283878	No
CUX1	0.363368	FOXP2	1.75105	No
CUX1	0.363368	COMMD1	0.337021	Yes
CUX1	0.363368	FAM189A1	0.724847	No
CUX1	0.363368	ST3GAL6	1.18771	No
CUX1	0.363368	AAK1	0.367075	No
CUX1	0.363368	CHST3	0.879873	No
CUX1	0.363368	ANXA2	2.52079	No
CUX1	0.363368	TRIM2	0.670021	Yes
CUX1	0.363368	ME1	0.409811	No
CUX1	0.363368	CUX1	0.363368	Yes
CUX1	0.363368	KIAA1324L	1.66508	No
CUX1	0.363368	TCF4	1.09211	No
CUX1	0.363368	ARNTL2	1.34035	Yes
CUX1	0.363368	ITGAV	0.852004	Yes
CUX1	0.363368	ARHGAP42	1.39142	No
CUX1	0.363368	NFIC	0.394839	No
CUX1	0.363368	MED13	0.330817	No
CUX1	0.363368	SMURF2	0.490304	No
CUX1	0.363368	ITSN1	0.277563	Yes
CUX1	0.363368	SLIT2	2.01437	No
CUX1	0.363368	DMTF1	0.466558	No
CUX1	0.363368	STK38L	0.439699	No
CUX1	0.363368	PKD2	0.562192	No
CUX1	0.363368	LTBP1	0.246982	No
CUX1	0.363368	SPEG	0.641611	Yes
CUX1	0.363368	NEBL	0.0876271	No
CUX1	0.363368	SETBP1	1.614	No
CUX1	0.363368	CLIC5	0.53895	Yes
CUX1	0.363368	SREBF2	0.73579	Yes
ELK4	0.770014	OSBPL10	1.41864	No
ELK4	0.770014	KCNK13	1.63521	Yes
ELK4	0.770014	GIPC2	0.759594	Yes
ELK4	0.770014	HADHA	0.405397	Yes
ELK4	0.770014	COX7A2	0.559212	Yes
ELK4	0.770014	SSR3	0.763889	Yes
ELK4	0.770014	CDC73	0.359834	Yes
ELK4	0.770014	CYP51A1	1.43987	No
ELK4	0.770014	LCLAT1	0.625208	No
ELK4	0.770014	GLIS3	1.88937	No
ELK4	0.770014	LAMA5	0.688558	Yes
ELK4	0.770014	NVL	0.522015	Yes
ELK4	0.770014	PPFIA2	1.8007	No
ELK4	0.770014	NDUFB5	0.483605	Yes
ELK4	0.770014	ELK4	0.770014	No
ELK4	0.770014	KCNJ3	0.259768	No
ELK4	0.770014	PHTF1	0.950617	No
ELK4	0.770014	MFGE8	0.957758	No
ELK4	0.770014	KIAA1324L	1.66508	Yes
ELK4	0.770014	LINC01091	2.17367	No
ELK4	0.770014	ASB3	0.413975	Yes
ELK4	0.770014	ATP1A2	0.707441	Yes
ELK4	0.770014	USP33	0.371164	No
ELK4	0.770014	CREBRF	0.469303	Yes
ELK4	0.770014	SYTL5	3.1509	No
ELK4	0.770014	ST3GAL2	0.9079	Yes
ESRRG	0.458781	ARHGEF11	0.490886	Yes
ESRRG	0.458781	ANK3	0.224875	Yes
ESRRG	0.458781	ATP2B4	1.34438	Yes
ESRRG	0.458781	ESRRG	0.458781	Yes
ESRRG	0.458781	ENAH	0.397387	Yes
ESRRG	0.458781	PRKG1	0.256447	No
ETV6	0.488974	KALRN	0.763641	Yes
ETV6	0.488974	ANTXR1	1.48406	Yes
ETV6	0.488974	EIF4A2	0.488912	No
ETV6	0.488974	HIVEP1	0.434586	Yes
ETV6	0.488974	PRKD1	0.944662	Yes
ETV6	0.488974	WDFY3	0.386446	Yes
ETV6	0.488974	INPP4B	0.714481	Yes
ETV6	0.488974	MEIS1	0.596744	Yes
ETV6	0.488974	AK3	0.455477	Yes
ETV6	0.488974	RNF144B	0.864239	No
ETV6	0.488974	SMAD9	1.98261	No
ETV6	0.488974	RANBP17	0.906369	No
ETV6	0.488974	ITGB1	0.307536	No
ETV6	0.488974	SLC38A2	0.773077	No
ETV6	0.488974	TMEM41B	0.878161	Yes
ETV6	0.488974	ATP6V0A2	0.657667	Yes
ETV6	0.488974	MYO18A	0.506001	Yes
ETV6	0.488974	PROS1	0.702627	Yes
ETV6	0.488974	CDH11	4.30783	No
ETV6	0.488974	SLC7A2	0.64541	Yes
ETV6	0.488974	ZSWIM6	0.434635	Yes
ETV6	0.488974	PCDH9	0.547528	No
ETV6	0.488974	GALNT10	1.36098	No
ETV6	0.488974	AP1S2	0.523804	No
ETV6	0.488974	HRH1	1.05298	Yes
ETV6	0.488974	ATP1A1	0.596186	Yes
ETV6	0.488974	ATRNL1	2.62633	Yes
ETV6	0.488974	UBASH3B	2.28926	No
ETV6	0.488974	IVNS1ABP	0.688112	No
ETV6	0.488974	B4GALT5	0.579593	Yes
ETV6	0.488974	RTN4RL1	0.872409	Yes
ETV6	0.488974	PLCG2	0.324918	Yes
ETV6	0.488974	UNC5B	0.773511	Yes
ETV6	0.488974	FAM13B	0.578448	Yes
ETV6	0.488974	SHOX2	2.55189	No
ETV6	0.488974	ADGRL3	3.3472	No
ETV6	0.488974	PIP4K2A	1.00328	Yes
ETV6	0.488974	ZDHHC13	0.501655	No
ETV6	0.488974	RAB31	1.57601	Yes
ETV6	0.488974	UBR1	0.386768	Yes
ETV6	0.488974	ITGA9	1.44061	No
ETV6	0.488974	VPS8	1.17477	Yes
ETV6	0.488974	GRIA3	2.90461	No
ETV6	0.488974	MED12L	1.52198	Yes
ETV6	0.488974	DDX5	0.629476	Yes
ETV6	0.488974	NT5C2	0.397865	No
ETV6	0.488974	TXNIP	0.881346	Yes
ETV6	0.488974	ATP1B1	0.541998	No
ETV6	0.488974	CDK6	0.386116	Yes
ETV6	0.488974	RAP1B	0.50675	No
ETV6	0.488974	KDSR	0.558596	Yes
ETV6	0.488974	AGO2	0.404492	Yes
ETV6	0.488974	THBS1	1.70739	Yes
ETV6	0.488974	RUFY3	0.494349	No
ETV6	0.488974	PPFIA2	1.8007	No
ETV6	0.488974	COLQ	0.748985	Yes
ETV6	0.488974	FUS	0.415066	Yes
ETV6	0.488974	RTN4	0.762898	Yes
ETV6	0.488974	HAMP	0.989811	Yes
ETV6	0.488974	RSRC1	0.57121	No
ETV6	0.488974	C6	0.542423	Yes
ETV6	0.488974	CPEB4	0.349519	Yes
ETV6	0.488974	ERBIN	0.482285	No
ETV6	0.488974	LYN	1.13204	Yes
ETV6	0.488974	DISC1	0.644239	Yes
ETV6	0.488974	PDZRN4	6.38161	No
ETV6	0.488974	BICD1	0.93239	Yes
ETV6	0.488974	PACS1	0.464041	Yes
ETV6	0.488974	ANK3	0.224875	Yes
ETV6	0.488974	FMNL2	0.8724	Yes
ETV6	0.488974	TNIK	0.631634	Yes
ETV6	0.488974	CLHC1	0.871054	Yes
ETV6	0.488974	TENM4	2.51398	Yes
ETV6	0.488974	PUM3	0.868318	Yes
ETV6	0.488974	MPP6	1.9179	No
ETV6	0.488974	KLF7	0.585194	Yes
ETV6	0.488974	SMG1	0.370643	Yes
ETV6	0.488974	TXNRD1	0.480747	Yes
ETV6	0.488974	COL19A1	0.702529	Yes
ETV6	0.488974	MID1	0.551227	No
ETV6	0.488974	LMNA	0.469613	Yes
ETV6	0.488974	SMAD6	1.48031	Yes
ETV6	0.488974	LDLR	1.3657	Yes
ETV6	0.488974	GIPC2	0.759594	Yes
ETV6	0.488974	HCN1	0.84683	No
ETV6	0.488974	CADM1	0.360666	Yes
ETV6	0.488974	KREMEN1	1.33579	Yes
ETV6	0.488974	DENND5A	0.768848	No
ETV6	0.488974	ATP2B4	1.34438	Yes
ETV6	0.488974	ELK4	0.770014	No
ETV6	0.488974	STAU1	0.433903	Yes
ETV6	0.488974	DGKH	0.61031	Yes
ETV6	0.488974	TBX3	4.19932	No
ETV6	0.488974	SRRM2	0.530048	Yes
ETV6	0.488974	PPP4R1	0.423256	Yes
ETV6	0.488974	DAZAP1	0.460616	Yes
ETV6	0.488974	KCNN2	0.685654	No
ETV6	0.488974	CCDC85A	2.96574	No
ETV6	0.488974	FHL2	0.928157	Yes
ETV6	0.488974	SYTL5	3.1509	Yes
ETV6	0.488974	TPM2	0.751339	Yes
ETV6	0.488974	MAP3K3	0.579789	Yes
ETV6	0.488974	P2RY14	2.59553	Yes
ETV6	0.488974	ERC2	0.848306	No
ETV6	0.488974	SPRED1	0.554726	Yes
ETV6	0.488974	NAA25	0.461898	No
ETV6	0.488974	OSMR	0.769649	Yes
ETV6	0.488974	FARP1	0.84211	No
ETV6	0.488974	ABHD18	0.796179	Yes
ETV6	0.488974	BCL11A	0.525533	Yes
ETV6	0.488974	CHD2	0.421778	Yes
ETV6	0.488974	LAMA5	0.688558	Yes
ETV6	0.488974	COL23A1	0.538509	Yes
ETV6	0.488974	ETV6	0.488974	Yes
ETV6	0.488974	CD46	0.413972	Yes
ETV6	0.488974	GCLM	0.605491	No
ETV6	0.488974	PGM3	0.831655	No
ETV6	0.488974	KCNIP4	4.66815	No
ETV6	0.488974	SRSF5	0.418112	Yes
ETV6	0.488974	G2E3	0.807338	No
ETV6	0.488974	LIMCH1	0.283878	Yes
ETV6	0.488974	SLC1A3	1.53316	Yes
ETV6	0.488974	DOCK1	0.449965	No
ETV6	0.488974	SAMD8	0.482307	No
ETV6	0.488974	AGTR1	1.08202	No
ETV6	0.488974	TNFRSF1A	1.02733	Yes
ETV6	0.488974	ARNTL2	1.34035	Yes
ETV6	0.488974	NRP1	1.36149	No
ETV6	0.488974	TCF4	1.09211	No
ETV6	0.488974	COL8A1	1.33085	Yes
ETV6	0.488974	IL1R1	1.1682	Yes
ETV6	0.488974	DMTF1	0.466558	Yes
ETV6	0.488974	UTRN	0.34304	Yes
ETV6	0.488974	BOC	2.25662	No
ETV6	0.488974	SETBP1	1.614	Yes
ETV6	0.488974	CLIC5	0.53895	Yes
ETV6	0.488974	COBLL1	3.26144	Yes
ETV6	0.488974	PLXNA2	3.36719	Yes
FOXP2	1.75105	PDE1A	5.38084	Yes
FOXP2	1.75105	BNC2	0.798739	Yes
FOXP2	1.75105	LRCH1	0.371599	No
FOXP2	1.75105	AHCYL2	0.573017	No
FOXP2	1.75105	SLC44A5	3.59638	Yes
FOXP2	1.75105	TMEM108	1.68079	No
FOXP2	1.75105	GNAO1	0.38663	No
FOXP2	1.75105	DPYSL3	1.27699	Yes
FOXP2	1.75105	SMAD6	1.48031	Yes
FOXP2	1.75105	AKT3	0.963697	Yes
FOXP2	1.75105	EDIL3	3.70476	No
FOXP2	1.75105	FGF14	2.03497	Yes
FOXP2	1.75105	NEGR1	3.50436	Yes
FOXP2	1.75105	TENM2	0.681388	No
FOXP2	1.75105	HCN1	0.84683	Yes
FOXP2	1.75105	MPP6	1.9179	Yes
FOXP2	1.75105	GRID2	3.90668	No
FOXP2	1.75105	ARFGEF3	2.16936	No
FOXP2	1.75105	ARHGAP6	3.09411	Yes
FOXP2	1.75105	IGFBP5	2.63466	No
FOXP2	1.75105	PTPRD	3.20047	Yes
FOXP2	1.75105	KCNIP4	4.66815	No
FOXP2	1.75105	ITGA10	2.9718	Yes
FOXP2	1.75105	SNAP25	1.49568	Yes
FOXP2	1.75105	CHN1	2.35729	No
FOXP2	1.75105	KIF26B	3.9204	Yes
FOXP2	1.75105	CADPS2	1.89745	Yes
FOXP2	1.75105	ROBO1	1.88677	No
FOXP2	1.75105	GSN	0.458146	Yes
FOXP2	1.75105	TRPM3	2.73193	Yes
FOXP2	1.75105	SNAP91	4.07107	No
FOXP2	1.75105	CACNA1D	2.40781	Yes
FOXP2	1.75105	FOXP2	1.75105	Yes
FOXP2	1.75105	EPB41L3	2.89216	Yes
FOXP2	1.75105	DOK6	1.42263	Yes
FOXP2	1.75105	ATRNL1	2.62633	No
FOXP2	1.75105	TRPC4	0.948809	Yes
FOXP2	1.75105	FRMD5	0.356699	No
FOXP2	1.75105	APP	0.493505	Yes
FOXP2	1.75105	MAP4K4	0.316978	Yes
FOXP2	1.75105	TBX3	4.19932	No
FOXP2	1.75105	MLLT3	1.13815	No
FOXP2	1.75105	REV3L	0.386093	Yes
FOXP2	1.75105	CPNE4	1.3335	No
FOXP2	1.75105	GULP1	3.47214	Yes
FOXP2	1.75105	CUX1	0.363368	Yes
FOXP2	1.75105	KIAA1324L	1.66508	Yes
FOXP2	1.75105	TCF4	1.09211	Yes
FOXP2	1.75105	ADGRL3	3.3472	Yes
FOXP2	1.75105	PDZRN4	6.38161	No
FOXP2	1.75105	FAM155A	2.44015	No
FOXP2	1.75105	LRRC4C	4.18164	No
FOXP2	1.75105	NFIB	0.432045	Yes
FOXP2	1.75105	BOC	2.25662	Yes
FOXP2	1.75105	MAN1A1	1.23897	Yes
FOXP2	1.75105	GAB2	1.18366	Yes
FOXP2	1.75105	GRIA3	2.90461	No
FOXP2	1.75105	KHDRBS3	1.99424	Yes
FOXP2	1.75105	COBLL1	3.26144	Yes
FOXP2	1.75105	PLXNA2	3.36719	No
NFIC	0.394839	SPTB	0.52812	Yes
NFIC	0.394839	PAK1	1.04883	No
NFIC	0.394839	SRGAP2B	1.33552	Yes
NFIC	0.394839	CDR2	0.48759	Yes
NFIC	0.394839	ATF7IP2	0.671438	Yes
NFIC	0.394839	NR6A1	0.538141	Yes
NFIC	0.394839	DPYSL3	1.27699	Yes
NFIC	0.394839	LMNA	0.469613	Yes
NFIC	0.394839	FARP1	0.84211	Yes
NFIC	0.394839	EIF4A2	0.488912	Yes
NFIC	0.394839	PTH1R	1.6026	Yes
NFIC	0.394839	HADHA	0.405397	Yes
NFIC	0.394839	DOCK3	0.594323	Yes
NFIC	0.394839	HSPA5	0.687016	No
NFIC	0.394839	DIAPH1	1.08516	Yes
NFIC	0.394839	EIF4G3	0.384184	Yes
NFIC	0.394839	NACA	0.356385	Yes
NFIC	0.394839	EP300	0.520798	Yes
NFIC	0.394839	SRGAP2	0.972093	Yes
NFIC	0.394839	ITGB1	0.307536	Yes
NFIC	0.394839	NDRG2	0.558018	Yes
NFIC	0.394839	PRRC2C	0.328353	Yes
NFIC	0.394839	CLIC4	0.924588	Yes
NFIC	0.394839	CD46	0.413972	Yes
NFIC	0.394839	ATP2B4	1.34438	Yes
NFIC	0.394839	COL23A1	0.538509	Yes
NFIC	0.394839	SLK	0.605964	Yes
NFIC	0.394839	C5AR1	1.77887	Yes
NFIC	0.394839	REC114	0.766669	Yes
NFIC	0.394839	MYO18A	0.506001	Yes
NFIC	0.394839	MSL1	0.768442	Yes
NFIC	0.394839	SBNO1	0.386474	Yes
NFIC	0.394839	SRSF5	0.418112	Yes
NFIC	0.394839	ATF7	0.371762	Yes
NFIC	0.394839	CACNA2D2	1.49752	Yes
NFIC	0.394839	ATP13A3	1.15097	Yes
NFIC	0.394839	STAU1	0.433903	Yes
NFIC	0.394839	RTN4	0.762898	Yes
NFIC	0.394839	DES	0.441443	Yes
NFIC	0.394839	NUCKS1	0.375082	Yes
NFIC	0.394839	ATP1A1	0.596186	Yes
NFIC	0.394839	MACF1	0.251653	Yes
NFIC	0.394839	TBX3	4.19932	Yes
NFIC	0.394839	RTN4RL1	0.872409	Yes
NFIC	0.394839	CHST3	0.879873	Yes
NFIC	0.394839	MICAL2	0.340722	Yes
NFIC	0.394839	ANXA2	2.52079	Yes
NFIC	0.394839	SRRM2	0.530048	Yes
NFIC	0.394839	CUX1	0.363368	Yes
NFIC	0.394839	TLE2	0.870042	Yes
NFIC	0.394839	CBX5	0.663208	Yes
NFIC	0.394839	ITGAV	0.852004	Yes
NFIC	0.394839	ZNF609	0.45884	Yes
NFIC	0.394839	FHL2	0.928157	Yes
NFIC	0.394839	HSPA8	0.950459	Yes
NFIC	0.394839	PKD1	0.917847	Yes
NFIC	0.394839	ATP1A2	0.707441	Yes
NFIC	0.394839	UBR1	0.386768	Yes
NFIC	0.394839	DOT1L	0.663953	Yes
NFIC	0.394839	MAP4	0.312736	Yes
NFIC	0.394839	ACACA	0.594839	Yes
NFIC	0.394839	PGBD5	0.496172	Yes
NFIC	0.394839	ZNF536	0.943998	Yes
NFIC	0.394839	PHLPP2	1.17869	Yes
NFIC	0.394839	GNG12	1.0711	Yes
NFIC	0.394839	ITGA3	0.596596	Yes
NFIC	0.394839	TTN	0.0864576	Yes
NFIC	0.394839	SACS	0.566752	Yes
NFIC	0.394839	TAOK1	0.365199	Yes
NFIC	0.394839	ST3GAL2	0.9079	Yes
NFIC	0.394839	SMG1	0.370643	Yes
NFIC	0.394839	CLIC5	0.53895	Yes
NFIC	0.394839	SREBF2	0.73579	Yes
NR6A1	0.538141	TPD52L1	1.15412	Yes
NR6A1	0.538141	RABGAP1	0.377507	Yes
PRDM6	2.60226	P2RY14	2.59553	No
PRDM6	2.60226	FREM1	3.91815	No
PRDM6	2.60226	CNTN4	4.12475	No
PRDM6	2.60226	TMEM108	1.68079	No
PRDM6	2.60226	EDIL3	3.70476	No
PRDM6	2.60226	FGF14	2.03497	No
PRDM6	2.60226	LHFPL2	2.06322	No
PRDM6	2.60226	DAB1	0.996857	No
PRDM6	2.60226	PTPRD	3.20047	No
PRDM6	2.60226	NLGN1	4.48583	No
PRDM6	2.60226	CDH11	4.30783	No
PRDM6	2.60226	BMP5	4.15306	No
PRDM6	2.60226	GALNT10	1.36098	No
PRDM6	2.60226	TRPM3	2.73193	No
PRDM6	2.60226	FOXP2	1.75105	No
PRDM6	2.60226	EPB41L3	2.89216	No
PRDM6	2.60226	SIPA1L1	1.59743	No
PRDM6	2.60226	TBX3	4.19932	No
PRDM6	2.60226	CPNE4	1.3335	No
PRDM6	2.60226	GULP1	3.47214	No
PRDM6	2.60226	ANXA2	2.52079	No
PRDM6	2.60226	ZNF608	0.358755	No
PRDM6	2.60226	ADGRL3	3.3472	No
PRDM6	2.60226	CTNNA2	3.73843	No
PRDM6	2.60226	BOC	2.25662	No
PRDM6	2.60226	GRIA3	2.90461	No
PRDM6	2.60226	NR2F1-AS1	0.563002	No
PRDM6	2.60226	SETBP1	1.614	No
PRDM6	2.60226	COBLL1	3.26144	No
PRDM6	2.60226	PRDM6	2.60226	No
SHOX2	2.55189	PDE1A	5.38084	Yes
SHOX2	2.55189	SHOX2	2.55189	No
SHOX2	2.55189	CADPS2	1.89745	No
SHOX2	2.55189	PDZRN4	6.38161	No
SHOX2	2.55189	FHL2	0.928157	Yes
SHOX2	2.55189	TRPM3	2.73193	No
SHOX2	2.55189	FREM1	3.91815	No
SHOX2	2.55189	CRIM1	1.48303	Yes
SHOX2	2.55189	RSRC1	0.57121	No
SHOX2	2.55189	TMTC2	4.88014	No
SHOX2	2.55189	TPD52L1	1.15412	No
SHOX2	2.55189	TBC1D19	0.9446	Yes
SHOX2	2.55189	NLGN1	4.48583	No
SHOX2	2.55189	GULP1	3.47214	No
SHOX2	2.55189	SLC7A2	0.64541	No
SREBF2	0.73579	PDE1A	5.38084	No
SREBF2	0.73579	MAGI1	0.518587	Yes
SREBF2	0.73579	KALRN	0.763641	Yes
SREBF2	0.73579	DDX17	0.333026	Yes
SREBF2	0.73579	LUC7L3	0.282181	Yes
SREBF2	0.73579	ENAH	0.397387	Yes
SREBF2	0.73579	DOCK3	0.594323	Yes
SREBF2	0.73579	PIK3R3	0.958515	Yes
SREBF2	0.73579	GPR137B	0.80431	Yes
SREBF2	0.73579	MYPN	0.325208	No
SREBF2	0.73579	EMC10	1.83897	Yes
SREBF2	0.73579	TNNT1	0.986612	Yes
SREBF2	0.73579	UBR4	0.501034	Yes
SREBF2	0.73579	CLIC4	0.924588	Yes
SREBF2	0.73579	TMEM41B	0.878161	Yes
SREBF2	0.73579	MYO18A	0.506001	Yes
SREBF2	0.73579	SBNO1	0.386474	No
SREBF2	0.73579	HRH1	1.05298	Yes
SREBF2	0.73579	ANKS1A	0.481712	Yes
SREBF2	0.73579	CACNA1D	2.40781	Yes
SREBF2	0.73579	MACF1	0.251653	Yes
SREBF2	0.73579	B4GALT5	0.579593	Yes
SREBF2	0.73579	RTN4RL1	0.872409	Yes
SREBF2	0.73579	UNC5B	0.773511	Yes
SREBF2	0.73579	PIP4K2A	1.00328	Yes
SREBF2	0.73579	USP6NL	0.507869	No
SREBF2	0.73579	UBR1	0.386768	Yes
SREBF2	0.73579	ITGA9	1.44061	Yes
SREBF2	0.73579	SRSF2	0.458282	Yes
SREBF2	0.73579	ITGA3	0.596596	Yes
SREBF2	0.73579	SOGA1	1.11362	Yes
SREBF2	0.73579	EPB41L4B	0.440965	Yes
SREBF2	0.73579	FREM1	3.91815	No
SREBF2	0.73579	NR6A1	0.538141	No
SREBF2	0.73579	AKT3	0.963697	Yes
SREBF2	0.73579	TTC28	0.661959	Yes
SREBF2	0.73579	NT5C2	0.397865	Yes
SREBF2	0.73579	PXYLP1	0.978546	Yes
SREBF2	0.73579	ZNF493	0.484479	Yes
SREBF2	0.73579	STARD9	0.713883	No
SREBF2	0.73579	GARNL3	0.344328	No
SREBF2	0.73579	UCK2	1.05578	No
SREBF2	0.73579	PDE8A	0.481544	Yes
SREBF2	0.73579	RAP1B	0.50675	No
SREBF2	0.73579	TMEM87A	0.467321	Yes
SREBF2	0.73579	AGO2	0.404492	No
SREBF2	0.73579	EP300	0.520798	Yes
SREBF2	0.73579	MYH11	1.63484	Yes
SREBF2	0.73579	MIER1	0.509028	No
SREBF2	0.73579	CTDSPL	0.390228	Yes
SREBF2	0.73579	DPF3	0.300966	Yes
SREBF2	0.73579	FUS	0.415066	Yes
SREBF2	0.73579	TTC19	0.405518	Yes
SREBF2	0.73579	MYO9B	0.501066	Yes
SREBF2	0.73579	ZMYND8	0.435886	Yes
SREBF2	0.73579	FRMD5	0.356699	Yes
SREBF2	0.73579	FLNB	0.838743	Yes
SREBF2	0.73579	IQGAP1	0.557359	Yes
SREBF2	0.73579	EXOC6	0.492332	Yes
SREBF2	0.73579	MAP3K5	1.29312	Yes
SREBF2	0.73579	SLF2	0.52219	No
SREBF2	0.73579	DOT1L	0.663953	Yes
SREBF2	0.73579	TNIK	0.631634	Yes
SREBF2	0.73579	TRPM7	0.490788	Yes
SREBF2	0.73579	ACACA	0.594839	Yes
SREBF2	0.73579	ESRRG	0.458781	No
SREBF2	0.73579	GAB2	1.18366	Yes
SREBF2	0.73579	TAOK1	0.365199	Yes
SREBF2	0.73579	SUCLA2	0.504178	Yes
SREBF2	0.73579	ANP32A	0.522136	Yes
SREBF2	0.73579	SMAD6	1.48031	Yes
SREBF2	0.73579	LDLR	1.3657	Yes
SREBF2	0.73579	PITPNB	0.541962	Yes
SREBF2	0.73579	CADM1	0.360666	Yes
SREBF2	0.73579	KREMEN1	1.33579	Yes
SREBF2	0.73579	CYP51A1	1.43987	No
SREBF2	0.73579	PFKFB3	0.797587	No
SREBF2	0.73579	PEAK1	0.852228	Yes
SREBF2	0.73579	NCAM1	0.426636	Yes
SREBF2	0.73579	XPR1	0.870148	Yes
SREBF2	0.73579	ATP2B4	1.34438	Yes
SREBF2	0.73579	SGPL1	1.83046	Yes
SREBF2	0.73579	ELK4	0.770014	Yes
SREBF2	0.73579	STAU1	0.433903	Yes
SREBF2	0.73579	RECK	0.560304	No
SREBF2	0.73579	SGPP2	1.65356	Yes
SREBF2	0.73579	TBX3	4.19932	No
SREBF2	0.73579	CMPK1	0.538171	No
SREBF2	0.73579	TLE2	0.870042	Yes
SREBF2	0.73579	TSPAN3	1.02933	Yes
SREBF2	0.73579	UACA	0.457359	No
SREBF2	0.73579	CCDC85A	2.96574	No
SREBF2	0.73579	MAP4	0.312736	Yes
SREBF2	0.73579	ZNF208	0.496211	Yes
SREBF2	0.73579	ZNF536	0.943998	Yes
SREBF2	0.73579	SSH2	0.261444	Yes
SREBF2	0.73579	TPM2	0.751339	Yes
SREBF2	0.73579	MAP3K3	0.579789	Yes
SREBF2	0.73579	CDR2	0.48759	Yes
SREBF2	0.73579	VPS13D	0.696026	Yes
SREBF2	0.73579	CASC4	0.36877	No
SREBF2	0.73579	ERC2	0.848306	No
SREBF2	0.73579	MPRIP	0.55519	Yes
SREBF2	0.73579	FARP1	0.84211	No
SREBF2	0.73579	CHD2	0.421778	Yes
SREBF2	0.73579	LHFPL2	2.06322	No
SREBF2	0.73579	EIF4G3	0.384184	Yes
SREBF2	0.73579	TMTC2	4.88014	No
SREBF2	0.73579	LAMA5	0.688558	Yes
SREBF2	0.73579	PTPRD	3.20047	No
SREBF2	0.73579	CD46	0.413972	Yes
SREBF2	0.73579	NLGN1	4.48583	No
SREBF2	0.73579	CACNA2D2	1.49752	Yes
SREBF2	0.73579	NUCKS1	0.375082	Yes
SREBF2	0.73579	TRABD2B	0.645683	Yes
SREBF2	0.73579	LSAMP	4.51726	No
SREBF2	0.73579	CAPN7	0.568501	Yes
SREBF2	0.73579	SAMD8	0.482307	Yes
SREBF2	0.73579	ANXA2	2.52079	Yes
SREBF2	0.73579	TCF4	1.09211	No
SREBF2	0.73579	NFIC	0.394839	Yes
SREBF2	0.73579	SMURF2	0.490304	Yes
SREBF2	0.73579	MED13	0.330817	No
SREBF2	0.73579	ZNF609	0.45884	Yes
SREBF2	0.73579	PKD1	0.917847	Yes
SREBF2	0.73579	PGBD5	0.496172	Yes
SREBF2	0.73579	SPEG	0.641611	Yes
SREBF2	0.73579	SPPL2A	0.607101	No
SREBF2	0.73579	SREBF2	0.73579	Yes
SREBF2	0.73579	PLXNA2	3.36719	Yes
TCF4	1.09211	G2E3	0.807338	No
TCF4	1.09211	CRIM1	1.48303	Yes
TCF4	1.09211	TRPM3	2.73193	No
TCF4	1.09211	YAP1	0.443069	Yes
TCF4	1.09211	FOXP2	1.75105	No
TCF4	1.09211	ANK3	0.224875	Yes
TCF4	1.09211	ZBTB7C	2.08201	Yes
TCF4	1.09211	NCAM1	0.426636	Yes
TCF4	1.09211	DPYSL3	1.27699	Yes
TCF4	1.09211	CTNNA2	3.73843	No
TCF4	1.09211	TCF4	1.09211	No
