# Supplementary material for: Spatially resolved multiomics of human cardiac niches
Source: Nature. 2023 Jul 12;619(7971):801–10. doi: 10.1038/s41586-023-06311-1 (PMC10371870; doi:10.1038/s41586-023-06311-1)
Supplement: Supplementary file 8 — Interactions of repressor TF and target genes in P cells. Table of TF and predicted targeted gene pairs that are highly expressed (TF) and lowly expressed (target gene) in P cells compared with other aCMs. log2(fold change) of the gene expressions between P cells and other aCMs are shown in the columns “TF_logFC” and “TargetGene_logFC”, respectively. [file 41586_2023_6311_MOESM8_ESM.xlsx]

## Sheet: Pcell_GRN_DOWN_corr02
TF	TF_logFC	TargetGene	TargetGene_logFC	ATAC_interaction
ATF7	0.371762	TACC2	-1.21522	No
ATF7	0.371762	TIMP3	-0.966176	Yes
ATF7	0.371762	HLF	-1.03946	No
ATF7	0.371762	SMAD7	-0.799943	No
ATF7	0.371762	WSB1	-0.359701	No
ATF7	0.371762	NR4A1	-2.35291	No
ATF7	0.371762	CYFIP2	-0.660219	No
ATF7	0.371762	SAMD4A	-1.10745	No
ATF7	0.371762	HEG1	-0.904198	No
ATF7	0.371762	NR4A3	-1.76326	No
ATF7	0.371762	MAPRE2	-0.51641	No
ATF7	0.371762	SVIL	-0.251612	No
ATF7	0.371762	RORA	-0.537532	No
ATF7	0.371762	PPARGC1A	-0.538237	No
ATF7	0.371762	UBC	-0.598445	No
ATF7	0.371762	DAPK2	-2.70787	Yes
ATF7	0.371762	PRKAR1A	-0.388323	No
ATF7	0.371762	DUSP1	-0.691749	Yes
ATF7	0.371762	CALD1	-0.975609	No
ATF7	0.371762	PDLIM3	-1.36237	Yes
ATF7	0.371762	C10orf71	-0.812374	Yes
ATF7	0.371762	ARID5B	-0.610396	No
ATF7	0.371762	MIR1-1HG	-0.698966	No
ATF7	0.371762	MYOM2	-0.951172	No
ATF7	0.371762	STAT4	-2.66656	No
ATF7	0.371762	PLPP7	-0.626897	Yes
ATF7	0.371762	PRKAG2	-2.12148	No
CREB5	0.959061	BAIAP2	-1.60632	No
CREB5	0.959061	PLEKHF1	-2.30649	No
CREB5	0.959061	KCND3	-0.784619	No
CREB5	0.959061	FBXO32	-0.959173	No
CREB5	0.959061	USP9Y	-1.30731	No
CREB5	0.959061	MYBPHL	-2.25374	No
CREB5	0.959061	KCTD1	-1.48411	No
CREB5	0.959061	BHLHE40	-1.51201	No
CREB5	0.959061	UTY	-1.37077	No
CUX1	0.363368	MYH6	-0.609241	Yes
CUX1	0.363368	NPPA	-2.67825	No
CUX1	0.363368	S100A1	-0.740189	No
CUX1	0.363368	TCAP	-0.600178	No
CUX1	0.363368	TPM1	-0.513883	No
CUX1	0.363368	CKM	-1.01257	No
CUX1	0.363368	ACTA2	-0.783148	No
CUX1	0.363368	FABP3	-0.49758	No
CUX1	0.363368	MYL4	-0.850082	No
ELK4	0.770014	CALD1	-0.975609	No
ELK4	0.770014	PRKAG2	-2.12148	Yes
ELK4	0.770014	ACTA2	-0.783148	No
ELK4	0.770014	PRUNE2	-1.46509	No
ELK4	0.770014	BMP10	-3.44374	No
ELK4	0.770014	MYL4	-0.850082	Yes
ESRRG	0.458781	MYH6	-0.609241	Yes
ESRRG	0.458781	NPPA	-2.67825	Yes
ESRRG	0.458781	PGAM2	-0.537544	Yes
ESRRG	0.458781	MYL7	-0.404048	No
ESRRG	0.458781	TCAP	-0.600178	No
ESRRG	0.458781	PRUNE2	-1.46509	Yes
GLIS3	1.88937	MITF	-0.541905	Yes
GLIS3	1.88937	LDB3	-0.629809	No
GLIS3	1.88937	MYH6	-0.609241	Yes
GLIS3	1.88937	NPPA	-2.67825	Yes
GLIS3	1.88937	PXDNL	-0.82192	No
GLIS3	1.88937	FBXO40	-0.82692	No
GLIS3	1.88937	MYL4	-0.850082	No
GLIS3	1.88937	MYL7	-0.404048	No
GLIS3	1.88937	TCAP	-0.600178	No
GLIS3	1.88937	CKM	-1.01257	No
GLIS3	1.88937	FGF12	-3.0904	No
GLIS3	1.88937	SVIL	-0.251612	No
GLIS3	1.88937	PEBP4	-1.32862	No
GLIS3	1.88937	TMEM182	-0.689233	No
NFIB	0.432045	SH2B3	-1.47673	No
NFIB	0.432045	NMRK2	-0.375859	No
NFIB	0.432045	NPPA	-2.67825	Yes
NFIB	0.432045	ANK1	-1.47037	No
NFIB	0.432045	FKBP5	-0.555131	No
NFIB	0.432045	ACSS1	-0.746802	Yes
NFIB	0.432045	TCAP	-0.600178	No
NFIB	0.432045	SLC6A1	-2.41781	No
NFIB	0.432045	SAT1	-0.42154	No
NR6A1	0.538141	MIR133A1HG	-1.0593	Yes
NR6A1	0.538141	MYH6	-0.609241	Yes
NR6A1	0.538141	NPPA	-2.67825	No
NR6A1	0.538141	PGAM2	-0.537544	Yes
NR6A1	0.538141	MYL7	-0.404048	Yes
NR6A1	0.538141	SLC25A4	-0.357832	Yes
NR6A1	0.538141	TCAP	-0.600178	No
NR6A1	0.538141	CKM	-1.01257	No
NR6A1	0.538141	FABP3	-0.49758	Yes
NR6A1	0.538141	MYL4	-0.850082	No
SHOX2	2.55189	IL1RAPL1	-1.47754	No
SHOX2	2.55189	RORA	-0.537532	No
SHOX2	2.55189	SLIT3	-1.35534	No
SHOX2	2.55189	NPAS3	-1.52623	No
SHOX2	2.55189	SGCD	-1.24718	No
SHOX2	2.55189	NPPA	-2.67825	Yes
SHOX2	2.55189	GPC5	-0.986485	No
SHOX2	2.55189	LRRN2	-1.22827	No
SHOX2	2.55189	RALYL	-1.98013	No
SHOX2	2.55189	PAM	-1.44056	No
SHOX2	2.55189	TBX20	-0.835874	No
SHOX2	2.55189	ANGPT1	-2.43396	No
SHOX2	2.55189	PRUNE2	-1.46509	No
SHOX2	2.55189	ASTN2	-2.56015	Yes
SHOX2	2.55189	ANK2	-0.889791	No
SHOX2	2.55189	NFASC	-2.1581	No
SOX9	2.58707	SOX5	-0.599742	No
SOX9	2.58707	VWC2	-0.999658	No
SOX9	2.58707	SLIT3	-1.35534	No
SOX9	2.58707	GATA4	-0.275468	No
SOX9	2.58707	GPC5	-0.986485	No
SOX9	2.58707	ERBB4	-1.29529	No
SOX9	2.58707	CELF2	-0.755161	Yes
SOX9	2.58707	LDLRAD4	-1.64254	No
SOX9	2.58707	PAM	-1.44056	No
SOX9	2.58707	PDE1C	-0.370016	Yes
SOX9	2.58707	KCTD1	-1.48411	No
SOX9	2.58707	ASTN2	-2.56015	Yes
SOX9	2.58707	CACNA2D3	-0.323695	No
SOX9	2.58707	TBX5	-0.440778	No
SOX9	2.58707	NFASC	-2.1581	No
SOX9	2.58707	NTM	-1.6792	No
TBX3	4.19932	TBC1D4	-0.672558	Yes
TBX3	4.19932	LRRC7	-0.89881	No
TBX3	4.19932	RABGAP1L	-0.675693	Yes
TBX3	4.19932	TACC2	-1.21522	No
TBX3	4.19932	SLC4A3	-1.52959	No
TBX3	4.19932	NALCN	-0.743044	No
TBX3	4.19932	NPAS3	-1.52623	No
TBX3	4.19932	SLIT3	-1.35534	No
TBX3	4.19932	GTDC1	-0.864664	Yes
TBX3	4.19932	NR4A1	-2.35291	Yes
TBX3	4.19932	EPHA5	-2.32477	No
TBX3	4.19932	SCN5A	-1.79852	No
TBX3	4.19932	LDLRAD4	-1.64254	No
TBX3	4.19932	SAMD4A	-1.10745	No
TBX3	4.19932	FGF12	-3.0904	Yes
TBX3	4.19932	KCTD1	-1.48411	No
TBX3	4.19932	ADAMTS7	-1.58172	Yes
TBX3	4.19932	AKAP13	-0.928737	No
TBX3	4.19932	CHL1	-1.84477	No
TBX3	4.19932	RREB1	-0.485766	No
TBX3	4.19932	VWC2	-0.999658	No
TBX3	4.19932	MYH6	-0.609241	Yes
TBX3	4.19932	ABLIM1	-0.313313	Yes
TBX3	4.19932	NPPA	-2.67825	Yes
TBX3	4.19932	GPC5	-0.986485	No
TBX3	4.19932	EPN2	-0.986528	Yes
TBX3	4.19932	PDLIM5	-0.773869	No
TBX3	4.19932	THSD4	-1.20932	No
TBX3	4.19932	ADGRD1	-1.68338	Yes
TBX3	4.19932	DAPK2	-2.70787	Yes
TBX3	4.19932	ANKRD1	-0.941761	No
TBX3	4.19932	FRMD4B	-1.46805	No
TBX3	4.19932	CDK18	-0.98967	Yes
TBX3	4.19932	SYNPR	-0.850457	Yes
TBX3	4.19932	KIFAP3	-0.661471	No
TBX3	4.19932	NTM	-1.6792	Yes
TBX3	4.19932	CAST	-0.905089	No
TBX3	4.19932	NFASC	-2.1581	No
TBX3	4.19932	PDE7A	-1.25021	No
TBX3	4.19932	LUCAT1	-2.08477	No
TBX3	4.19932	RGS3	-0.939778	No
TBX3	4.19932	CPLX3	-2.18016	No
TBX3	4.19932	PBX3	-0.865206	No
TBX3	4.19932	SGCD	-1.24718	No
TBX3	4.19932	CDH13	-0.362543	Yes
TBX3	4.19932	AUTS2	-0.916099	No
TBX3	4.19932	ERBB4	-1.29529	No
TBX3	4.19932	FBXO32	-0.959173	No
TBX3	4.19932	NKAIN2	-0.978663	Yes
TBX3	4.19932	ALPK2	-1.2131	No
TBX3	4.19932	GRIK2	-2.54736	No
TBX3	4.19932	CPNE8	-1.99958	No
TBX3	4.19932	PAM	-1.44056	Yes
TBX3	4.19932	PPP1R12B	-0.730148	No
TBX3	4.19932	FAM155B	-1.1905	Yes
TBX3	4.19932	PIK3R1	-0.889972	Yes
TBX3	4.19932	BMP10	-3.44374	Yes
TBX3	4.19932	FAM83B	-1.46305	No
TBX3	4.19932	CD36	-1.0175	No
TBX3	4.19932	PSD3	-0.645784	No
TBX3	4.19932	IL1RAPL1	-1.47754	No
TBX3	4.19932	MACROD2	-1.63128	No
TBX3	4.19932	TMEM178B	-1.18793	No
TBX3	4.19932	GJA1	-1.25308	No
TBX3	4.19932	NCKAP5	-1.26584	Yes
TBX3	4.19932	NMNAT2	-1.46069	Yes
TBX3	4.19932	STAT4	-2.66656	No
TBX3	4.19932	SEMA3A	-2.24002	No
TBX3	4.19932	ADGRL2	-1.21911	Yes
TBX3	4.19932	GAREM1	-2.26015	No
TBX3	4.19932	RALYL	-1.98013	No
TBX3	4.19932	PRKAG2	-2.12148	No
TBX3	4.19932	ANK2	-0.889791	No
TBX3	4.19932	NTN1	-2.91006	Yes
TBX3	4.19932	RAP1GAP2	-1.41649	No
TCF4	1.09211	DKK3	-0.478473	Yes
TCF4	1.09211	TACC2	-1.21522	No
TCF4	1.09211	HEG1	-0.904198	Yes
TCF4	1.09211	GRIP2	-1.20737	Yes
TCF4	1.09211	TMEM182	-0.689233	No
TCF4	1.09211	NPPA	-2.67825	Yes
TCF4	1.09211	KLHL31	-0.775897	Yes
TCF4	1.09211	NEXN	-0.396832	No
TCF4	1.09211	ADPRHL1	-0.4096	No
TCF4	1.09211	PGM5	-1.54948	No
TCF4	1.09211	CAV1	-0.841193	No
TCF4	1.09211	WNK2	-1.21021	No
TCF4	1.09211	MYOM1	-0.806356	No
TCF4	1.09211	ADCY5	-0.669137	Yes
TCF4	1.09211	IP6K3	-1.21228	Yes
TCF4	1.09211	MYOM2	-0.951172	No
TCF4	1.09211	CSDC2	-0.559653	Yes
TCF4	1.09211	STAT4	-2.66656	Yes
TCF4	1.09211	PRKAG2	-2.12148	Yes
TCF4	1.09211	TPM1	-0.513883	Yes
TCF4	1.09211	VEGFA	-0.744683	Yes
TCF4	1.09211	CKM	-1.01257	No
TCF4	1.09211	NTN1	-2.91006	No
TCF4	1.09211	MYL4	-0.850082	Yes
THRB	0.545013	FNIP2	-0.722706	Yes
THRB	0.545013	EPHA5	-2.32477	No
THRB	0.545013	NAV2	-0.400714	Yes
THRB	0.545013	PRUNE2	-1.46509	No
THRB	0.545013	BHLHE40	-1.51201	No
ZNF208	0.496211	MYH6	-0.609241	No
