# Supplementary material for: Spatially resolved multiomics of human cardiac niches
Source: Nature. 2023 Jul 12;619(7971):801–10. doi: 10.1038/s41586-023-06311-1 (PMC10371870; doi:10.1038/s41586-023-06311-1)
Supplement: Supplementary file 9 — Visium gene expression correlation with ‘pan-neuronal cytoskeleton score’. Correlation of genes with the pan-neuronal cytoskeleton score in Visium data (Methods). Pearson’s r correlation coefficient (Pearson’s r), P values and mean expression across all Visium spots. P values were corrected for multiple testing using the Benjamini–Hochberg method. [file 41586_2023_6311_MOESM9_ESM.xlsx]

## Sheet: gene_expression_correlation_wit
gene_symbol	geneexp_nervescore_corr	geneexp_nervescore_corr_pval	gene_meanexp
nerve_score	1	0	3.19945e-05
PRPH	0.815721	0	0.0354545
NEFL	0.791683	0	0.0269801
NEFM	0.629715	0	0.0171673
STMN2	0.583782	0	0.0403334
SST	0.56471	0	0.0532036
INA	0.476979	0	0.00500022
NEFH	0.471825	0	0.0135579
CPLX2	0.42961	0	0.0037775
SCG2	0.407482	0	0.0125965
SLC10A4	0.404592	0	0.00583211
VGF	0.386516	0	0.00511978
THY1	0.359372	0	0.0141928
SYN2	0.357938	0	0.0118104
SYT4	0.35291	0	0.00563217
TUBB2A	0.351231	0	0.171744
SULT4A1	0.349344	4.74303e-322	0.00714381
KIF5A	0.348728	7.61849e-321	0.0105102
VAT1L	0.345198	5.3118e-314	0.0892858
GREM2	0.333748	2.08526e-292	0.0033989
SLC18A3	0.329269	3.31151e-284	0.00306853
PHOX2A	0.326049	2.13202e-278	0.00207644
NSG2	0.317046	1.58688e-262	0.00919977
SV2C	0.310956	4.25254e-252	0.00525142
GNG3	0.310501	2.50682e-251	0.0060086
CALY	0.309843	3.22639e-250	0.00883843
UCHL1	0.305865	1.4433e-243	0.402508
SYNGR3	0.277428	5.46391e-199	0.0162008
PHOX2B	0.274752	4.67094e-195	0.00284074
CCDC184	0.258185	1.09696e-171	0.00497908
SNCG	0.251944	2.59164e-163	0.124499
ISLR2	0.249403	5.70081e-160	0.00402485
TLX2	0.248619	6.03126e-159	0.00107179
CELF4	0.248129	2.61625e-158	0.00411916
RET	0.244108	3.97869e-153	0.00447887
STMN4	0.242929	1.26129e-151	0.00557931
RAB3C	0.241965	2.09746e-150	0.00727343
SLC5A7	0.241746	3.97056e-150	0.00633455
PIRT	0.238504	4.6011e-146	0.00260814
PPP2R2B	0.230595	2.08832e-136	0.0132623
CADM3	0.227432	1.20259e-132	0.0403652
SPOCK2	0.222569	5.63901e-127	0.0580535
CDK5R2	0.221231	1.93979e-125	0.00285761
CHRNA3	0.210654	1.19122e-113	0.0176562
SLC7A14	0.209411	2.63508e-112	0.00278806
RAB3B	0.202807	2.60863e-105	0.00475995
JPH3	0.202184	1.15994e-104	0.00340059
FXYD6	0.200267	1.10415e-102	0.131591
RTN1	0.197943	2.59822e-100	0.0133468
PCDH8	0.197625	5.45881e-100	2.82452e-05
PTPRN	0.197019	2.23837e-99	0.00389116
ELAVL4	0.196881	3.07811e-99	0.00523559
NPY	0.195414	9.16758e-98	0.0129472
ATP6V1G2	0.195093	1.91595e-97	0.0178872
GAP43	0.19505	2.11798e-97	0.0170385
TMEM59L	0.192537	6.54928e-95	0.0488567
SYN1	0.192254	1.24564e-94	0.00933571
CPNE6	0.190492	6.58477e-93	0.00555516
TH	0.18945	6.75152e-92	0.00182619
CTXN1	0.189226	1.11208e-91	0.011735
SYP	0.187828	2.46109e-90	0.00774387
TMEM130	0.187788	2.69128e-90	0.00567298
CHRNB2	0.187743	2.9674e-90	0.000846399
ACOT7	0.180101	4.32513e-83	0.112266
OLFM1	0.177578	8.54594e-81	0.107152
CAMK2N2	0.175197	1.16597e-78	0.00621677
APC2	0.173008	1.00652e-76	0.0144455
APOE	0.170157	3.06025e-74	0.561002
FASN	0.168971	3.20328e-73	1.64097
THRSP	0.165199	5.01055e-70	0.568404
MAPK8IP2	0.164577	1.65935e-69	0.0322082
CAMSAP3	0.16165	4.33323e-67	0.00591422
APOD	0.16155	5.22524e-67	0.645272
CACNA1B	0.161158	1.09118e-66	0.00391867
SCG5	0.159895	1.15733e-65	0.0052718
S100A6	0.158692	1.07863e-64	2.34561
JPH4	0.158448	1.69125e-64	0.00770263
TPBGL	0.158074	3.37301e-64	0.00321188
NECAB2	0.157904	4.6112e-64	0.0110587
NSG1	0.157435	1.08902e-63	0.0334958
TMEM179	0.157301	1.39147e-63	0.0136631
ACLY	0.15636	7.74803e-63	0.53043
CLU	0.150798	1.59278e-58	1.0859
SPP1	0.148782	5.31328e-57	0.112188
RIMBP2	0.148755	5.56482e-57	0.00367749
RFPL2	0.147153	8.71881e-56	4.35396e-05
TMEM35A	0.146588	2.28365e-55	0.00610343
INSIG1	0.144437	8.63341e-54	0.910002
FAM163A	0.144371	9.62843e-54	0.00256988
SNCB	0.144	1.79299e-53	0.00792622
TMEM151A	0.14391	2.08376e-53	0.0047809
CNR1	0.143421	4.70265e-53	0.00595133
GFRA2	0.142617	1.78423e-52	0.0176271
SNCA	0.142531	2.05586e-52	0.0998962
SCD	0.139835	1.69554e-50	1.29292
PRUNE2	0.13955	2.68709e-50	0.132196
KIF5C	0.13855	1.345e-49	0.00849472
FOSB	0.1385	1.4577e-49	0.298876
SOGA3	0.137392	8.56396e-49	0.0178033
SCN9A	0.136871	1.95926e-48	0.0224671
GALR1	0.135839	9.99069e-48	0.00317098
KIAA1211	0.135646	1.35225e-47	0.0249584
RUNDC3A	0.135574	1.51497e-47	0.0050209
HMX3	0.13467	6.22486e-47	0.0037337
MYT1L	0.133525	3.67825e-46	0.00136776
ARHGAP36	0.132641	1.43453e-45	0.0033697
UNC13A	0.13255	1.65067e-45	0.00893844
CHRM1	0.131531	7.82201e-45	0.0020302
SYT5	0.131121	1.45794e-44	0.00278448
STAC	0.129514	1.64344e-43	0.00305989
BAALC	0.127716	2.38007e-42	0.0171546
NACAD	0.127677	2.52215e-42	0.0761055
SCN3B	0.127658	2.59244e-42	0.00950416
ACHE	0.127466	3.44393e-42	0.121103
ELAVL3	0.12706	6.25203e-42	0.00121403
TPPP3	0.126844	8.58753e-42	0.0395804
MAP1B	0.126631	1.172e-41	1.29533
ADIRF	0.125544	5.71816e-41	0.982115
TRIM58	0.125462	6.44017e-41	0.0104223
NRCAM	0.122582	3.98776e-39	0.0159701
FABP4	0.12216	7.2406e-39	1.60969
PMP22	0.121637	1.50982e-38	0.567467
INSRR	0.12112	3.11797e-38	0.00340139
SCG3	0.120697	5.62995e-38	0.00263965
NAP1L5	0.119932	1.62828e-37	0.147639
PLPP4	0.119211	4.4069e-37	0.00359553
ANXA2	0.1186	1.01845e-36	0.626121
TAC1	0.118376	1.3843e-36	0.0464042
CLIP3	0.117096	7.88037e-36	0.0574397
SEZ6L2	0.117078	8.07523e-36	0.0127957
FBLL1	0.116354	2.14171e-35	0.00407073
SMPD3	0.116329	2.21463e-35	0.000641948
UBC	0.115972	3.57088e-35	4.02035
TF	0.115875	4.06404e-35	0.315558
RGS9	0.115069	1.18917e-34	0.0130575
HCRTR1	0.113845	5.98656e-34	0.000738817
PAK3	0.1135	9.41106e-34	0.00293774
C4orf48	0.11325	1.30587e-33	0.080526
ARC	0.11307	1.65043e-33	0.10295
MAPK8IP1	0.11239	3.99931e-33	0.0399794
OR2W3	0.111757	9.05357e-33	0.0021199
CHRNB4	0.111723	9.46666e-33	0.00553546
S100B	0.111235	1.77216e-32	0.140961
VIM	0.110968	2.49594e-32	2.22154
RTBDN	0.109591	1.43746e-31	0.00200156
CNTN1	0.109413	1.80017e-31	0.00342424
TMEM63C	0.1091	2.66793e-31	0.00131171
IFI27	0.108449	6.03519e-31	0.43566
NKAIN4	0.107638	1.65748e-30	0.00194549
NRG1	0.107296	2.53217e-30	0.0543709
ATL1	0.10643	7.36202e-30	0.00718372
ASTN1	0.106411	7.53423e-30	0.00354019
SLC1A4	0.106259	9.07256e-30	0.058401
CTXN2	0.106017	1.22051e-29	0.00168352
HMOX1	0.105981	1.27566e-29	2.09823
ELAVL2	0.104736	5.78457e-29	0.00306006
CLVS2	0.104098	1.24695e-28	0.00338029
PIANP	0.102345	1.00333e-27	0.00199377
FBXL16	0.102125	1.2989e-27	0.00479176
AC116565.1	0.102076	1.37727e-27	0.00100286
PRIMA1	0.101743	2.03525e-27	0.0510134
NRSN1	0.101197	3.85326e-27	0.00455992
VAT1	0.101166	3.99559e-27	0.312693
GALNT9	0.101055	4.54851e-27	0.000425725
CALB2	0.10089	5.5079e-27	0.0326185
MT3	0.100871	5.63119e-27	0.0349384
G0S2	0.10075	6.48296e-27	2.2733
SNAP25	0.100719	6.72442e-27	0.0715795
IDI1	0.100619	7.55042e-27	0.607697
GAL	0.100518	8.48611e-27	0.00644429
MAST1	0.100486	8.80502e-27	0.00354811
LHFPL4	0.0999584	1.61935e-26	0.00100438
ANXA1	0.0989038	5.42046e-26	1.05271
PLIN1	0.0980097	1.49469e-25	0.509093
SNAP91	0.0977895	1.9161e-25	0.00906203
QDPR	0.0977003	2.11856e-25	0.224659
LGI3	0.0976262	2.30293e-25	0.0150254
MYC	0.0974493	2.80939e-25	1.515
S100A10	0.0972601	3.47335e-25	0.820963
SAA1	0.0971644	3.86663e-25	0.377751
PCBP3	0.0970722	4.28662e-25	0.0167874
MAPT	0.096652	6.85157e-25	0.053779
DNM1	0.0966289	7.03033e-25	0.0659017
RASD1	0.0965928	7.31811e-25	0.730065
FRMD4A	0.0963726	9.34789e-25	0.00141039
SHANK3	0.0963425	9.66525e-25	0.386666
YWHAH	0.0959927	1.42411e-24	0.536324
FAXC	0.0955045	2.44047e-24	0.00524382
NGFR	0.0954041	2.72528e-24	0.390902
AHNAK2	0.0953007	3.05324e-24	0.0188339
ARHGDIG	0.0950504	4.01743e-24	0.0714572
EIF4A1	0.0932552	2.81646e-23	1.92941
GPD1	0.0930085	3.67037e-23	0.422617
SYT11	0.09279	4.63749e-23	0.044921
PRR36	0.0926626	5.31354e-23	0.000935558
KIF3C	0.0924747	6.49289e-23	0.0200256
PLIN4	0.090792	3.83701e-22	0.994139
GPAM	0.0906315	4.53792e-22	0.400586
ATP8A2	0.0906158	4.6131e-22	0.00133833
PGD	0.0903295	6.21761e-22	0.964446
ADD2	0.0901216	7.71737e-22	0.00470137
RGS4	0.0898646	1.00748e-21	0.15646
SERPINB2	0.0897754	1.10491e-21	0.100234
NXPH2	0.0893683	1.682e-21	0.00483096
MAP2	0.0893655	1.68679e-21	0.0125419
TMEM255A	0.0891454	2.11532e-21	0.00555144
MAPK10	0.0888398	2.894e-21	0.0568341
EMP1	0.0888303	2.92242e-21	0.874575
CELF3	0.0886661	3.45684e-21	0.00245341
RBP4	0.0885124	4.04401e-21	0.313362
PTPRR	0.0880707	6.33856e-21	0.00257215
PRKAR2B	0.0860828	4.66031e-20	0.577542
STMN3	0.0858004	6.16491e-20	0.122849
L1CAM	0.0856083	7.45321e-20	0.0449981
ACTL6B	0.0848957	1.50133e-19	0.00119629
HOXD1	0.084826	1.6073e-19	0.00122297
AKAIN1	0.084404	2.42581e-19	0.00275656
MT1A	0.0838364	4.20637e-19	0.239071
DUSP1	0.0837738	4.46885e-19	0.474647
MFSD4A	0.0837374	4.62863e-19	0.00289958
PTGER3	0.0835345	5.62877e-19	0.0686014
PLAT	0.0835083	5.77247e-19	0.0544298
SYBU	0.083498	5.83005e-19	0.0231136
PNPLA2	0.0834945	5.84969e-19	1.58935
RASEF	0.0833631	6.63781e-19	0.00683747
RNFT2	0.083259	7.3361e-19	0.00598702
ATP2B3	0.0831095	8.46737e-19	0.00160351
COL5A3	0.083082	8.69277e-19	0.425184
THBD	0.0827156	1.23383e-18	0.487016
AACS	0.0824907	1.52866e-18	0.268943
IER2	0.0821245	2.16402e-18	1.07587
TMEM97	0.0819214	2.62231e-18	0.0653781
AMER2	0.0817755	3.0093e-18	0.00151067
OGDHL	0.0809915	6.28146e-18	0.0753492
DNM3	0.0808182	7.38349e-18	0.0247582
ATCAY	0.080361	1.12942e-17	0.000515609
SYT1	0.0802149	1.293e-17	0.00463807
PALM3	0.0800644	1.48604e-17	0.0073128
H3F3B	0.0796682	2.14062e-17	1.53851
TM4SF1	0.0793401	2.89221e-17	0.684195
SYT9	0.0791682	3.38447e-17	0.00971109
CRMP1	0.0786065	5.64296e-17	0.00568471
TEKT4	0.0785924	5.71562e-17	0.000451068
ACAT2	0.0784688	6.39316e-17	0.103475
AOC3	0.0784553	6.47158e-17	0.153422
BSCL2	0.0779781	9.95496e-17	0.143341
ENO1	0.0775613	1.44706e-16	1.70934
ARG2	0.0774721	1.56726e-16	0.0146496
FDPS	0.0773492	1.74917e-16	0.381306
ARL4C	0.0771177	2.15009e-16	0.155025
SLC6A15	0.0770003	2.38661e-16	0.00387164
TOMM5	0.0768751	2.66746e-16	0.354574
GNG4	0.0768493	2.72919e-16	0.00182238
ENTPD2	0.0768168	2.80893e-16	0.00724212
ADCYAP1R1	0.0768136	2.81699e-16	0.0288903
SREBF1	0.0766988	3.11855e-16	0.507089
FNDC10	0.07664	3.28516e-16	0.013857
GPR83	0.076533	3.61103e-16	0.0022859
CFD	0.0765152	3.66806e-16	2.58929
PC	0.0760951	5.31047e-16	0.113265
B4GALNT4	0.0756327	7.96216e-16	0.0413789
FOSL1	0.0754992	8.94564e-16	0.546229
HNRNPDL	0.0752553	1.10607e-15	1.53389
GNG2	0.075231	1.12966e-15	0.0555855
FAIM2	0.0752026	1.15791e-15	0.0574861
LGALS1	0.0749587	1.43049e-15	1.37797
KCNG1	0.0744783	2.16514e-15	0.00376222
SCN3A	0.0739542	3.3931e-15	0.00675239
CLTA	0.0737042	4.19919e-15	0.676949
YWHAG	0.0734825	5.07026e-15	1.91414
ACACA	0.0733622	5.61461e-15	0.347201
ELOVL4	0.0730952	7.03741e-15	0.0175072
SHC3	0.0730877	7.0821e-15	0.0154144
ACSL6	0.0729279	8.10381e-15	0.0146372
PTMS	0.0727964	9.05259e-15	1.40467
CACNG7	0.072549	1.11429e-14	0.00120377
CYB5A	0.0725203	1.14144e-14	0.347072
SLC25A1	0.0722812	1.39412e-14	0.227634
CYR61	0.0719373	1.85671e-14	0.659824
CHRM4	0.0717435	2.18077e-14	0.00382446
GNPTG	0.0716091	2.43765e-14	0.335514
LAMA4	0.0715341	2.5937e-14	0.578708
AKAP12	0.0711249	3.63435e-14	0.372016
GABRG2	0.0711206	3.64737e-14	0.00220577
LY6K	0.0711181	3.65467e-14	0.0311977
NR0B1	0.0710131	3.9839e-14	0.000612932
PNMA2	0.0709502	4.19486e-14	0.0368992
FAM213B	0.0709434	4.21839e-14	0.0424051
CNTN2	0.07085	4.55419e-14	0.0133741
MVD	0.0708429	4.58062e-14	0.401571
PGM2L1	0.0706512	5.35828e-14	0.0447216
HPCAL1	0.0699097	9.788e-14	0.161953
ANPEP	0.0693389	1.54986e-13	0.132631
NPTX2	0.0692975	1.60214e-13	0.00458625
CTSC	0.0689766	2.07077e-13	0.396121
CDKN2D	0.0689714	2.07947e-13	0.0398163
KLF6	0.0687608	2.45932e-13	0.604781
CRISPLD2	0.0685855	2.82686e-13	0.629252
TXN	0.0684759	3.08329e-13	1.29611
ELOVL6	0.067862	5.00402e-13	0.0619733
LRFN2	0.0678256	5.14886e-13	0.000847866
LMNA	0.0677554	5.44037e-13	1.58513
TMIE	0.0675985	6.15186e-13	0.00736894
SLC7A11	0.0674411	6.95719e-13	0.319344
RAB3D	0.0672297	8.20296e-13	0.0590883
CORO1A	0.0667714	1.17045e-12	0.0679627
TMC3	0.0667157	1.22193e-12	0.00295001
LIF	0.0665987	1.33742e-12	1.34925
PNPLA3	0.0665099	1.43208e-12	0.065411
CAPN5	0.0663865	1.57468e-12	0.0495475
SYT17	0.0663456	1.62502e-12	0.00712809
SRRM4	0.0653778	3.39985e-12	0.00105566
AC005551.1	0.0653453	3.48434e-12	0.000269726
MGST1	0.0651913	3.91468e-12	0.795659
TGFBI	0.0651597	4.00931e-12	0.632946
SLC3A2	0.0651136	4.15105e-12	0.962355
PPP2R2C	0.065073	4.28033e-12	0.0304455
SLC2A3	0.0649425	4.72243e-12	0.280249
APOC1	0.0649352	4.74825e-12	0.0550502
CCDC12	0.0643195	7.52976e-12	0.490959
OAF	0.0642089	8.17665e-12	0.510642
MLLT11	0.0641996	8.23288e-12	0.316071
RASGRF1	0.0641592	8.48412e-12	0.00164881
FADS2	0.0640956	8.89472e-12	0.101303
SYCP1	0.0640916	8.9217e-12	0.00174898
KLF4	0.0640832	8.97703e-12	0.221597
RNASE1	0.0639389	9.99182e-12	0.970755
EPHA10	0.0638556	1.06275e-11	0.00187767
HCAR2	0.0637023	1.1903e-11	0.0724749
SPHK2	0.063671	1.21818e-11	0.0577164
MCF2L2	0.0634563	1.42695e-11	0.00897152
TALDO1	0.063238	1.67517e-11	0.632363
NTRK1	0.0630512	1.92071e-11	0.0184733
RARRES2	0.0630103	1.9789e-11	0.620613
FAM166B	0.0626124	2.64437e-11	0.0515293
DNAJC6	0.0625554	2.75614e-11	0.143564
MRAP2	0.0623618	3.1711e-11	0.00327483
DDIT4	0.0623301	3.24463e-11	1.10049
PFKFB3	0.0622266	3.49654e-11	0.984472
DUSP6	0.0620627	3.93519e-11	0.384473
SCEL	0.0619054	4.40646e-11	0.00332809
CIDEA	0.0619027	4.41496e-11	0.0639903
KSR2	0.0618981	4.42963e-11	0.00114686
DDAH1	0.0618141	4.70487e-11	0.0697642
ENO2	0.0617454	4.9426e-11	0.12377
TSPAN11	0.0616827	5.16942e-11	0.0672842
TAGLN2	0.0614292	6.1957e-11	1.43084
WDR38	0.0614113	6.27535e-11	0.00144152
TMPRSS9	0.0613997	6.32757e-11	0.00320929
ACTB	0.0612632	6.97346e-11	1.54699
ACSM5	0.0611413	7.60402e-11	0.0201267
REEP1	0.0609626	8.63091e-11	0.117434
C1QC	0.0608325	9.46242e-11	1.11559
GCHFR	0.0608121	9.59984e-11	0.0566884
ROS1	0.0606038	1.11181e-10	0.00232646
PLCXD1	0.0605332	1.16844e-10	0.131256
KIAA0408	0.0604401	1.24734e-10	0.00869824
SLC2A1	0.0602517	1.42344e-10	0.127819
APBA1	0.0601955	1.48048e-10	0.0437373
GADD45A	0.0601904	1.48579e-10	0.581569
ATP6V1B2	0.0601767	1.50015e-10	0.48679
ARPC5	0.06015	1.5284e-10	0.554001
ATRNL1	0.0599573	1.74821e-10	0.045416
TMEM233	0.0598196	1.92409e-10	0.0313202
SAT1	0.05906	3.25137e-10	1.51047
CPNE7	0.0589444	3.5198e-10	0.00271643
CHI3L1	0.0589348	3.54286e-10	0.354186
PGRMC1	0.0588541	3.74427e-10	0.397372
PEG10	0.0588335	3.79722e-10	0.0468641
TARS	0.0587889	3.9149e-10	0.725428
CEBPA	0.0586561	4.28627e-10	0.283749
PLCH2	0.0586311	4.36013e-10	0.000977742
ITGB8	0.0584059	5.08211e-10	0.183567
ARGLU1	0.0583707	5.20505e-10	1.17191
ADAMTS12	0.0582416	5.68135e-10	0.0349966
USP41	0.0581779	5.93143e-10	0.00363398
FSD1	0.0581434	6.07159e-10	0.00270277
GPRC5A	0.0579973	6.7012e-10	0.216423
EQTN	0.0578773	7.26576e-10	0.0013565
SEPT3	0.0578428	7.4366e-10	0.00268907
LUC7L3	0.0577887	7.71223e-10	0.912725
DCN	0.0577484	7.92382e-10	2.76794
TNFRSF21	0.0576635	8.38852e-10	0.216546
PLIN2	0.0575917	8.80196e-10	1.288
RELL2	0.0575648	8.96246e-10	0.0174196
HK2	0.0575343	9.14692e-10	0.209252
EGFLAM	0.0575133	9.27642e-10	0.054716
ID4	0.0574597	9.61499e-10	0.276516
TSC22D3	0.0573287	1.0494e-09	0.115029
F2RL2	0.0572879	1.07836e-09	0.00953239
CD9	0.0572697	1.09154e-09	0.280795
EPB41L1	0.0572272	1.12288e-09	0.125462
GPRIN1	0.0572089	1.1367e-09	0.00713186
RSPO4	0.0571077	1.21582e-09	0.0051296
CCR8	0.0570033	1.30309e-09	0.00114078
OLFM3	0.0569851	1.31895e-09	0.00244942
SNX10	0.0569441	1.35527e-09	0.0185703
HLA-DRA	0.0568646	1.42858e-09	0.284846
HSD17B12	0.0567014	1.59131e-09	0.0595825
KCNQ5	0.0564476	1.88083e-09	0.00321043
AKR1C2	0.0564235	1.91089e-09	0.338634
PLAUR	0.056371	1.97798e-09	0.587857
ARHGDIA	0.0563505	2.00469e-09	1.26511
ABCB1	0.0563365	2.02319e-09	0.0110216
AZGP1	0.0560756	2.39998e-09	0.188503
JAKMIP2	0.055933	2.63404e-09	0.00330454
S1PR4	0.0557867	2.8971e-09	0.0029624
AKR1C1	0.0557318	3.00228e-09	0.728805
FGF1	0.0557209	3.02356e-09	0.17166
CLEC2L	0.0556142	3.24031e-09	0.00197666
MUCL1	0.0554071	3.70479e-09	0.000405762
ACOT1	0.0553558	3.82948e-09	0.0493572
RGCC	0.0552797	4.0222e-09	0.0593099
C17orf100	0.0552515	4.09572e-09	0.00720787
BOK	0.0548402	5.33292e-09	0.161953
ACSL1	0.0548028	5.4619e-09	1.18743
LHFPL2	0.0547752	5.55906e-09	0.24015
NDRG1	0.0547075	5.80475e-09	0.385648
SCN2A	0.0546744	5.92856e-09	0.00350748
SCAMP5	0.0545825	6.28605e-09	0.0647073
PRKAR1B	0.0545732	6.32316e-09	0.170036
SCN8A	0.0545328	6.48774e-09	0.006078
MPZ	0.0542966	7.537e-09	0.124819
CTSL	0.0542361	7.83114e-09	1.07932
BIN1	0.0542218	7.90254e-09	0.134058
STMN1	0.0541752	8.13885e-09	0.084834
DOT1L	0.0541653	8.18994e-09	0.569467
CHD5	0.0541196	8.42991e-09	0.0216884
ASL	0.0540076	9.04684e-09	0.0952235
ENTPD3	0.0539913	9.14028e-09	0.00403586
NCALD	0.0539436	9.41892e-09	0.0320553
KLHL29	0.0538949	9.71179e-09	0.0405422
APBB1IP	0.0536429	1.13762e-08	0.0782025
NAPB	0.0534936	1.24887e-08	0.0989406
S100A11	0.053467	1.26981e-08	1.20805
LGI1	0.0533012	1.40807e-08	0.00566702
SRSF7	0.0532786	1.42797e-08	0.846517
NABP1	0.0532644	1.44064e-08	0.527056
NNAT	0.0531202	1.5756e-08	0.00764719
FGF13	0.052976	1.72288e-08	0.0203069
ELOVL7	0.0529153	1.78879e-08	0.0119881
CARMIL3	0.0528583	1.85285e-08	0.00259784
STX1A	0.052793	1.92901e-08	0.058113
HMGA1	0.0526683	2.08298e-08	0.259982
HTR3A	0.0525316	2.26554e-08	0.00223169
IGFN1	0.0524918	2.32154e-08	0.00504068
KCNC4	0.052435	2.40379e-08	0.0612487
EPB41L3	0.0524243	2.4196e-08	0.236496
CACNG1	0.0523383	2.55046e-08	0.00111831
PRR15	0.0523271	2.56802e-08	0.000891849
FAM171B	0.0521323	2.89226e-08	0.0320294
MEIS3	0.0520298	3.0784e-08	0.0759897
COL20A1	0.0520267	3.08419e-08	0.00132198
KCNS1	0.0518327	3.4698e-08	0.0014323
LAMC2	0.051641	3.8963e-08	0.126678
IL7R	0.0515965	4.00247e-08	0.0189152
LSS	0.0515394	4.14257e-08	0.52305
PPARG	0.0514675	4.32607e-08	0.20384
RHOB	0.0514345	4.41269e-08	1.03339
LBP	0.0514342	4.41348e-08	0.13267
ASPHD1	0.0514242	4.44005e-08	0.00483316
FAM178B	0.0513945	4.52032e-08	0.00502006
GDPD2	0.051374	4.57621e-08	0.00130503
MRAP	0.0513316	4.69426e-08	0.0800301
HHIPL2	0.0513197	4.72795e-08	0.00259346
SHISA9	0.0512711	4.86797e-08	0.00426368
AMIGO2	0.0512598	4.90094e-08	0.0157481
FCHO1	0.0512525	4.92235e-08	0.00831605
UGT1A7	0.0511465	5.24517e-08	0.00232496
CPT1C	0.0510527	5.54754e-08	0.0114083
ETV3	0.0509753	5.81015e-08	0.325887
IGFBP3	0.0509548	5.88129e-08	0.202758
STRA8	0.0509212	6.00028e-08	0.000934184
OR14C36	0.0507835	6.51301e-08	0.00138616
DBNDD1	0.0506979	6.85259e-08	0.0149381
ATP13A2	0.0506344	7.11546e-08	0.0993041
SKAP1	0.0506312	7.12922e-08	0.0100912
AFF2	0.0505659	7.4104e-08	0.023137
ZSWIM4	0.0504787	7.80228e-08	0.52337
INF2	0.0504726	7.83065e-08	0.844568
DBI	0.0504649	7.86617e-08	1.355
FOXD1	0.0504603	7.88772e-08	0.00484108
WASF1	0.0504601	7.88875e-08	0.04707
DLK2	0.0504111	8.12015e-08	0.00953698
BRINP2	0.0503101	8.61833e-08	0.00296245
APBA2	0.0502593	8.88024e-08	0.00463463
LIPE	0.0502537	8.90934e-08	0.313414
FADS1	0.050093	9.7921e-08	0.210142
AC093323.1	0.0500681	9.93609e-08	0.0742666
KIF3A	0.0500304	1.0158e-07	0.0830415
SPRY2	0.0499909	1.0396e-07	0.183521
SLC25A21	0.0499869	1.04204e-07	0.00994448
MME	0.0499717	1.05136e-07	0.076704
SLC6A17	0.0499641	1.05602e-07	0.0029383
FSD1L	0.049813	1.15351e-07	0.0828817
PTPN22	0.0497525	1.19499e-07	0.00437858
FNDC4	0.0497062	1.22762e-07	0.220761
MALL	0.0496143	1.29505e-07	0.0346198
TCEAL5	0.0495225	1.36601e-07	0.00780284
KREMEN2	0.0492757	1.57587e-07	0.00031679
LMO1	0.0491902	1.65559e-07	0.00583361
USP29	0.0491676	1.67737e-07	0.00297528
SVOP	0.0490824	1.76167e-07	0.00604435
C3orf14	0.0490487	1.79622e-07	0.0137267
NLRP6	0.0490092	1.83745e-07	0.00324226
NUTF2	0.0489668	1.88276e-07	0.59758
PA2G4	0.0489536	1.89709e-07	0.848235
PLPPR4	0.0488375	2.02774e-07	0.00285489
GPR37L1	0.0487145	2.17548e-07	0.00358244
ADAM22	0.0486589	2.24571e-07	0.0281468
RAP1GDS1	0.0485965	2.3272e-07	0.0499279
CORO2A	0.0485503	2.3892e-07	0.00274882
LDOC1	0.0485029	2.45455e-07	0.0671949
FAM213A	0.0484369	2.54848e-07	0.351441
ERRFI1	0.0483823	2.62874e-07	0.197317
GNL3	0.0482429	2.84499e-07	0.747529
CHAT	0.0481439	3.00884e-07	0.00250922
SH3BGRL3	0.0477662	3.72206e-07	0.589323
ATP6V1A	0.0477288	3.801e-07	0.219359
NKAIN1	0.0477269	3.80485e-07	0.000186431
PSAPL1	0.0476826	3.9007e-07	0.000853756
MYCN	0.0476434	3.98707e-07	0.00655482
LCN6	0.047527	4.25524e-07	0.0701069
IQSEC3	0.0474758	4.3787e-07	0.0355438
SPINT2	0.0474412	4.46382e-07	0.0233598
MBOAT7	0.0474298	4.4923e-07	0.106824
C16orf78	0.0473996	4.56852e-07	0.00190946
CFAP65	0.0473723	4.63853e-07	0.00173518
KCTD16	0.047339	4.72529e-07	0.00687219
C14orf132	0.0472754	4.89528e-07	0.0501095
C1QL2	0.0471395	5.27884e-07	0.000805036
RUFY3	0.0471366	5.2873e-07	0.458403
CELSR3	0.0470871	5.43437e-07	0.0082118
PLTP	0.0470788	5.45936e-07	0.627179
PPEF1	0.0470209	5.63702e-07	0.00356039
ATP8B3	0.0469841	5.7526e-07	0.00522132
KLB	0.0469663	5.80965e-07	0.0326792
ACSS2	0.0468822	6.08555e-07	0.414403
JARID2	0.046865	6.14355e-07	0.125356
CXCR3	0.0468413	6.22422e-07	0.00320521
RTP2	0.046808	6.33955e-07	0.000831111
PABPC1	0.0467681	6.48012e-07	1.40354
PRPS1	0.046744	6.56671e-07	0.195809
MEDAG	0.0466227	7.01901e-07	0.0435012
AHRR	0.0466083	7.0745e-07	0.165194
PRRC2C	0.0465428	7.33286e-07	1.20298
KCNQ3	0.04647	7.63113e-07	0.0419812
TMEM104	0.0464503	7.71377e-07	0.091186
FGF3	0.0463783	8.02308e-07	0.00107554
AKAP14	0.0463777	8.02569e-07	0.00210055
ARAP3	0.0463655	8.07939e-07	0.119845
LPIN1	0.0463358	8.21106e-07	0.27133
F13A1	0.0463241	8.26365e-07	0.450358
NECAB1	0.0462994	8.3757e-07	0.0273891
MMP17	0.046224	8.72647e-07	0.0239659
SQSTM1	0.0461402	9.13324e-07	3.60693
KIAA0930	0.0461074	9.29748e-07	0.250641
PAPPA	0.0460482	9.60089e-07	0.143816
TMEM88	0.0460081	9.81161e-07	0.392897
CUX2	0.0460014	9.84764e-07	0.00231589
PTPRN2	0.045995	9.88158e-07	0.00212587
RHOA	0.0459945	9.88408e-07	1.20126
SERPINA4	0.0458513	1.06802e-06	0.000981112
INSC	0.0458012	1.09727e-06	0.0142849
DYNC1I1	0.0457374	1.13567e-06	0.274745
DDX41	0.0455743	1.23981e-06	0.342726
SHANK1	0.0455441	1.26005e-06	0.00556788
TEX47	0.0455437	1.26032e-06	0.00187207
CLDND2	0.0454825	1.30238e-06	0.00666435
CYTH4	0.0454671	1.31314e-06	0.0968619
ADAP2	0.0453339	1.41016e-06	0.0930656
MMP19	0.0451191	1.58122e-06	0.134055
DIRAS2	0.0451179	1.58221e-06	0.001247
PPP1R15A	0.045098	1.59911e-06	1.08497
UGDH	0.0450288	1.65893e-06	0.457051
TRBV5-3	0.0449327	1.74574e-06	0.00189296
FBXO2	0.0447717	1.90092e-06	0.0579974
SEMA4A	0.044729	1.94418e-06	0.0763579
TRPV2	0.0447281	1.94511e-06	0.105007
NAT8L	0.0447074	1.96644e-06	0.0954851
ACKR4	0.0446924	1.98208e-06	0.00283808
BOP1	0.0446884	1.9863e-06	0.401373
PZP	0.0446193	2.05991e-06	0.0022362
NPY4R2	0.0446169	2.06253e-06	0.000436019
NTRK3	0.0445711	2.11289e-06	0.0848244
RNF186	0.0445554	2.13034e-06	0.000826355
ETS1	0.0445137	2.17752e-06	0.599198
IZUMO3	0.0444461	2.25615e-06	0.0017792
IFNA6	0.0443636	2.35594e-06	0.00163469
IER3	0.0443192	2.41127e-06	2.55959
RAB4B	0.044265	2.48063e-06	0.133919
ZNF117	0.0442054	2.55899e-06	0.136847
MTCP1	0.0442041	2.56069e-06	0.0155517
STUM	0.0441469	2.63833e-06	0.00515756
TYSND1	0.0441274	2.66517e-06	0.118332
MMP16	0.0441131	2.68517e-06	0.0102177
AGPAT4	0.0440654	2.75272e-06	0.0323797
TRAJ54	0.0440636	2.75517e-06	0.00220526
OR13C9	0.0440411	2.78768e-06	0.00170923
ATP8A1	0.0440388	2.79096e-06	0.122063
LMTK3	0.0440043	2.84156e-06	0.015919
IFI6	0.0439835	2.87245e-06	0.522479
SH3BP5	0.0439234	2.96336e-06	0.169776
NR4A1	0.0438939	3.00903e-06	0.36339
PTPRH	0.0438938	3.00919e-06	0.00753531
NCS1	0.0438838	3.02498e-06	0.163143
TCTA	0.0438526	3.07418e-06	0.0976401
HSH2D	0.043815	3.13461e-06	0.00316745
MARCKS	0.0437678	3.2122e-06	1.16063
TKT	0.0437605	3.22428e-06	0.740159
ADCY3	0.0436637	3.38965e-06	0.231687
RNF149	0.043573	3.55186e-06	0.52579
SCUBE1	0.0434948	3.69756e-06	0.0099116
F2R	0.0433788	3.92455e-06	0.0923401
FGR	0.0433359	4.01185e-06	0.10145
FKBP1B	0.0433127	4.05966e-06	0.0114658
NAIP	0.0433013	4.0835e-06	0.0923147
AATK	0.0432971	4.09228e-06	0.0595846
KCNA2	0.0432629	4.16454e-06	0.00384674
LRRTM1	0.043258	4.17504e-06	0.00273162
C16orf71	0.0432513	4.1893e-06	0.0023396
ADTRP	0.0432457	4.20137e-06	0.0182615
PRR23C	0.0432073	4.28453e-06	0.00109211
GK2	0.0431142	4.49308e-06	0.00220471
CORO2B	0.0430845	4.56171e-06	0.161042
ARHGAP25	0.0430712	4.59269e-06	0.0237524
ANO4	0.0430425	4.66038e-06	0.00436026
COL17A1	0.0430279	4.69508e-06	0.00172086
RUFY4	0.0430225	4.70811e-06	0.00189004
PCDH18	0.0429858	4.79673e-06	0.0717026
BTK	0.0429364	4.91863e-06	0.012693
DDX21	0.0429235	4.95104e-06	0.927177
CMTM5	0.0429147	4.97328e-06	0.00229035
MYADM	0.0428497	5.1399e-06	0.665429
RLN1	0.0428422	5.15959e-06	0.00153663
DEFB110	0.042835	5.17839e-06	0.00460101
FCGRT	0.0428267	5.20021e-06	0.612438
GRIA2	0.0427839	5.31425e-06	0.00238271
CYB561	0.042619	5.77611e-06	0.137111
DIABLO	0.0426169	5.78225e-06	0.00348995
TRIB1	0.0425625	5.9428e-06	0.559635
HOXD8	0.0424971	6.14196e-06	0.00217896
KIF12	0.042466	6.23885e-06	0.00255218
COLGALT1	0.0424631	6.24797e-06	0.446794
PLEKHO2	0.0422814	6.8444e-06	0.309156
QSOX2	0.0420129	7.82616e-06	0.198748
PSMD10	0.0419537	8.06035e-06	0.125102
TNFRSF12A	0.0419335	8.14144e-06	0.804889
ADIG	0.0419231	8.1837e-06	0.0019314
MUC13	0.0418284	8.57752e-06	0.00229569
OR3A1	0.041745	8.93947e-06	0.00202544
NHLH1	0.04171	9.09551e-06	0.00887809
TMCC3	0.0416446	9.39442e-06	0.01497
RGS20	0.0415887	9.65735e-06	0.00348828
KLHL25	0.0415686	9.7535e-06	0.140626
OR5A2	0.0415491	9.84766e-06	0.00205825
LDLRAD3	0.041549	9.8482e-06	0.11811
SAA2	0.0415197	9.99137e-06	0.143691
ITIH1	0.0415178	1.00005e-05	0.00295485
SNTB1	0.0413815	1.0694e-05	0.0445499
PCDHB6	0.0413613	1.08003e-05	0.00861542
RGS21	0.0413154	1.10464e-05	0.00262639
GNAQ	0.041287	1.12008e-05	0.152524
SPI1	0.0412766	1.1258e-05	0.253836
CPA1	0.0412753	1.12656e-05	0.0016597
UBE2V2	0.0412324	1.15045e-05	0.0703656
SCD5	0.0412175	1.15887e-05	0.0497274
TRIL	0.0411913	1.17384e-05	0.00297095
C2CD4D	0.0411152	1.21825e-05	0.00247463
PTGES3	0.0410173	1.2778e-05	1.5504
HRK	0.0409439	1.32431e-05	0.00218529
FOXD4	0.0409371	1.32865e-05	0.00350637
NME9	0.0409331	1.33129e-05	0.00278981
TWF2	0.0408943	1.35663e-05	0.514366
IRF5	0.0408652	1.37587e-05	0.052812
C13orf46	0.040815	1.40983e-05	0.0885946
CYP3A4	0.040745	1.45845e-05	0.00095299
FXYD3	0.0407084	1.4845e-05	0.0187479
GSX2	0.0407051	1.4869e-05	0.00133559
ANKRD11	0.0405571	1.59698e-05	0.831678
TWIST2	0.0405362	1.61319e-05	0.189648
RBM3	0.0404523	1.67961e-05	1.22038
SLC18A1	0.0404276	1.69968e-05	0.00121223
KRTAP13-3	0.0404132	1.71151e-05	0.000770802
INPP5F	0.040405	1.71823e-05	0.0786175
NAT2	0.0403472	1.76656e-05	0.00320105
FAM83F	0.0403192	1.79051e-05	0.0114386
SLC35G2	0.0402218	1.87592e-05	0.0244867
DPYSL3	0.0401902	1.9045e-05	0.300728
ELL2	0.0401593	1.93281e-05	0.962546
SUSD5	0.0401466	1.94465e-05	0.0234963
MAP6	0.0400292	2.05657e-05	0.0416945
CPEB1	0.0400218	2.06386e-05	0.00966602
SLC2A6	0.0399836	2.10176e-05	0.22493
GRIA1	0.0399833	2.10205e-05	0.00606867
THEMIS2	0.0399605	2.1249e-05	0.0589844
CYP2U1	0.0399176	2.16866e-05	0.0772388
SGPP2	0.0399163	2.17006e-05	0.0248548
CCL28	0.0399141	2.17232e-05	0.00899673
TMEM14A	0.0398631	2.22553e-05	0.083481
KIFAP3	0.0398252	2.26591e-05	0.113599
GRAMD1B	0.0397189	2.38284e-05	0.0284753
SMAD7	0.0397126	2.38992e-05	0.179141
ADIPOQ	0.0396427	2.47023e-05	0.192832
B3GNT6	0.0395485	2.58233e-05	0.000312187
HMGCLL1	0.0395446	2.58717e-05	0.0044552
STK32A	0.0394932	2.65046e-05	0.0051349
ENDOD1	0.039452	2.70236e-05	0.0384628
C12orf76	0.0394273	2.73382e-05	0.0319396
ALG1L	0.0394034	2.76468e-05	0.0019524
NSF	0.0393999	2.76928e-05	0.125043
NAP1L3	0.0393913	2.78054e-05	0.0590482
LRRIQ4	0.0393809	2.79407e-05	0.00304494
RNASE11	0.0393676	2.81161e-05	0.00112356
GLP1R	0.0393107	2.88757e-05	0.0220991
RAB39A	0.0393043	2.89621e-05	0.0150378
GLB1L2	0.039273	2.93903e-05	0.0152612
MATN1	0.0392685	2.94518e-05	0.00114025
GYS2	0.0392548	2.96409e-05	0.00131403
CLEC4C	0.0392262	3.00401e-05	0.00272448
DTX4	0.0392107	3.02581e-05	0.203956
LMCD1	0.0391921	3.05232e-05	0.524203
TRIM9	0.0391715	3.08184e-05	0.0138177
CDH3	0.0391315	3.13984e-05	0.00323743
IRF8	0.0390978	3.18965e-05	0.0928411
OR4L1	0.0390738	3.22548e-05	0.00102293
SPARCL1	0.0390709	3.22977e-05	0.835151
CCDC65	0.039057	3.25078e-05	0.00376897
ECE2	0.0390005	3.33732e-05	0.0110084
SPON2	0.0389978	3.34153e-05	0.168908
KLHL13	0.0389556	3.40777e-05	0.0257451
EVI2A	0.0388664	3.5518e-05	0.0149525
TRA2B	0.0388423	3.59169e-05	1.01799
CDYL2	0.0388253	3.62017e-05	0.0535548
SLC9A6	0.038803	3.65774e-05	0.0912545
BBOX1	0.0387411	3.76394e-05	0.00279808
PCDHAC2	0.0387029	3.8309e-05	0.00767839
WNT2	0.0386682	3.89286e-05	0.00132505
UBE2L6	0.0386157	3.98811e-05	0.153913
CDCA7	0.0385743	4.06494e-05	0.00548566
STPG2	0.0385696	4.07371e-05	0.00477292
AK7	0.0385458	4.11871e-05	0.00729799
UPP1	0.0385276	4.15319e-05	0.57388
AXL	0.0385269	4.15463e-05	0.345113
KDM6B	0.0384869	4.23177e-05	1.53901
RHOH	0.0384451	4.31368e-05	0.00540393
LAPTM5	0.0383985	4.40687e-05	0.360761
BCAN	0.0383935	4.41706e-05	0.00214441
SLC4A8	0.0383704	4.46418e-05	0.00699151
RCC2	0.0382858	4.64028e-05	0.343579
SMIM29	0.0382569	4.70214e-05	0.0971564
CCNL2	0.0382366	4.74583e-05	1.21831
NT5DC4	0.0382331	4.75355e-05	0.00211435
PKIB	0.0382129	4.79748e-05	0.0103936
PLP1	0.0381921	4.84331e-05	0.0491525
SPRY4	0.0381647	4.90408e-05	0.529861
TNS3	0.0381531	4.93013e-05	0.175664
FAM19A5	0.0381401	4.95949e-05	0.0192664
TRARG1	0.0381384	4.96337e-05	0.0230975
GNAZ	0.0380854	5.08457e-05	0.0147153
LINGO2	0.0380703	5.11956e-05	0.00150591
GAS2L3	0.0380508	5.16515e-05	0.0387065
DDX39A	0.0380359	5.20031e-05	0.438139
HLX	0.0380318	5.21003e-05	0.174842
PDZD4	0.0380044	5.27539e-05	0.0636974
EML5	0.0379989	5.2885e-05	0.0170478
PRR29	0.0379615	5.37916e-05	0.00126646
OR1N1	0.0378045	5.7756e-05	0.00206326
CD44	0.0377516	5.91516e-05	1.3661
TOX2	0.0376575	6.17155e-05	0.0245922
ACTN3	0.0376574	6.17187e-05	0.0039887
CCDC71L	0.0376341	6.2369e-05	0.621948
ZNF710	0.0376172	6.28469e-05	0.0888491
KRTAP1-3	0.0376106	6.30339e-05	0.000894793
TRBV19	0.0374647	6.73029e-05	0.0023647
ENPP5	0.0374323	6.82882e-05	0.00109735
SLFN12L	0.0374189	6.86982e-05	0.00496908
KRTAP4-4	0.0374138	6.88566e-05	0.000735701
ELOVL3	0.0374124	6.88993e-05	0.00248638
RAB3A	0.0373865	6.97032e-05	0.104064
MT2A	0.0373271	7.15783e-05	2.90902
F3	0.0372128	7.53236e-05	0.245603
PTPRF	0.0372125	7.53348e-05	0.126131
CCL18	0.0372049	7.55889e-05	0.0669643
FAM89A	0.037203	7.56559e-05	0.142981
PTK2B	0.0371909	7.60643e-05	0.0271851
OSBPL8	0.0371888	7.61333e-05	0.124583
ELOVL5	0.0371797	7.6445e-05	0.610214
TRIM51	0.0371288	7.81933e-05	0.00242398
CENPI	0.0371241	7.8359e-05	0.00459894
DPYSL5	0.0371038	7.90701e-05	0.00201411
NSMF	0.0370969	7.93123e-05	0.459548
CAMK4	0.0370541	8.08326e-05	0.00270428
SLC1A5	0.0369262	8.55486e-05	0.296981
TMPRSS3	0.0369242	8.56258e-05	0.00279266
CCDC86	0.0368996	8.65601e-05	0.449491
PRRT4	0.036839	8.89128e-05	0.0154579
SPHK1	0.0368145	8.98802e-05	0.398538
SPARC	0.0367683	9.17297e-05	1.63845
LSAMP	0.0367323	9.31947e-05	0.0171039
CCDC189	0.0367091	9.41508e-05	0.0130676
CDC42SE2	0.0366929	9.48242e-05	0.119465
TYROBP	0.036687	9.50741e-05	0.395958
APOA5	0.0366429	9.69355e-05	0.000650304
CSAD	0.0366421	9.69703e-05	0.247799
WDR93	0.0366207	9.7886e-05	0.00220966
UPP2	0.0366014	9.87192e-05	0.00224475
AMN	0.0365097	0.000102767	0.0167296
SOX10	0.0364769	0.000104253	0.0511118
PRRX1	0.0364256	0.000106622	0.842963
CDKN1A	0.0364042	0.000107623	1.77407
GDF3	0.036391	0.000108246	0.00107703
CHAC1	0.0363767	0.000108922	0.109207
IL12RB2	0.0363323	0.000111054	0.00526764
SH3TC1	0.0363139	0.000111949	0.0417683
ITPKB	0.0363097	0.000112155	0.0975002
GRK1	0.0363086	0.000112209	0.00165578
LRRC4B	0.036281	0.000113568	0.0240256
PAQR6	0.036242	0.000115512	0.0486112
TMSB4X	0.0361924	0.000118031	1.19195
IGF1	0.0360995	0.000122885	0.128347
C11orf96	0.0360739	0.000124259	2.39164
HMGA2	0.0360501	0.000125547	0.0140935
CATSPERB	0.0360187	0.000127265	0.0158036
SLC36A1	0.0359912	0.000128786	0.0587652
OTOF	0.0359771	0.000129578	0.00234959
HSP90AB1	0.0359673	0.000130125	1.44244
ODF2L	0.0359446	0.000131407	0.128349
PCSK1N	0.0359146	0.000133123	0.114708
PJA1	0.0358968	0.000134146	0.104232
ING1	0.0358535	0.000136679	0.132577
DNASE1L3	0.0358102	0.000139248	0.0401925
NRXN2	0.0357792	0.000141116	0.0344699
OR4C15	0.0357411	0.000143452	0.00161616
HEMGN	0.035735	0.000143825	0.00332915
LHX4	0.0357182	0.000144868	0.00162345
TMEM79	0.0356957	0.000146275	0.0111184
TPST1	0.0356956	0.000146284	0.0778304
MTCH1	0.0356681	0.000148016	0.775356
GRIA4	0.0356679	0.000148033	0.00893682
OR2M4	0.0356667	0.000148106	0.00301484
CREB3L3	0.0356386	0.000149901	0.00149634
NEURL1	0.0356214	0.000151011	0.00480349
PEG3	0.0356064	0.000151986	0.0683574
LILRB2	0.035596	0.000152664	0.0560286
COL4A2	0.0355901	0.000153047	0.926168
DNAJB1	0.0355886	0.000153147	0.477407
ST6GALNAC2	0.0355865	0.000153284	0.0282092
POR	0.0355613	0.000154945	0.570901
S100A4	0.0355536	0.000155459	0.961938
TBX2	0.0355385	0.000156465	0.147364
PAPSS1	0.0355173	0.000157887	0.0892719
S100A16	0.0355111	0.000158306	0.530935
MAPK3	0.0354444	0.000162883	0.191528
ID1	0.0354051	0.000165632	0.463895
LFNG	0.0354036	0.000165737	0.030184
IL21R	0.0353706	0.000168089	0.0078032
C10orf55	0.0353557	0.000169156	0.00170345
HP	0.0353373	0.000170482	0.0392749
EFCAB11	0.0353094	0.000172523	0.00975139
NFIL3	0.0353042	0.0001729	0.37173
FAM102B	0.0352989	0.00017329	0.0343422
SLC37A2	0.0352879	0.000174107	0.0134326
CD300C	0.0352402	0.000177668	0.0101706
MVK	0.035219	0.000179271	0.127222
RAD21L1	0.0352015	0.000180609	0.00304092
ZSWIM2	0.0351924	0.000181306	0.00350297
PRR5	0.0351865	0.000181756	0.0283328
DGKI	0.0351841	0.000181946	0.0364197
SESN2	0.0351807	0.000182205	0.269374
TRAF5	0.0351417	0.000185244	0.0404401
TBC1D10C	0.0351004	0.000188505	0.00721021
AMER3	0.0350292	0.000194265	0.00110805
MYOF	0.0349994	0.000196721	0.110386
TMEM199	0.034921	0.000203325	0.0722167
CTU2	0.0348285	0.000211395	0.222655
AVPR1A	0.0348264	0.000211574	0.00246739
MAP7D2	0.0347941	0.000214464	0.00656384
TEKT1	0.0347098	0.000222173	0.00116999
CLEC12B	0.0346879	0.000224223	0.00298937
REC8	0.0346862	0.000224383	0.0812603
UHRF1BP1L	0.0346506	0.00022775	0.0903901
PLSCR2	0.0346386	0.000228897	0.00452601
GCSAM	0.0346364	0.000229103	0.00244759
CST8	0.0346305	0.000229674	0.00129301
CCR7	0.0346139	0.000231265	0.0029445
GOLM1	0.0345613	0.000236405	0.0753471
AKR1B10	0.0345151	0.000241002	0.00447519
FMNL2	0.0344916	0.000243365	0.160572
SIGMAR1	0.0344634	0.000246244	0.143405
FXYD7	0.0344488	0.000247745	0.00501339
AL451007.3	0.0344465	0.000247977	0.000246562
EHD2	0.034421	0.00025062	0.479943
CXorf65	0.0344008	0.000252733	0.00474503
OR51T1	0.0343237	0.000260953	0.0011722
RASSF6	0.0343196	0.000261394	0.00224775
SLCO1B3	0.0343054	0.00026294	0.00251693
SFTPB	0.0343006	0.000263453	0.0014029
2022-03-11	0.0342669	0.000267156	0.00763072
HEATR1	0.0342398	0.000270172	0.364009
CXCL14	0.0342321	0.000271033	0.0256087
NYAP1	0.0342212	0.000272257	0.00893584
CPA3	0.0342198	0.000272416	0.0110935
EHD3	0.0341821	0.000276691	0.0286366
GDAP1	0.0340563	0.000291429	0.0316056
BRSK2	0.034026	0.000295076	0.0077232
LINGO3	0.0340129	0.000296679	0.000529096
TMEM52	0.0340068	0.000297416	0.00741972
OR51G2	0.0339836	0.00030027	0.0011466
PRPF3	0.0339289	0.000307084	0.255066
OR2W1	0.0339124	0.000309171	0.00148994
NDEL1	0.0338899	0.000312035	0.422208
SEMG1	0.0338882	0.000312258	0.00210758
MESP1	0.0338654	0.000315183	0.0749021
IGLV9-49	0.0338565	0.00031634	0.00152668
TRBV7-3	0.033821	0.000320967	0.0018505
NMB	0.0337613	0.000328895	0.0920517
RAB5C	0.0337368	0.000332204	0.692195
CENPW	0.0337214	0.0003343	0.0378983
GCG	0.0337098	0.000335882	0.00371624
TTLL12	0.0337084	0.000336076	0.0854487
ANKRD44	0.0336843	0.000339398	0.0371639
OR4A47	0.0336658	0.00034197	0.00425761
CCDC182	0.0336475	0.000344519	0.00155955
NLRP12	0.0336424	0.000345243	0.00309852
CENPU	0.03362	0.000348402	0.0138222
JPT1	0.0335879	0.000352985	0.222652
LIN28A	0.0335832	0.000353652	0.00217858
ESX1	0.0334941	0.000366693	0.000600389
LSMEM1	0.033483	0.000368346	0.0252401
PDE6H	0.0334789	0.000368954	0.00227719
OR6M1	0.0334517	0.000373047	0.00140496
SCYL3	0.0334236	0.000377312	0.0268159
AQP1	0.0333959	0.000381559	0.296163
NEGR1	0.0333534	0.000388184	0.12516
DRD3	0.0333152	0.000394222	0.00128201
CHRNA9	0.0332901	0.000398236	0.000904141
SFPQ	0.0332763	0.000400452	1.51903
PODXL2	0.0332371	0.000406832	0.0191423
PPP1R16B	0.0332191	0.000409796	0.00990989
AARS	0.033194	0.000413944	0.367053
FAM129C	0.0331916	0.000414358	0.00609557
FABP12	0.0331326	0.000424301	0.00255752
GDI1	0.033119	0.000426612	0.55593
INSL5	0.0331049	0.000429045	0.00246561
MYO1G	0.0330819	0.000433024	0.0580137
ICAM2	0.0330699	0.000435105	0.0962746
THAP8	0.0330487	0.000438826	0.0232601
IL1RL1	0.0330261	0.000442815	0.127738
MAPK15	0.0329927	0.000448778	0.00440691
ASMT	0.0329761	0.000451771	0.00523277
EXOSC6	0.0329653	0.000453732	0.368875
NUP50	0.0329605	0.000454604	0.183184
AREG	0.0329447	0.00045748	0.0424718
SVBP	0.0329103	0.000463802	0.0684085
IGLV2-33	0.0329086	0.00046412	0.00136056
PURG	0.0329052	0.000464762	0.00617359
RUBCNL	0.0328978	0.000466126	0.0520759
APIP	0.0328699	0.000471357	0.146765
FAM131B	0.0328463	0.000475805	0.00400462
SRP19	0.0328452	0.000476016	0.358539
PNMA8B	0.0328451	0.00047603	0.010657
COPS8	0.0328091	0.000482908	0.280741
RIPPLY2	0.0328028	0.000484126	0.0011457
CDSN	0.0327801	0.000488511	0.0028292
OR8I2	0.0327505	0.000494315	0.00314767
DLGAP1	0.0326937	0.000505579	0.00866412
OR5AS1	0.0326619	0.000512001	0.00195135
LGR5	0.0326461	0.000515226	0.00409299
ITPRIPL1	0.0325841	0.000528049	0.0110686
ATP2B2	0.032584	0.000528063	0.00370177
COL4A1	0.0325643	0.00053219	0.967938
IL17F	0.0325562	0.000533903	0.00153883
KLHL21	0.032546	0.000536064	0.673438
SMYD3	0.0325242	0.000540702	0.0553673
ANGPTL8	0.0325101	0.000543726	0.0162362
PTGS2	0.0324861	0.000548897	0.220549
GPX6	0.032422	0.000562953	0.0015435
SDE2	0.032406	0.000566516	0.306078
NAV3	0.0323903	0.000570041	0.0465699
CCDC195	0.032356	0.000577773	0.0043458
DSEL	0.032303	0.000589956	0.0267512
ARHGAP8	0.0323005	0.000590514	0.0110927
POLRMT	0.0322702	0.000597597	0.0168863
B4GALT6	0.0322533	0.000601574	0.0221827
ARMC10	0.0322508	0.000602167	0.0239217
RASA3	0.0322378	0.000605248	0.23179
PDGFRB	0.0322102	0.000611826	0.438843
VSIG4	0.0321923	0.000616133	0.369522
MTHFD1L	0.0321764	0.000619975	0.173632
ABCB5	0.032133	0.000630604	0.00243541
SYK	0.0321304	0.000631226	0.0208044
HOXD3	0.0321237	0.00063289	0.00156308
DCAF8L1	0.0320827	0.000643117	0.00172618
STARD4	0.0320556	0.000649942	0.0976623
ATP6AP1L	0.0320425	0.000653268	0.00568206
EHBP1	0.0320422	0.000653369	0.158585
ADGRG1	0.0320338	0.000655504	0.124707
KCNE5	0.0320194	0.000659181	0.0645332
TFF2	0.0320046	0.000663002	0.00234226
ITIH5	0.0319619	0.000674112	0.0517767
ZGRF1	0.0319577	0.000675237	0.0336479
PMIS2	0.0319497	0.00067733	0.00202751
ARPP21	0.0319468	0.000678098	0.00869363
TCL1A	0.0319258	0.000683644	0.00169939
CAMKV	0.0319238	0.000684191	0.0017664
FAM49A	0.0318896	0.000693351	0.0542526
CFAP300	0.0318776	0.000696594	0.0251818
DHRS3	0.0318694	0.000698791	0.249434
SBNO2	0.0318344	0.000708347	0.931115
MYRIP	0.0318323	0.000708933	0.00610046
AGPAT5	0.0317894	0.000720817	0.0625415
AOAH	0.031785	0.000722061	0.0116106
FSHR	0.0317835	0.000722475	0.00353468
CDC42EP2	0.031768	0.000726825	0.653708
EPHA5	0.0317679	0.000726836	0.00397838
GALNT2	0.031759	0.00072935	0.411234
GEM	0.031751	0.000731627	0.36525
UROC1	0.0317228	0.000739632	0.00127745
ARHGAP39	0.0317174	0.000741192	0.0743992
CTRB2	0.0316518	0.000760198	0.00334621
CCT8L2	0.0316214	0.000769177	0.00138728
MAPK13	0.0315754	0.000782937	0.0365416
CHST15	0.0315709	0.000784289	0.126189
TRDV1	0.0315685	0.000785028	0.00324967
KIF2B	0.0315583	0.000788097	0.00160047
AC099489.1	0.0315417	0.00079316	0.0548929
FOXC1	0.0315348	0.000795253	0.267453
ASCL1	0.0315115	0.000802422	0.00116255
PRR35	0.0315035	0.000804898	0.00227969
NEDD9	0.0315034	0.000804913	0.129676
KRT2	0.0315029	0.000805077	0.000635048
ALPL	0.0314573	0.000819307	0.0975227
RDH11	0.0314379	0.000825408	0.111169
TAGLN3	0.031417	0.000832054	0.00524582
RAB44	0.0313632	0.000849406	0.00496486
MOXD1	0.0313601	0.000850417	0.00763509
MARCKSL1	0.0313526	0.000852862	0.306431
OR6C74	0.031321	0.000863227	0.00199854
LRRC56	0.0312788	0.000877238	0.0395817
FOXI2	0.0312772	0.000877777	0.000891466
CACNB4	0.0312739	0.000878905	0.0125514
PDE6G	0.0312565	0.000884747	0.00246184
ERI1	0.0312264	0.000894981	0.0673028
TMOD2	0.0312122	0.000899839	0.0583632
RNF135	0.0312093	0.000900826	0.0739332
THBS1	0.0311372	0.000925916	1.84532
MFAP3L	0.0310883	0.000943268	0.0249022
OR52A5	0.0310649	0.000951711	0.00266511
SMPD4	0.0310218	0.000967396	0.138018
RSPH6A	0.0309825	0.000981899	0.0074027
EEF1AKMT3	0.030942	0.000997094	0.0214463
PIMREG	0.0309398	0.0009979	0.00391545
OLAH	0.0309324	0.00100071	0.00439945
CTSS	0.0309303	0.0010015	0.169421
STARD5	0.0309004	0.00101288	0.0183427
SLC25A29	0.0308879	0.00101768	0.0452564
CAMLG	0.0308871	0.00101799	0.35503
XKR3	0.0308749	0.0010227	0.00122002
TCEAL7	0.030869	0.00102498	0.0400921
MUCL3	0.0308514	0.0010318	0.00229617
ANXA5	0.0308446	0.00103446	1.17543
LTB4R2	0.0308328	0.00103905	0.0106526
SNX5	0.0308298	0.00104026	0.224168
OR5D18	0.0307875	0.00105696	0.00211794
LY9	0.0307448	0.00107411	0.00339983
OR2B2	0.0306626	0.00110779	0.00212721
MFSD10	0.0306503	0.00111291	0.176486
KCNMB4	0.0306436	0.00111573	0.0587165
NECTIN1	0.0306393	0.00111751	0.0570191
G6PC3	0.0306329	0.00112022	0.0747038
MCM10	0.0306271	0.00112264	0.00431886
IL6R	0.0306163	0.00112719	0.249912
ATP2C2	0.0305831	0.00114131	0.0030411
RTL1	0.0305651	0.00114903	0.00143148
TOMM34	0.030515	0.00117075	0.142565
PMCH	0.030487	0.00118306	0.00168945
ITGAE	0.0304705	0.00119037	0.002096
PTGER1	0.0304528	0.0011983	0.00286112
ABCG1	0.0304218	0.00121222	0.0836613
ZCCHC17	0.0304114	0.00121694	0.109473
ATL3	0.0303507	0.00124475	0.207212
SLC19A3	0.0303371	0.00125108	0.0450156
CD53	0.0303362	0.00125147	0.17911
GFPT2	0.0303354	0.00125186	0.756301
RTN4	0.0303231	0.00125757	1.18764
ADAM9	0.0302721	0.00128166	0.5555
RNF157	0.0302395	0.00129724	0.132548
WDFY2	0.0302228	0.00130528	0.11515
DOCK11	0.0302189	0.00130716	0.0413531
LURAP1L	0.0302123	0.00131038	0.0232025
SPRED1	0.0301955	0.00131856	0.215273
RIT2	0.0301863	0.00132308	0.000949306
PRSS41	0.030173	0.00132959	0.00147063
DDC	0.0301676	0.00133226	0.00244341
VSTM2A	0.0301578	0.00133711	0.000736141
RNASE9	0.0301468	0.00134254	0.00253392
PSD	0.0301358	0.00134804	0.0239051
EMILIN2	0.030123	0.00135443	0.150411
UCP2	0.0301156	0.00135815	0.0377079
KCNH8	0.0300997	0.00136612	0.00509717
DNMT1	0.0300775	0.00137738	0.254349
ALDH1L1	0.0300663	0.00138311	0.215836
GABRA2	0.030058	0.00138732	0.00496289
AP1S1	0.0300222	0.00140576	0.0459848
FOXD3	0.0300201	0.00140683	0.0145339
BOD1L2	0.0300173	0.0014083	0.00230531
NOVA2	0.029998	0.00141834	0.0193329
OR1L4	0.029978	0.00142886	0.00208038
AMPD1	0.0299634	0.00143655	0.00320863
ENPP2	0.0299623	0.00143712	0.0235351
LRRC19	0.029945	0.00144629	0.000924301
EXD1	0.0299444	0.00144661	0.00131094
DEFB135	0.029878	0.00148234	0.00211483
TRGV1	0.0298666	0.00148853	0.00235171
GLT1D1	0.0297738	0.00154003	0.00468884
TMEM238L	0.0297505	0.00155324	0.00241269
C11orf98	0.0297397	0.00155936	0.192147
CBR3	0.0297388	0.00155988	0.0067548
ANGPT2	0.0297115	0.00157554	0.0503165
DENND1C	0.0297018	0.00158112	0.0069782
ST3GAL5	0.0296923	0.00158663	0.0178591
A1CF	0.0296676	0.00160095	0.00192824
TENM1	0.0296605	0.00160513	0.00244177
OMG	0.0296536	0.00160919	0.00267856
HOXB5	0.0296494	0.00161165	0.00209357
SIX6	0.0296211	0.00162834	0.000924374
TRAJ5	0.0296114	0.00163412	0.00437982
PECR	0.0296011	0.00164023	0.0474116
IFNE	0.0295888	0.00164758	0.00269952
AIFM2	0.0295875	0.00164842	0.320749
GATD1	0.0295782	0.00165396	0.43623
TTYH1	0.0295737	0.00165667	0.00839189
ANO3	0.0295522	0.00166968	0.00727072
TLR5	0.0295473	0.00167264	0.00583243
LYL1	0.0295311	0.00168254	0.0246603
GRID2IP	0.0295096	0.00169572	0.0024297
MAFB	0.0294983	0.00170269	0.376298
DCDC1	0.0294961	0.00170407	0.00467375
FOLR2	0.0294807	0.00171365	0.169361
F8A1	0.0294346	0.0017425	0.0469065
CNDP1	0.0293998	0.00176459	0.00385838
GSTA5	0.0293578	0.00179166	0.00285582
ZNF280A	0.0293407	0.00180276	0.00223519
KRTAP6-2	0.0292637	0.00185352	0.0015719
SRSF11	0.0292369	0.00187156	1.07196
C8orf74	0.0292338	0.00187365	0.00160927
MORC4	0.0292255	0.00187926	0.104745
KRT20	0.0292046	0.0018934	0.00065451
RDM1	0.0291624	0.00192242	0.00224382
MOGAT3	0.0291464	0.00193347	0.000645181
TMEM26	0.0291259	0.00194778	0.012722
LRRC8B	0.0290923	0.00197138	0.136964
MAP4K5	0.0290892	0.00197356	0.165561
PRKCE	0.0290587	0.00199526	0.277798
TSPAN8	0.0290492	0.00200208	0.0113041
KCNH1	0.0289919	0.00204358	0.0017987
CELF6	0.0289906	0.00204452	0.0935776
HOXD9	0.0289867	0.00204741	0.00121759
PTPRE	0.0289822	0.0020507	0.212613
DNAJB8	0.0289556	0.00207029	0.000810559
DISP2	0.0289501	0.00207432	0.00397499
ANKRD30A	0.0289459	0.00207744	0.000991098
FANCF	0.0289427	0.00207987	0.0256891
TMEM135	0.0289325	0.0020874	0.212604
TMEM183A	0.0289249	0.00209309	0.0254885
DYDC2	0.0288926	0.00211732	0.00154467
CENPX	0.0288883	0.00212057	0.165901
SATB2	0.0288776	0.00212873	0.0117777
OR10K1	0.0288722	0.0021328	0.00145623
CD209	0.028855	0.00214592	0.0459526
GRK3	0.0288398	0.00215755	0.135666
WNT9A	0.028816	0.00217589	0.0247832
CRB3	0.0287381	0.00223704	0.000942987
SCIN	0.0287201	0.00225133	0.0137718
ANKRD29	0.028716	0.00225459	0.0261496
RAP2A	0.0286688	0.00229268	0.0979019
KLHDC8A	0.0286664	0.00229463	0.00388967
PTGFR	0.0286612	0.00229887	0.0182297
BRINP1	0.0286569	0.00230237	0.00709418
RBM42	0.0286498	0.00230815	0.51244
FOXC2	0.0286371	0.00231855	0.0831513
NLE1	0.0286173	0.00233487	0.102982
HENMT1	0.0285942	0.00235398	0.00676149
EXOC3L2	0.0285879	0.00235925	0.0062196
SPATA33	0.0285841	0.00236243	0.0630848
PIGH	0.028578	0.00236754	0.134193
IFI16	0.0285741	0.0023708	0.65583
SSPO	0.0285572	0.00238494	0.00280048
PRSS3	0.0285424	0.00239745	0.00225613
GPER1	0.0285221	0.00241473	0.02987
HCN3	0.0285063	0.00242821	0.0139875
TRIM11	0.0284963	0.00243679	0.200979
ESYT1	0.0284928	0.00243979	0.18391
CRP	0.0284912	0.00244117	0.00143918
PPFIA1	0.0284894	0.00244273	0.376127
NANP	0.0284863	0.00244536	0.104561
HRASLS5	0.0284852	0.0024463	0.0202903
CTXND1	0.0284705	0.00245901	0.00254384
CASTOR3	0.0284403	0.00248527	0.0153144
OR8B3	0.0284243	0.00249932	0.00446208
KRTAP4-12	0.0284241	0.00249949	0.00179058
CRYBA1	0.0284167	0.00250601	0.00366769
SSX3	0.0284048	0.00251649	0.00564615
BSND	0.0283984	0.00252214	0.00197183
FAM189A1	0.0283901	0.00252953	0.0142176
SNPH	0.0283628	0.00255387	0.0563724
B3GALT5	0.0283608	0.00255569	0.00242469
NOP16	0.02836	0.00255643	0.66598
ST6GALNAC6	0.0283484	0.00256681	0.445541
ANGPT4	0.0283383	0.00257597	0.00347038
APRT	0.0282873	0.00262243	0.430421
CDCA3	0.0282804	0.00262879	0.00369485
FCGR2A	0.028274	0.00263461	0.111618
PFKFB1	0.0282703	0.00263807	0.0306202
HMX2	0.0282581	0.0026494	0.000359833
AP3M2	0.0282399	0.00266625	0.0608087
FZD3	0.028229	0.00267644	0.0260707
NMT2	0.0282155	0.00268915	0.0884319
ARHGAP11A	0.0282012	0.00270257	0.00828142
CD163	0.0281929	0.00271044	0.674297
MMP9	0.028164	0.00273794	0.0172656
MAP2K1	0.0281147	0.00278537	0.151319
CD3E	0.0280918	0.00280765	0.00480427
C12orf54	0.0280884	0.00281101	0.00283149
CYB5R4	0.0280748	0.00282439	0.0404404
CCDC78	0.0280436	0.00285522	0.0246058
HMX1	0.0280261	0.00287257	0.00391263
MYO5A	0.02802	0.00287869	0.154571
GZMA	0.0280149	0.00288376	0.00352083
ABHD14B	0.0280008	0.00289792	0.0872991
IKZF1	0.0279452	0.00295435	0.0293844
CUEDC1	0.0279309	0.00296908	0.360521
IGF2BP1	0.0278962	0.00300496	0.00152396
ASPHD2	0.0278931	0.00300814	0.00750165
LASP1	0.0278879	0.00301361	0.354015
NIPA1	0.0278854	0.00301625	0.0702563
ANP32E	0.0278794	0.00302243	0.619332
HGS	0.0278736	0.00302853	0.535195
TRAV3	0.0278672	0.00303529	0.00189926
PCK2	0.0278509	0.00305241	0.056083
SAP30	0.0278484	0.00305504	0.237467
SEZ6L	0.0278479	0.00305553	0.0033171
SERPINA7	0.0278413	0.00306255	0.00238799
PLEKHG6	0.027806	0.00310016	0.0201744
RUNDC3B	0.0278055	0.0031006	0.0154018
MELK	0.0278028	0.00310357	0.0042986
ARNT2	0.0277816	0.00312629	0.0321545
GLIPR1	0.0277495	0.00316111	0.0732735
CSF1	0.027744	0.00316708	0.601169
NME1	0.0277399	0.00317159	0.379671
MCHR2	0.0277235	0.00318956	0.00266372
SERPINI1	0.0277153	0.00319855	0.0104898
VAMP1	0.0276777	0.00324025	0.118282
KITLG	0.0276725	0.00324598	0.193836
PES1	0.0276709	0.00324775	0.520023
NOTCH1	0.0276629	0.00325678	0.168107
GRASP	0.0276146	0.00331123	0.265383
CD276	0.027611	0.00331534	0.275241
SGPP1	0.0276007	0.00332705	0.312521
MCL1	0.027599	0.00332898	1.66355
RPA3	0.0275989	0.00332913	0.00356473
IL1RN	0.0275975	0.00333069	0.127379
BAIAP2	0.0275302	0.00340837	0.13165
DPP6	0.0275291	0.0034096	0.00219177
EEF1B2	0.027505	0.00343789	1.05356
PCK1	0.0275005	0.00344323	0.15946
LEF1	0.0274868	0.00345936	0.00320647
KCNJ1	0.0274804	0.00346691	0.00203776
PGLYRP3	0.0274455	0.00350845	0.000476846
STX1B	0.0274223	0.00353637	0.0331917
OR2T6	0.0274218	0.00353697	0.00195732
OR52N4	0.0273854	0.0035811	0.00476212
ACR	0.027378	0.00359021	0.00355419
THEG	0.0273756	0.00359315	0.00119336
VAV3	0.0273447	0.00363107	0.0158563
DQX1	0.0273265	0.00365363	0.00327642
SLITRK1	0.0272759	0.00371709	0.00220554
DEF6	0.0272681	0.00372696	0.0187532
MNT	0.0272337	0.00377064	0.113694
STOM	0.0272295	0.00377607	0.749929
FAP	0.0272007	0.00381315	0.0047653
NCAN	0.0271969	0.00381793	0.00245818
PILRA	0.0271861	0.00383197	0.0254023
DHCR7	0.0271795	0.00384056	0.304829
LINC00672	0.0271732	0.00384873	0.022032
C6orf226	0.0271713	0.00385122	0.0526357
FLNA	0.0271564	0.00387073	1.27121
MDFI	0.027118	0.00392134	0.063466
CAMK2G	0.0271155	0.00392467	0.0490708
SELPLG	0.0271143	0.00392625	0.0352515
TC2N	0.0270892	0.00395959	0.0481519
APOL5	0.0270572	0.00400261	0.00150212
RIPK4	0.0270553	0.00400517	0.0214713
CLEC2A	0.0270452	0.0040189	0.0019506
OR7C2	0.0270408	0.00402486	0.00226463
GGT5	0.0270318	0.00403709	0.334485
NOTCH4	0.0270233	0.00404861	0.0403214
FADS3	0.0270196	0.00405363	1.00271
VNN1	0.0270043	0.0040746	0.00548178
IRF4	0.0269895	0.00409498	0.0101584
DUXB	0.0269684	0.00412417	0.00209923
PDX1	0.0269516	0.0041475	0.000677749
NUDC	0.0269468	0.00415424	0.609459
REEP6	0.0269363	0.00416889	0.0265218
FST	0.0269212	0.00419016	0.310132
COL5A2	0.0269	0.00422007	0.0640712
TVP23A	0.0268809	0.00424719	0.0273226
FAM83A	0.0268774	0.00425209	0.00109089
EID3	0.0268677	0.00426603	0.459849
HS3ST6	0.0268618	0.00427449	0.000828371
PHGDH	0.0268555	0.00428347	0.22723
GABRA4	0.0268418	0.00430321	0.013318
FGF14	0.0268206	0.0043338	0.00972907
ZNF471	0.0268013	0.00436189	0.0134882
DNER	0.0267903	0.00437798	0.044153
OR14K1	0.0267799	0.00439321	0.00273955
WDR36	0.026762	0.0044196	0.123363
AHNAK	0.0267574	0.00442646	1.17172
PHYHIPL	0.0267549	0.00443011	0.00359329
PCDHA13	0.0267409	0.00445097	0.00174948
NPHS2	0.0267276	0.00447071	0.00186999
CENPM	0.0267181	0.00448498	0.00611613
C17orf107	0.0267123	0.00449358	0.0146693
WFDC13	0.0266966	0.00451728	0.00178979
ZBTB7A	0.0266855	0.00453398	0.841328
TEX50	0.0266782	0.00454507	0.00218645
PAGE1	0.0266624	0.004569	0.00197555
PARP15	0.0266482	0.00459073	0.0146578
ARHGEF4	0.0266435	0.00459789	0.042197
C17orf58	0.0266421	0.00459998	0.106596
DOK1	0.0266395	0.00460394	0.0256255
ITGA2	0.0266386	0.00460528	0.0124113
VPS33B	0.0266167	0.00463904	0.0218258
2022-03-01	0.0266155	0.0046409	0.0497769
PHF24	0.0266125	0.00464559	0.0061752
TINCR	0.0266014	0.00466272	0.011757
MAGEB17	0.0265756	0.00470292	0.00296504
MANSC1	0.0265718	0.00470876	0.0193749
CDX2	0.02655	0.00474296	0.000419344
ACVR2A	0.0265412	0.00475689	0.101929
WDR17	0.0265393	0.00475995	0.00534898
FAM57A	0.0265371	0.00476338	0.106372
LRRC46	0.0265306	0.00477359	0.0047572
BICDL1	0.0265163	0.0047964	0.00741181
HIPK4	0.0265083	0.00480916	0.00408471
LENG8	0.0264907	0.00483719	1.099
OR2G6	0.0264582	0.00488964	0.00238682
KIF26B	0.0264397	0.00491968	0.0154307
UGT2B10	0.0264191	0.00495316	0.00203215
JUN	0.0264049	0.0049765	1.58125
ACY1	0.0263844	0.00501035	0.109543
TRAJ28	0.0263801	0.00501746	0.00520605
NOP2	0.0263776	0.00502156	0.570005
PRIM1	0.0263752	0.00502565	0.00321369
RNF187	0.0263671	0.00503901	0.542246
SHROOM1	0.0263606	0.00504988	0.0493368
TSPYL2	0.0263604	0.0050502	0.637683
CLIC1	0.0263489	0.00506935	0.799119
TICRR	0.0263335	0.00509518	0.00445768
TSGA10IP	0.0263111	0.00513294	0.00177591
RESP18	0.0263069	0.00514006	0.00290839
MOGAT1	0.0262989	0.00515362	0.00987668
ATP10B	0.0262933	0.00516312	0.00408205
CHGA	0.0262744	0.0051954	0.00166028
LRTM1	0.0262713	0.00520065	0.00141561
TRAJ16	0.0262687	0.00520513	0.00388211
DRP2	0.0262584	0.0052228	0.00392125
PSCA	0.0262459	0.0052443	0.0024166
NETO2	0.0262399	0.00525474	0.0207113
INHBA	0.0262281	0.00527516	0.192883
LRRC37A3	0.0261951	0.0053325	0.011229
DRAP1	0.0261908	0.00534005	0.793759
DOCK10	0.0261512	0.00540999	0.0156281
SAP30BP	0.0261496	0.00541275	0.531871
OR4N2	0.026138	0.00543345	0.0133115
RIMS1	0.0261246	0.00545733	0.00278426
FOLR1	0.0260758	0.00554513	0.00283176
FAIM	0.0260612	0.00557168	0.0420467
CA5B	0.0260457	0.00559994	0.0526393
APOBEC3A	0.0260392	0.00561185	0.0038289
PHF7	0.0260364	0.00561706	0.00822776
XKR4	0.0260147	0.00565688	0.0337619
GABRG3	0.0260057	0.00567361	0.00288398
FLCN	0.026002	0.00568042	0.327573
BRD9	0.025994	0.00569519	0.272075
RUNX1	0.0259871	0.00570819	0.842402
FOXE1	0.0259641	0.00575111	0.000499909
ZFHX4	0.0259569	0.00576448	0.0131818
SHH	0.0259566	0.00576519	0.001138
TRBJ2-2	0.0259383	0.00579965	0.00197652
ARPC1B	0.0259348	0.00580616	0.443792
NUDT15	0.0259109	0.0058516	0.0869506
KLHL1	0.0258884	0.00589447	0.00435299
DMRT1	0.0258817	0.00590745	0.00240363
KCNJ15	0.0258756	0.00591908	0.0109563
MAGEH1	0.0258575	0.00595393	0.145072
CLEC17A	0.0258465	0.00597527	0.00251335
DPYSL2	0.0258418	0.0059844	0.854384
PITPNA	0.0258417	0.00598461	0.508763
LIX1	0.0258254	0.00601642	0.0033707
COL11A1	0.025793	0.00607979	0.00496891
KCTD3	0.0257692	0.00612698	0.134999
CDH8	0.0257629	0.0061394	0.00337963
FCGR2B	0.025727	0.00621111	0.0445013
MTHFS	0.0257188	0.00622773	0.109758
MRFAP1L1	0.0257034	0.00625867	0.758908
ARRB1	0.0256993	0.00626704	0.135756
SMIM3	0.0256764	0.0063136	0.116647
TEKT3	0.0256763	0.00631379	0.00443747
GDF5	0.0256759	0.00631457	0.00115606
C8orf48	0.0256745	0.00631734	0.0193756
ANKDD1A	0.0256611	0.00634478	0.0980898
CACNA2D4	0.0256594	0.00634836	0.00441957
QRFP	0.0256368	0.00639477	0.001332
SLC8A3	0.0256336	0.00640143	0.00195918
SSU72P8	0.0256308	0.0064071	0.00241513
SCRG1	0.0256196	0.00643026	0.0797519
SCRN1	0.0255873	0.00649757	0.0744222
ASAH2	0.0255706	0.00653251	0.0037538
IGSF1	0.0255687	0.00653653	0.0132934
HPSE	0.0255681	0.0065378	0.0107758
OR5AR1	0.0255666	0.00654088	0.00211369
MBD3L2B	0.0254904	0.0067031	0.00131112
NDUFAF2	0.02548	0.00672555	0.335021
ACSL3	0.0254735	0.00673952	0.230825
HORMAD1	0.0254709	0.00674524	0.00667785
CAGE1	0.0254669	0.00675374	0.00245321
GDAP1L1	0.0254515	0.00678731	0.00966475
SLC7A3	0.0254474	0.00679621	0.00146329
ANKRD34C	0.0254178	0.006861	0.000976355
LRRN4CL	0.0253975	0.00690561	0.289679
FAM155A	0.0253958	0.00690927	0.00284026
ANKFN1	0.0253877	0.00692735	0.00175619
ACTL7A	0.0253709	0.00696467	0.000880904
SRSF2	0.0253635	0.00698117	1.34047
VAMP7	0.0253584	0.00699259	0.0705405
SLC9A3R2	0.0253358	0.00704313	0.202065
ACER3	0.0253326	0.00705045	0.104535
CACNA1A	0.0252921	0.00714216	0.013107
FAM196B	0.02529	0.00714675	0.00134374
AMDHD1	0.0252701	0.00719224	0.00490827
ROPN1L	0.0252306	0.00728322	0.0146034
KLK2	0.0252013	0.00735148	0.00100173
TNC	0.0251956	0.00736489	0.58694
HIGD2B	0.0251931	0.00737069	0.00196319
CBLL2	0.0251701	0.00742473	0.00212357
C2orf78	0.025169	0.00742729	0.00268326
OR51S1	0.0251663	0.00743375	0.00165984
OR5AP2	0.0251578	0.00745374	0.001609
UNC80	0.0251413	0.00749305	0.0113555
HIST2H2BE	0.025141	0.00749372	0.00726458
SLC25A25	0.0251233	0.00753579	0.237886
GDPD4	0.0251015	0.00758813	0.00311708
IGLV3-1	0.0250917	0.0076118	0.00461128
SHANK2	0.0250629	0.0076813	0.00234294
PLET1	0.0250628	0.00768161	0.00268628
LANCL2	0.0250506	0.00771137	0.0405846
SLC6A11	0.0250322	0.00775629	0.000512628
EGR1	0.0250316	0.00775782	1.13869
MYL5	0.0250315	0.007758	0.0495152
PARPBP	0.025025	0.00777415	0.00334334
SPOCD1	0.0250161	0.0077959	0.00912386
RAD51	0.0250138	0.00780159	0.00442639
TRIML1	0.0250106	0.00780949	0.000664431
ERICH4	0.0250062	0.00782034	0.00285891
STAB1	0.0250053	0.00782269	0.265756
HEPACAM	0.0249922	0.00785505	0.0076861
IRX1	0.0249658	0.00792074	0.000670569
ATRIP	0.0249635	0.00792651	0.0522691
DKK4	0.0249596	0.00793635	0.00332047
HBQ1	0.0249576	0.00794121	0.000644552
CD226	0.0249555	0.00794658	0.0178938
MAP1S	0.0249453	0.00797219	0.2089
PAGE4	0.0249386	0.00798888	0.00380574
MTHFD2	0.0249339	0.00800087	0.184994
TLE1	0.0249313	0.00800732	0.0726522
DNMT3B	0.0248686	0.00816707	0.00733682
SKP2	0.024854	0.00820446	0.0304622
BTBD8	0.0248473	0.00822173	0.0225033
APLP1	0.0248291	0.00826896	0.0588962
MIS12	0.0248275	0.00827311	0.0761295
RBM8A	0.0248233	0.00828391	0.472411
ZBED3	0.0248153	0.00830486	0.0532418
MAGEB4	0.0248009	0.00834256	0.00152398
MMD	0.0247964	0.00835414	0.105203
KRTAP9-4	0.0247892	0.00837317	0.00220927
FAM129B	0.0247771	0.00840501	0.483397
CHP2	0.0247525	0.00846993	0.00167002
KIF21B	0.0247419	0.00849821	0.0238747
AWAT1	0.0247286	0.00853375	0.00240081
USP17L10	0.0247076	0.00858995	0.0767517
CTNNA2	0.0247036	0.00860074	0.00658609
HSPA13	0.0246981	0.00861537	0.0154241
KHK	0.0246702	0.00869082	0.019451
CPS1	0.0246331	0.00879209	0.0118528
PCDH10	0.0246314	0.0087967	0.0394594
INO80C	0.0246304	0.00879967	0.0536881
ARF3	0.0246303	0.00879974	0.762809
TRDC	0.0246204	0.00882712	0.00671824
ANKRD65	0.0245752	0.00895236	0.0066188
OSTN	0.0245669	0.0089755	0.00487317
C1QA	0.0245373	0.00905854	0.273858
SIT1	0.0245344	0.00906669	0.00256108
ME1	0.0245285	0.00908321	0.508956
MCHR1	0.0244761	0.00923234	0.00566311
VSIG10L	0.0244669	0.0092587	0.00305307
IL12RB1	0.0244351	0.00935056	0.00333963
LEXM	0.0244343	0.0093527	0.00153734
KRTAP6-1	0.0244284	0.00936989	0.00305913
SV2B	0.0244214	0.00939029	0.00718447
SP7	0.0243962	0.0094639	0.00221231
ZNF124	0.0243889	0.00948529	0.0902917
ACSBG1	0.0243823	0.0095045	0.00171499
PDE10A	0.0243674	0.00954853	0.0372852
FAM24B	0.0243621	0.00956432	0.0143839
ALDH3B2	0.0243562	0.00958181	0.00162738
RBM11	0.0243527	0.0095921	0.0106207
OR1E1	0.0243339	0.00964803	0.00410566
CNFN	0.0243113	0.00971542	0.00429201
ASPM	0.0242853	0.00979371	0.0055407
DGAT2	0.0242731	0.00983077	0.146653
DUSP4	0.0242564	0.00988148	0.101797
ACRBP	0.0242301	0.00996182	0.00466074
SCAF4	0.0242291	0.00996466	0.313937
XKR6	0.0242162	0.0100043	0.0452334
ING5	0.0241984	0.0100592	0.149405
SEMA3G	0.0241841	0.0101035	0.0215076
PPDPFL	0.0241426	0.0102334	0.00215469
LPAR5	0.0241416	0.0102365	0.0137066
AKR1D1	0.0241266	0.0102836	0.00238538
USH1G	0.024108	0.0103423	0.0024618
NOP58	0.0240925	0.0103916	0.43325
FAM180B	0.0240849	0.010416	0.00248076
CALML5	0.0240714	0.0104592	0.000160107
DCDC2B	0.0240697	0.0104644	0.00295101
SLC7A5	0.0240492	0.0105303	0.169531
USP27X	0.0240322	0.0105853	0.0241437
GOLT1A	0.0240218	0.010619	0.00331702
ABCA1	0.0240128	0.0106484	0.348541
SLC18B1	0.0240003	0.0106889	0.0143582
HSF5	0.0239567	0.0108322	0.00403635
CXorf67	0.0239442	0.0108733	0.00761259
NAB2	0.0238899	0.0110548	0.159033
CNOT6	0.023879	0.0110915	0.0702821
CDK7	0.0238771	0.0110979	0.171404
TSHZ2	0.0238628	0.0111463	0.150887
TRAJ49	0.0238617	0.0111502	0.00794947
C2orf72	0.0238601	0.0111554	0.00244273
CLEC10A	0.0238512	0.0111855	0.0205044
CFAP126	0.0238501	0.0111894	0.00235466
VAX1	0.0238055	0.011342	0.000605059
DDX54	0.0238046	0.011345	0.472411
TMEM132B	0.023803	0.0113507	0.0194439
SOX2	0.0238004	0.0113594	0.00294989
C20orf204	0.0237916	0.0113898	0.0230302
PIEZO1	0.0237826	0.0114212	0.429376
LGALS12	0.0237792	0.0114328	0.0783491
MISP	0.0237717	0.0114589	0.00121713
RNF152	0.0237649	0.0114823	0.0213557
TMPRSS11F	0.0237464	0.011547	0.00290485
ARL14	0.0237348	0.0115876	0.00232737
RNF227	0.0237278	0.0116123	0.0386581
PIEZO2	0.0237094	0.011677	0.00355719
CHRNA6	0.0237086	0.0116798	0.00389618
G3BP2	0.0236803	0.0117803	0.709652
EPHX1	0.0236785	0.0117865	0.31737
TRAV19	0.0236684	0.0118225	0.00189516
RAD54L	0.0236627	0.0118431	0.016243
LRRC71	0.0236524	0.0118797	0.00380282
ITGAX	0.0236086	0.012038	0.190509
CYP26B1	0.0235945	0.0120889	0.120672
GUCY1B1	0.023565	0.0121968	0.0376316
SLC45A1	0.0235394	0.012291	0.00701572
KIFC2	0.0235247	0.0123458	0.104443
TRPA1	0.0235112	0.0123956	0.0108039
GTSF1	0.0235103	0.0123991	0.00277368
MLNR	0.0235066	0.012413	0.0022857
DENND6B	0.0235037	0.0124238	0.0331155
PCDH1	0.0235002	0.0124368	0.0477418
FETUB	0.0234902	0.0124744	0.00214789
CABCOCO1	0.0234893	0.0124776	0.00372086
DDX55	0.0234648	0.0125697	0.173003
OR2Y1	0.0234572	0.0125983	0.00146468
CNTNAP2	0.0234301	0.0127009	0.00106943
NGB	0.0234244	0.0127229	0.00146972
CYYR1	0.0234001	0.0128157	0.0132595
SLC12A3	0.0233949	0.0128357	0.00163416
ZFC3H1	0.0233477	0.013018	0.571391
MAPK8	0.0233173	0.0131367	0.148714
ERVK3-1	0.023309	0.0131692	0.328605
PITHD1	0.0233084	0.0131715	0.176836
IL34	0.0232996	0.0132063	0.0360227
CFHR3	0.0232804	0.0132821	0.0197524
RNF138	0.0232762	0.0132987	0.178436
ERV3-1	0.0232691	0.0133268	0.102084
SYNE3	0.0232613	0.013358	0.214962
ITGB3	0.0232445	0.0134248	0.501015
PIPOX	0.0232241	0.0135066	0.0025361
NYX	0.0232225	0.0135131	0.00054453
VWA1	0.0232118	0.013556	0.168843
MAK16	0.0232088	0.0135681	0.114017
GATC	0.0232021	0.0135951	0.193764
CDH9	0.0231718	0.0137179	0.00156097
TMC8	0.0231693	0.0137285	0.0203656
ABCG4	0.0231629	0.0137543	0.0116381
C2CD2L	0.0231623	0.0137569	0.0895211
JAM3	0.0231615	0.0137602	0.24677
LRP8	0.0231156	0.0139488	0.0261615
LEKR1	0.0230842	0.014079	0.00717999
LIPF	0.0230722	0.0141292	0.0013832
BEND3	0.0230692	0.0141416	0.0740281
GAST	0.0230062	0.0144073	0.00140181
B3GALT1	0.0230057	0.0144096	0.00367186
RAB37	0.0230041	0.0144164	0.00505998
PDZD7	0.0229991	0.0144374	0.00437653
NRG3	0.0229985	0.0144401	0.000853408
SLC49A3	0.0229915	0.0144701	0.215368
RUFY2	0.0229721	0.0145531	0.112641
PIGC	0.0229551	0.0146259	0.0518216
RGS14	0.0229289	0.0147395	0.006294
ABCC6	0.0229284	0.0147415	0.0100616
PYY	0.0229282	0.0147425	0.000675039
CCDC185	0.0229044	0.0148462	0.00272118
MMP10	0.0228664	0.0150127	0.0036881
CXCR4	0.0228652	0.0150181	0.0165855
FAT2	0.022842	0.0151207	0.00211704
TRAPPC10	0.0228152	0.0152399	0.211033
SCN10A	0.0228085	0.0152699	0.00103628
NAT16	0.0227953	0.0153293	0.00068488
PDE9A	0.0227593	0.0154917	0.021758
RAC1	0.0227548	0.0155122	0.822471
TRIP13	0.0227532	0.0155193	0.00477307
PSMD12	0.0227505	0.0155314	0.125957
CCR4	0.0227448	0.0155576	0.00368259
KRT38	0.0227438	0.0155621	0.00112751
DOC2B	0.0227405	0.0155769	0.0825036
HECW1	0.0227374	0.015591	0.00205435
INCENP	0.0227328	0.015612	0.156491
PLLP	0.0227224	0.0156598	0.00466087
HAVCR1	0.0227185	0.0156774	0.00969928
N4BP3	0.0226932	0.015794	0.00645092
SCGB1D4	0.0226875	0.0158203	0.00168267
LAS1L	0.0226338	0.01607	0.166775
SYT14	0.0226311	0.0160823	0.00150764
ZNF831	0.022628	0.016097	0.00492272
GRIFIN	0.0226181	0.0161435	0.000583648
SNRPD1	0.0226093	0.0161849	0.526651
DCAF12L2	0.022592	0.0162665	0.00387821
LPA	0.0225865	0.0162927	0.00202501
SLC22A16	0.0225859	0.0162955	0.00181749
ITGA4	0.0225849	0.0163002	0.0111235
CEP170B	0.0225714	0.0163645	0.288615
PBOV1	0.022558	0.0164281	0.00221738
RFPL4B	0.0225567	0.0164343	0.00267687
SEMA4F	0.0225507	0.0164631	0.0296017
TACR1	0.0225496	0.0164685	0.0144525
TEX38	0.0225463	0.0164842	0.00111081
FNIP2	0.0225457	0.0164869	0.460406
ARHGEF33	0.0225444	0.0164931	0.0123131
GKN2	0.0225381	0.0165236	0.00201734
INPP5D	0.0225128	0.016645	0.0129591
MCAM	0.0225114	0.0166519	0.748632
ASGR2	0.0225037	0.0166891	0.00168578
TOP1MT	0.0224996	0.0167089	0.0877757
RCC1	0.0224913	0.0167494	0.124465
GLRX3	0.0224886	0.0167623	0.23494
PRR22	0.0224884	0.0167634	0.0389244
DSCAML1	0.0224714	0.0168462	0.00731698
GLMP	0.0224638	0.0168833	0.0448768
BRIX1	0.0224606	0.0168991	0.204436
NTNG1	0.0224586	0.0169086	0.00088962
TAS1R1	0.0224549	0.0169267	0.00315337
PRODH2	0.0224386	0.0170068	0.000870421
DDHD1	0.0224295	0.0170517	0.160583
CD4	0.022426	0.0170692	0.0763545
TXNDC17	0.0223864	0.0172654	0.102718
CRISP1	0.0223583	0.0174061	0.00331275
EGFL7	0.0223451	0.0174722	0.152398
NRN1	0.0223215	0.0175916	0.0180588
FXYD2	0.0223206	0.0175963	0.00513803
SERPINE3	0.0222949	0.0177269	0.00223545
GPR62	0.0222727	0.0178406	0.00167825
INHBC	0.0222556	0.0179284	0.00201747
SNRPB	0.0222517	0.0179484	0.380658
TRAJ43	0.0222463	0.0179763	0.00269803
NRIP3	0.022245	0.017983	0.0322979
ANKRD45	0.0222381	0.018019	0.00683871
TMEFF2	0.0222228	0.0180985	0.0057475
CD28	0.0222202	0.0181117	0.00901726
IRS4	0.022203	0.0182012	0.00175559
ZDHHC2	0.0221979	0.0182281	0.12799
NELL2	0.0221919	0.0182597	0.00757829
SEPT14	0.022183	0.018306	0.00298315
ZNF689	0.0221767	0.0183393	0.0753723
NUMBL	0.022161	0.0184218	0.296669
PAPLN	0.0221603	0.0184256	0.0226286
CFAP61	0.0221445	0.0185091	0.00342773
HOXD4	0.0221354	0.0185577	0.00566419
ATP1A4	0.0221237	0.0186198	0.00475434
TUBB6	0.0221235	0.0186208	0.874028
FGL2	0.0221099	0.0186932	0.115536
EIF4E	0.0221054	0.0187175	0.222993
INSIG2	0.0220986	0.0187537	0.0393199
ZCCHC10	0.0220815	0.0188457	0.0873485
OR10K2	0.0220798	0.0188548	0.00151665
LZTS1	0.0220731	0.0188909	0.020271
NEURL3	0.0220579	0.0189732	0.00503295
ANKRD53	0.0220492	0.0190203	0.00383911
KRTAP4-8	0.0220377	0.019083	0.00424101
PABPC1L	0.0220355	0.0190948	0.114201
SGK1	0.0220233	0.0191611	0.245773
ANKDD1B	0.0220173	0.019194	0.022729
MPDU1	0.0220153	0.0192051	0.140203
GPM6A	0.0220111	0.019228	0.0113467
CCDC60	0.0219983	0.0192983	0.00285428
HOXD11	0.0219854	0.0193696	0.000192515
MEX3C	0.0219702	0.0194531	0.108212
LRRC30	0.0219656	0.0194788	0.00134168
AHSG	0.0219562	0.0195308	0.0015653
ERO1B	0.0219551	0.019537	0.119239
SOX18	0.021939	0.0196268	0.0799994
AMDHD2	0.0219149	0.0197614	0.141482
THBS2	0.021907	0.0198061	0.464749
COL27A1	0.0219004	0.0198432	0.226798
PPM1E	0.021894	0.0198793	0.00820561
MARVELD3	0.0218695	0.0200177	0.00241754
C5AR2	0.0218479	0.0201407	0.0410173
CENPK	0.0218476	0.0201424	0.00611258
MAN1A1	0.0218425	0.0201716	0.360043
CDC123	0.0218273	0.0202586	0.300219
AMBP	0.0217746	0.0205625	0.00165295
MAP3K9	0.021767	0.0206072	0.0219763
ARL9	0.0217651	0.0206178	0.00634098
FBXO43	0.0217209	0.0208765	0.00328598
CCDC63	0.0217105	0.0209382	0.00167814
DLL4	0.0217016	0.0209905	0.0308263
ZNF367	0.0217003	0.0209984	0.0147459
FGL1	0.0216998	0.0210015	0.00305776
TGM7	0.0216974	0.0210155	0.00224754
NOX3	0.0216914	0.0210508	0.00269911
CAVIN1	0.0216909	0.0210537	1.71374
DCHS2	0.0216648	0.0212096	0.000997076
LYST	0.021652	0.0212858	0.101447
PARP6	0.0216399	0.0213584	0.173316
GPR37	0.0216365	0.0213788	0.00858084
SLCO4C1	0.0216354	0.0213855	0.00184782
CCDC170	0.0216237	0.0214561	0.00573089
RAC2	0.0216128	0.0215219	0.0373258
GRB7	0.0215942	0.0216343	0.00702913
SH2B3	0.021589	0.0216657	0.309309
RGS1	0.0215855	0.0216873	0.00427011
PHLDB1	0.0215696	0.0217841	0.77081
RTL5	0.0215631	0.0218242	0.101161
LBHD1	0.0215507	0.0218996	0.154659
EPX	0.0215354	0.021994	0.00202922
DUSP10	0.0215281	0.0220388	0.0409768
FSIP1	0.0215281	0.0220389	0.0149717
MSTO1	0.0215214	0.0220805	0.208503
SRRT	0.0215094	0.0221545	0.774545
CRHBP	0.0214932	0.022255	0.00863248
SELENOI	0.0214882	0.0222863	0.0789625
SERPINA9	0.0214788	0.0223449	0.00182259
IL22	0.0214726	0.022384	0.00195289
OXT	0.0214707	0.0223956	0.00326035
PTGDR2	0.021428	0.0226643	0.00190605
GAPDHS	0.0214176	0.0227299	0.00179654
PALM	0.0214149	0.0227475	0.192644
SLC35A5	0.0214052	0.0228089	0.0341877
OR51B2	0.0213925	0.0228896	0.00308242
SNAPC2	0.0213876	0.022921	0.100199
ENPP6	0.0213718	0.0230218	0.00303816
TMEM235	0.021366	0.023059	0.000308777
CPA5	0.0213653	0.0230641	0.00155807
MSMO1	0.0213527	0.0231446	0.0768246
ARMC6	0.0213515	0.0231522	0.100671
SPOPL	0.021312	0.023408	0.0786049
FCER1G	0.0213057	0.0234493	0.304572
CLMP	0.0212875	0.0235681	0.0799367
SRSF6	0.021275	0.0236498	0.547963
FBXO36	0.0212574	0.0237657	0.0280226
C3orf85	0.0212549	0.0237818	0.00389208
KIAA2012	0.021247	0.0238344	0.00193957
KLK7	0.0212442	0.023853	0.00125425
TMEM254	0.0212406	0.0238768	0.0151133
PAFAH1B3	0.0212212	0.0240049	0.00631577
NUPR1	0.0212043	0.0241174	1.04984
GPHB5	0.0212004	0.024144	0.00267987
GLA	0.0211988	0.0241546	0.159272
CD22	0.0211983	0.0241577	0.00233813
KCNK5	0.0211778	0.0242953	0.0363753
PTPN6	0.0211496	0.0244852	0.0468038
HAS2	0.0211469	0.0245034	0.185648
TNFSF13B	0.0211095	0.0247574	0.020666
DAZL	0.0210856	0.024921	0.00347945
FER	0.0210841	0.0249317	0.298669
THEGL	0.0210772	0.0249788	0.00165376
BIK	0.0210738	0.0250022	0.003665
GLUL	0.0210732	0.0250063	0.769918
TMC5	0.0210652	0.0250616	0.00396113
AC106774.8	0.0210597	0.0250996	0.0535465
FABP5	0.0210474	0.0251847	0.177198
TFAP4	0.0210463	0.0251921	0.0371919
ITM2A	0.0210326	0.0252875	0.602756
LIPA	0.0210308	0.0253002	0.0582534
CBY3	0.0210165	0.0253994	0.000671551
MPEG1	0.0210076	0.0254619	0.103844
WDR43	0.0209902	0.025584	0.509315
EXOSC2	0.0209871	0.0256054	0.188901
NANOGNB	0.0209852	0.0256187	0.00342394
CLUL1	0.0209661	0.0257535	0.00234901
WDHD1	0.0209654	0.0257587	0.00967086
C12orf66	0.0209635	0.0257722	0.026527
OR5P3	0.020954	0.025839	0.0016797
HEPHL1	0.0209283	0.0260214	0.002009
CDC42BPG	0.0208838	0.0263407	0.00785016
PEA15	0.0208556	0.0265445	1.10925
DLEU7	0.0208457	0.0266159	0.00126468
MMP20	0.0208448	0.026623	0.00158141
PSG11	0.0208398	0.0266594	0.0011694
CHGB	0.0208359	0.0266872	0.111544
PIM3	0.020813	0.0268547	1.1642
CEACAM18	0.0208055	0.0269098	0.00167417
HOXA5	0.0208019	0.0269364	0.00697287
RRAGB	0.0207957	0.0269816	0.153494
DPPA4	0.0207923	0.0270065	0.00181221
KCNJ9	0.0207671	0.0271926	0.00027085
TFCP2L1	0.0207601	0.0272447	0.00397189
AMOTL2	0.0207579	0.0272607	0.0411692
DNLZ	0.0207562	0.0272739	0.0156815
TNFRSF18	0.0207467	0.0273443	0.0183993
HYAL3	0.0207388	0.0274034	0.013595
DDTL	0.0207271	0.0274903	0.0446516
TBXT	0.0207076	0.0276365	0.00215924
PTPRC	0.0207051	0.0276551	0.0724109
SDHAF1	0.0206941	0.0277382	0.00174809
BCL2L14	0.0206928	0.027748	0.00283387
TBC1D9	0.0206884	0.0277811	0.147374
RIMS3	0.0206691	0.0279266	0.0516451
BET1	0.020656	0.0280264	0.140224
PPM1G	0.0206538	0.028043	0.364876
NT5DC3	0.0206531	0.0280484	0.0533098
ERCC3	0.0206525	0.0280529	0.113738
DCP2	0.0206496	0.0280747	0.0301594
OR4C3	0.0206484	0.0280841	0.00224722
KCNA4	0.0206458	0.0281035	0.0115011
C2orf15	0.0206458	0.0281039	0.00332057
SRCIN1	0.0206271	0.0282465	0.0331639
EED	0.0206141	0.028346	0.0952704
AC008687.4	0.0205818	0.0285948	0.00118708
CAPG	0.0205734	0.0286595	0.0435192
PELI2	0.0205698	0.0286875	0.0309431
MRGPRX4	0.0205649	0.0287258	0.00202829
RACK1	0.0205529	0.0288189	1.48041
SLC17A9	0.0205516	0.0288289	0.0806593
C1orf216	0.0205489	0.0288503	0.166718
SLC22A17	0.0205484	0.0288542	0.19931
THSD7A	0.0205465	0.028869	0.00683872
SSMEM1	0.0205426	0.0288995	0.0029692
PANK1	0.020537	0.0289432	0.0360841
CNTRL	0.0205308	0.0289914	0.0635769
CASP8	0.0205249	0.0290381	0.0398575
OR52D1	0.0205133	0.0291286	0.00238378
SENP5	0.0204836	0.0293627	0.173457
ERBB3	0.0204786	0.0294026	0.0207427
CMTM2	0.0204718	0.0294564	0.00200157
RASGRF2	0.0204715	0.0294586	0.0633346
OR6B2	0.0204656	0.0295056	0.00110266
SDR42E2	0.0204639	0.0295193	0.00216537
ADAMTS6	0.0204549	0.0295905	0.00590145
PCLO	0.0204518	0.0296152	0.0202896
ATP6V0E2	0.0204339	0.0297581	0.102567
TNNC2	0.0204334	0.0297621	0.0101776
BTBD19	0.0204231	0.0298448	0.0578141
ECHS1	0.0204155	0.0299056	1.08561
DDX5	0.0204123	0.0299316	1.95361
KPNA2	0.0204085	0.0299618	0.292326
RHOXF1	0.0203984	0.0300431	0.00352222
COMMD4	0.0203929	0.0300879	0.208294
PFN1	0.0203894	0.0301163	1.69522
UGT2B7	0.0203781	0.0302077	0.00226033
PUS7	0.0203742	0.030239	0.181724
SCAMP4	0.0203716	0.0302605	0.213052
MSANTD3	0.0203525	0.0304155	0.221317
GATAD2A	0.0203472	0.0304591	0.649678
SMAP2	0.0203386	0.0305291	0.16774
BCAS4	0.0203346	0.030562	0.0396832
MAK	0.0202994	0.030851	0.00704878
FIBIN	0.0202843	0.0309762	0.0420611
ADAM17	0.0202463	0.0312927	0.192165
WNT1	0.0202317	0.0314146	0.000752711
PCDH15	0.0202275	0.0314498	0.00565075
SEC14L4	0.0202146	0.0315584	0.000671268
GPT2	0.0202112	0.0315865	0.0522841
MYD88	0.020208	0.0316139	0.263883
RAMP3	0.0201921	0.0317481	0.194982
WDR90	0.0201818	0.0318351	0.128735
CABP7	0.0201805	0.0318463	0.000988715
WDFY1	0.0201795	0.0318543	0.219669
BICD1	0.0201755	0.0318885	0.124865
TMEM50B	0.0201624	0.0319997	0.00463109
CNBP	0.0201544	0.0320682	1.68575
PRM3	0.0201377	0.0322111	0.00151375
RASAL1	0.020121	0.0323543	0.00419217
MAOA	0.020116	0.0323972	0.337654
BEST1	0.0201109	0.0324407	0.0382171
HTR1F	0.0200928	0.0325978	0.00271485
TNPO1	0.0200823	0.0326883	0.716246
GLYAT	0.0200781	0.0327251	0.0058149
BCAP31	0.0200771	0.0327336	0.45316
KLHL5	0.0200737	0.0327627	0.187639
PLPPR3	0.0200704	0.0327918	0.000798342
GJB6	0.0200632	0.0328545	0.00178422
ARL16	0.0200621	0.0328638	0.144877
EHF	0.0200346	0.0331042	0.00302736
WDR78	0.0200271	0.0331702	0.0193477
TEDC1	0.0200121	0.033302	0.0392824
INTS2	0.0199977	0.033429	0.0588859
GNA13	0.0199954	0.0334491	0.198498
AC007906.2	0.0199879	0.0335157	0.00505286
APOA2	0.019984	0.0335505	0.00256305
MYBBP1A	0.0199816	0.0335713	0.493915
HCST	0.0199589	0.033774	0.0241292
NUDT10	0.0199536	0.0338211	0.00654137
CLDN11	0.0199297	0.034035	0.082741
RAB20	0.0199219	0.0341049	0.0990216
MXRA8	0.0199198	0.0341242	0.281398
ILDR1	0.0199175	0.0341447	0.0012711
CCNQ	0.0199086	0.034225	0.0256254
C9	0.0199071	0.034238	0.00176829
LRRC43	0.0199006	0.0342967	0.00523544
OR14A16	0.0198825	0.0344614	0.00200844
EFHB	0.0198748	0.0345308	0.00515417
BANF2	0.0198537	0.0347235	0.00245674
OR5F1	0.019821	0.0350227	0.00123902
OR5T3	0.0198206	0.0350265	0.00289475
RNF213	0.0198079	0.0351433	0.347735
GOLGA6L7	0.0198038	0.0351814	0.000187842
PSG4	0.0197957	0.0352558	0.000413025
EYS	0.0197925	0.0352862	0.00313702
PDCD6	0.0197744	0.035454	0.343434
ZBED6CL	0.0197679	0.0355139	0.0577797
C6orf141	0.0197677	0.0355159	0.0101965
BRMS1	0.019766	0.0355321	0.18587
NPB	0.0197604	0.035584	0.00127264
IQCF1	0.0197565	0.0356209	0.00742656
SORCS1	0.0197487	0.0356939	0.0267117
DHCR24	0.0197424	0.0357521	0.382086
FAH	0.01972	0.0359628	0.136052
NT5E	0.0197185	0.0359766	0.0472422
ABHD12	0.0197178	0.0359834	0.163462
OR9K2	0.0197001	0.0361506	0.00238561
SNRNP70	0.0196954	0.0361944	1.29372
GVQW3	0.0196715	0.0364212	0.00799577
GRINA	0.019662	0.0365122	0.707251
GRIK3	0.0196572	0.036558	0.01458
EIF5AL1	0.0196483	0.0366423	0.00438251
LDLRAD2	0.0196455	0.0366694	0.00242171
STK10	0.0196443	0.0366806	0.248706
MYOC	0.0196214	0.0369011	0.0711007
IYD	0.0195975	0.037131	0.00224757
TCIM	0.0195957	0.0371488	0.327256
ATG4B	0.019595	0.0371558	0.373896
POU2F3	0.0195861	0.0372412	0.00665954
TCAF2	0.0195765	0.0373351	0.00839473
C12orf56	0.0195712	0.0373862	0.00087925
WNT16	0.0195585	0.0375097	0.00212214
LSM8	0.0195529	0.0375647	0.344809
ANKRD61	0.019537	0.0377201	0.00322575
C19orf38	0.0194893	0.0381902	0.00599389
GLDN	0.0194821	0.0382614	0.0255577
SLC2A5	0.0194601	0.0384797	0.0733085
PFAS	0.0194457	0.0386245	0.218061
MTMR11	0.0194367	0.0387145	0.00951906
TTC7A	0.0194342	0.0387391	0.0759251
PAXBP1	0.0194336	0.0387448	0.496573
LYG2	0.0194322	0.038759	0.00307546
TPGS2	0.0194222	0.0388598	0.185085
DYNAP	0.0194193	0.0388883	0.00263201
HDC	0.0194173	0.0389087	0.0387012
OVOL2	0.0194094	0.0389883	0.00172337
REEP5	0.019401	0.039073	0.867983
KAT5	0.0193968	0.0391161	0.216615
POLR3H	0.0193946	0.0391377	0.227047
ATP9A	0.0193733	0.0393539	0.132066
TCP1	0.0193504	0.0395868	0.916185
MED13L	0.0193449	0.0396437	0.721084
WDR86	0.019337	0.0397237	0.0035021
TMEM169	0.019329	0.0398061	0.00217285
CACNB1	0.0193191	0.0399073	0.112989
TOR2A	0.019313	0.03997	0.0305431
SERTAD4	0.0193059	0.040044	0.00490642
SLC5A9	0.0193055	0.0400481	0.00288499
FAM167A	0.0192795	0.0403166	0.00595288
KDF1	0.0192686	0.04043	0.00393439
SLAMF7	0.0192242	0.0408936	0.00780741
CAP1	0.0192235	0.0409011	0.298321
CD3D	0.0192228	0.0409084	0.00817972
RFXAP	0.0191929	0.0412231	0.111644
[truncated: 15,924 more rows]
