# Supplementary material for: Spatially resolved multiomics of human cardiac niches
Source: Nature. 2023 Jul 12;619(7971):801–10. doi: 10.1038/s41586-023-06311-1 (PMC10371870; doi:10.1038/s41586-023-06311-1)
Supplement: Supplementary file 10 — Information on the samples used in the analyses. [file 41586_2023_6311_MOESM10_ESM.xlsx]

## Sheet: sequenced_samples_inAnalysis_20
sampleID	combinedID	donor	region	age	sex	facility	cell_or_nuclei	modality	kit_10x
HCAHeart7606896	na	D1	AX	50-55	Female	Sanger	Cell	scRNA	3prime-v2
HCAHeart7656534	na	D3	LV	55-60	Male	Sanger	Cell	scRNA	3prime-v2
HCAHeart7656535	na	D3	RV	55-60	Male	Sanger	Cell	scRNA	3prime-v2
HCAHeart7656536	na	D3	LA	55-60	Male	Sanger	Cell	scRNA	3prime-v2
HCAHeart7656537	na	D3	SP	55-60	Male	Sanger	Cell	scRNA	3prime-v2
HCAHeart7656538	na	D3	AX	55-60	Male	Sanger	Cell	scRNA	3prime-v2
HCAHeart7728604	na	D4	LV	70-75	Female	Sanger	Cell	scRNA	3prime-v2
HCAHeart7728605	na	D4	RV	70-75	Female	Sanger	Cell	scRNA	3prime-v2
HCAHeart7728606	na	D4	LA	70-75	Female	Sanger	Cell	scRNA	3prime-v2
HCAHeart7728607	na	D4	RA	70-75	Female	Sanger	Cell	scRNA	3prime-v2
HCAHeart7728608	na	D4	SP	70-75	Female	Sanger	Cell	scRNA	3prime-v2
HCAHeart7728609	na	D4	AX	70-75	Female	Sanger	Cell	scRNA	3prime-v2
HCAHeart7745966	na	D5	LV	65-70	Female	Sanger	Cell	scRNA	3prime-v2
HCAHeart7745967	na	D5	RV	65-70	Female	Sanger	Cell	scRNA	3prime-v2
HCAHeart7745968	na	D5	LA	65-70	Female	Sanger	Cell	scRNA	3prime-v2
HCAHeart7745969	na	D5	RA	65-70	Female	Sanger	Cell	scRNA	3prime-v2
HCAHeart7745970	na	D5	SP	65-70	Female	Sanger	Cell	scRNA	3prime-v2
HCAHeart7751845	na	D5	AX	65-70	Female	Sanger	Cell	scRNA	3prime-v2
HCAHeart7843999	na	D6	LV	65-70	Male	Sanger	Cell	scRNA	3prime-v2
HCAHeart7844000	na	D6	RV	65-70	Male	Sanger	Cell	scRNA	3prime-v2
HCAHeart7844001	na	D6	LA	65-70	Male	Sanger	Cell	scRNA	3prime-v2
HCAHeart7844002	na	D6	RA	65-70	Male	Sanger	Cell	scRNA	3prime-v2
HCAHeart7844003	na	D6	SP	65-70	Male	Sanger	Cell	scRNA	3prime-v2
HCAHeart7844004	na	D6	AX	65-70	Male	Sanger	Cell	scRNA	3prime-v2
HCAHeart7850539	na	D7	LV	60-65	Male	Sanger	Cell	scRNA	3prime-v2
HCAHeart7850540	na	D7	RV	60-65	Male	Sanger	Cell	scRNA	3prime-v2
HCAHeart7850541	na	D7	LA	60-65	Male	Sanger	Cell	scRNA	3prime-v2
HCAHeart7850542	na	D7	RA	60-65	Male	Sanger	Cell	scRNA	3prime-v2
HCAHeart7850543	na	D7	SP	60-65	Male	Sanger	Cell	scRNA	3prime-v2
HCAHeart7850544	na	D7	AX	60-65	Male	Sanger	Cell	scRNA	3prime-v2
HCAHeart7850545	na	D7	LV	60-65	Male	Sanger	Cell	scRNA	3prime-v2
HCAHeart7850546	na	D7	RV	60-65	Male	Sanger	Cell	scRNA	3prime-v2
HCAHeart7850547	na	D7	LA	60-65	Male	Sanger	Cell	scRNA	3prime-v2
HCAHeart7850548	na	D7	RA	60-65	Male	Sanger	Cell	scRNA	3prime-v2
HCAHeart7850549	na	D7	SP	60-65	Male	Sanger	Cell	scRNA	3prime-v2
HCAHeart7850551	na	D7	AX	60-65	Male	Sanger	Cell	scRNA	3prime-v2
HCAHeart7905327	na	D6	LV	65-70	Male	Sanger	Cell	scRNA	3prime-v3
HCAHeart7905328	na	D6	RV	65-70	Male	Sanger	Cell	scRNA	3prime-v3
HCAHeart7905329	na	D6	LA	65-70	Male	Sanger	Cell	scRNA	3prime-v3
HCAHeart7905330	na	D6	RA	65-70	Male	Sanger	Cell	scRNA	3prime-v3
HCAHeart7905331	na	D6	SP	65-70	Male	Sanger	Cell	scRNA	3prime-v3
HCAHeart7905332	na	D6	AX	65-70	Male	Sanger	Cell	scRNA	3prime-v3
HCAHeart8102857	na	D11	RA	60-65	Female	Sanger	Cell	scRNA	3prime-v3
HCAHeart8102858	na	D11	LA	60-65	Female	Sanger	Cell	scRNA	3prime-v3
HCAHeart8102859	na	D11	LV	60-65	Female	Sanger	Cell	scRNA	3prime-v3
HCAHeart8102860	na	D11	RV	60-65	Female	Sanger	Cell	scRNA	3prime-v3
HCAHeart8102861	na	D11	SP	60-65	Female	Sanger	Cell	scRNA	3prime-v3
HCAHeart8102862	na	D11	AX	60-65	Female	Sanger	Cell	scRNA	3prime-v3
HCAHeart8102863	na	D11	RA	60-65	Female	Sanger	Cell	scRNA	3prime-v3
HCAHeart8102864	na	D11	LA	60-65	Female	Sanger	Cell	scRNA	3prime-v3
HCAHeart8102865	na	D11	LV	60-65	Female	Sanger	Cell	scRNA	3prime-v3
HCAHeart8102866	na	D11	RV	60-65	Female	Sanger	Cell	scRNA	3prime-v3
HCAHeart8102867	na	D11	SP	60-65	Female	Sanger	Cell	scRNA	3prime-v3
HCAHeart8102868	na	D11	AX	60-65	Female	Sanger	Cell	scRNA	3prime-v3
HCAHeart7656539	na	D2	SP	60-65	Male	Sanger	Nuclei	snRNA	3prime-v2
HCAHeart7664652	na	D1	LV	50-55	Female	Sanger	Nuclei	snRNA	3prime-v2
HCAHeart7664653	na	D2	LV	60-65	Male	Sanger	Nuclei	snRNA	3prime-v2
HCAHeart7664654	na	D3	LV	55-60	Male	Sanger	Nuclei	snRNA	3prime-v2
HCAHeart7698015	na	D1	LV	50-55	Female	Sanger	Nuclei	snRNA	3prime-v2
HCAHeart7698016	na	D1	RV	50-55	Female	Sanger	Nuclei	snRNA	3prime-v2
HCAHeart7698017	na	D1	LA	50-55	Female	Sanger	Nuclei	snRNA	3prime-v2
HCAHeart7702873	na	D2	LV	60-65	Male	Sanger	Nuclei	snRNA	3prime-v2
HCAHeart7702874	na	D2	RV	60-65	Male	Sanger	Nuclei	snRNA	3prime-v2
HCAHeart7702875	na	D2	RV	60-65	Male	Sanger	Nuclei	snRNA	3prime-v2
HCAHeart7702876	na	D2	LA	60-65	Male	Sanger	Nuclei	snRNA	3prime-v2
HCAHeart7702877	na	D2	LA	60-65	Male	Sanger	Nuclei	snRNA	3prime-v2
HCAHeart7702878	na	D2	RA	60-65	Male	Sanger	Nuclei	snRNA	3prime-v2
HCAHeart7702879	na	D2	RA	60-65	Male	Sanger	Nuclei	snRNA	3prime-v2
HCAHeart7702880	na	D2	SP	60-65	Male	Sanger	Nuclei	snRNA	3prime-v2
HCAHeart7702881	na	D2	AX	60-65	Male	Sanger	Nuclei	snRNA	3prime-v2
HCAHeart7702882	na	D2	AX	60-65	Male	Sanger	Nuclei	snRNA	3prime-v2
HCAHeart7757636	na	D3	LV	55-60	Male	Sanger	Nuclei	snRNA	3prime-v2
HCAHeart7757637	na	D3	RV	55-60	Male	Sanger	Nuclei	snRNA	3prime-v2
HCAHeart7757638	na	D3	LA	55-60	Male	Sanger	Nuclei	snRNA	3prime-v2
HCAHeart7757639	na	D3	SP	55-60	Male	Sanger	Nuclei	snRNA	3prime-v2
HCAHeart7829976	na	D3	RA	55-60	Male	Sanger	Nuclei	snRNA	3prime-v2
HCAHeart7829977	na	D3	AX	55-60	Male	Sanger	Nuclei	snRNA	3prime-v2
HCAHeart7829978	na	D4	LV	70-75	Female	Sanger	Nuclei	snRNA	3prime-v2
HCAHeart7829979	na	D4	RV	70-75	Female	Sanger	Nuclei	snRNA	3prime-v2
HCAHeart7833852	na	D4	LA	70-75	Female	Sanger	Nuclei	snRNA	3prime-v2
HCAHeart7833853	na	D4	RA	70-75	Female	Sanger	Nuclei	snRNA	3prime-v2
HCAHeart7833854	na	D4	SP	70-75	Female	Sanger	Nuclei	snRNA	3prime-v2
HCAHeart7833855	na	D4	AX	70-75	Female	Sanger	Nuclei	snRNA	3prime-v2
HCAHeart7835148	na	D5	LV	65-70	Female	Sanger	Nuclei	snRNA	3prime-v2
HCAHeart7835149	na	D5	RV	65-70	Female	Sanger	Nuclei	snRNA	3prime-v2
HCAHeart7836681	na	D5	LA	65-70	Female	Sanger	Nuclei	snRNA	3prime-v2
HCAHeart7836682	na	D5	RA	65-70	Female	Sanger	Nuclei	snRNA	3prime-v2
HCAHeart7836683	na	D5	SP	65-70	Female	Sanger	Nuclei	snRNA	3prime-v2
HCAHeart7836684	na	D5	AX	65-70	Female	Sanger	Nuclei	snRNA	3prime-v2
HCAHeart7880860	na	D6	LV	65-70	Male	Sanger	Nuclei	snRNA	3prime-v2
HCAHeart7880861	na	D6	RV	65-70	Male	Sanger	Nuclei	snRNA	3prime-v2
HCAHeart7880862	na	D6	LA	65-70	Male	Sanger	Nuclei	snRNA	3prime-v2
HCAHeart7880863	na	D6	RA	65-70	Male	Sanger	Nuclei	snRNA	3prime-v2
HCAHeart7888922	na	D7	LV	60-65	Male	Sanger	Nuclei	snRNA	3prime-v2
HCAHeart7888923	na	D7	RA	60-65	Male	Sanger	Nuclei	snRNA	3prime-v2
HCAHeart7888924	na	D7	SP	60-65	Male	Sanger	Nuclei	snRNA	3prime-v2
HCAHeart7888925	na	D7	AX	60-65	Male	Sanger	Nuclei	snRNA	3prime-v2
HCAHeart7888926	na	D6	SP	65-70	Male	Sanger	Nuclei	snRNA	3prime-v2
HCAHeart7888927	na	D6	AX	65-70	Male	Sanger	Nuclei	snRNA	3prime-v2
HCAHeart7888928	na	D7	RV	60-65	Male	Sanger	Nuclei	snRNA	3prime-v2
HCAHeart7888929	na	D7	LA	60-65	Male	Sanger	Nuclei	snRNA	3prime-v2
HCAHeart7964513	na	D1	AX	50-55	Female	Sanger	Nuclei	snRNA	3prime-v2
HCAHeart7985086	na	D3	LV	55-60	Male	Sanger	Nuclei	snRNA	3prime-v2
HCAHeart7985087	na	D3	RV	55-60	Male	Sanger	Nuclei	snRNA	3prime-v2
HCAHeart7985088	na	D3	LA	55-60	Male	Sanger	Nuclei	snRNA	3prime-v2
HCAHeart7985089	na	D3	RA	55-60	Male	Sanger	Nuclei	snRNA	3prime-v2
HCAHeart8287123	na	D11	LA	60-65	Female	Sanger	Nuclei	snRNA	3prime-v3
HCAHeart8287124	na	D11	LV	60-65	Female	Sanger	Nuclei	snRNA	3prime-v3
HCAHeart8287125	na	D11	RA	60-65	Female	Sanger	Nuclei	snRNA	3prime-v3
HCAHeart8287126	na	D11	RV	60-65	Female	Sanger	Nuclei	snRNA	3prime-v3
HCAHeart8287127	na	D11	SP	60-65	Female	Sanger	Nuclei	snRNA	3prime-v3
HCAHeart8287128	na	D11	AX	60-65	Female	Sanger	Nuclei	snRNA	3prime-v3
H0015_apex	na	H5	AX	50-55	Female	Harvard	Nuclei	snRNA	3prime-v3
H0015_LA	na	H5	LA	50-55	Female	Harvard	Nuclei	snRNA	3prime-v3
H0015_LV	na	H5	LV	50-55	Female	Harvard	Nuclei	snRNA	3prime-v3
H0015_RA	na	H5	RA	50-55	Female	Harvard	Nuclei	snRNA	3prime-v3
H0015_RV	na	H5	RV	50-55	Female	Harvard	Nuclei	snRNA	3prime-v3
H0015_septum	na	H5	SP	50-55	Female	Harvard	Nuclei	snRNA	3prime-v3
H0020_apex	na	H6	AX	40-45	Female	Harvard	Nuclei	snRNA	3prime-v3
H0020_LA	na	H6	LA	40-45	Female	Harvard	Nuclei	snRNA	3prime-v3
H0020_LV	na	H6	LV	40-45	Female	Harvard	Nuclei	snRNA	3prime-v3
H0020_RA	na	H6	RA	40-45	Female	Harvard	Nuclei	snRNA	3prime-v3
H0020_RV	na	H6	RV	40-45	Female	Harvard	Nuclei	snRNA	3prime-v3
H0020_septum	na	H6	SP	40-45	Female	Harvard	Nuclei	snRNA	3prime-v3
H0025_apex	na	H3	AX	50-55	Male	Harvard	Nuclei	snRNA	3prime-v3
H0025_LA	na	H3	LA	50-55	Male	Harvard	Nuclei	snRNA	3prime-v3
H0025_LV	na	H3	LV	50-55	Male	Harvard	Nuclei	snRNA	3prime-v3
H0025_RA	na	H3	RA	50-55	Male	Harvard	Nuclei	snRNA	3prime-v3
H0025_RV	na	H3	RV	50-55	Male	Harvard	Nuclei	snRNA	3prime-v3
H0025_septum	na	H3	SP	50-55	Male	Harvard	Nuclei	snRNA	3prime-v3
H0026_apex	na	H2	AX	50-55	Male	Harvard	Nuclei	snRNA	3prime-v3
H0026_LA	na	H2	LA	50-55	Male	Harvard	Nuclei	snRNA	3prime-v3
H0026_LV	na	H2	LV	50-55	Male	Harvard	Nuclei	snRNA	3prime-v3
H0026_RA	na	H2	RA	50-55	Male	Harvard	Nuclei	snRNA	3prime-v3
H0026_RV	na	H2	RV	50-55	Male	Harvard	Nuclei	snRNA	3prime-v3
H0026_septum2	na	H2	SP	50-55	Male	Harvard	Nuclei	snRNA	3prime-v3
H0035_apex	na	H7	AX	45-50	Female	Harvard	Nuclei	snRNA	3prime-v3
H0035_LA	na	H7	LA	45-50	Female	Harvard	Nuclei	snRNA	3prime-v3
H0035_LV	na	H7	LV	45-50	Female	Harvard	Nuclei	snRNA	3prime-v3
H0035_RA	na	H7	RA	45-50	Female	Harvard	Nuclei	snRNA	3prime-v3
H0035_RV	na	H7	RV	45-50	Female	Harvard	Nuclei	snRNA	3prime-v3
H0035_septum	na	H7	SP	45-50	Female	Harvard	Nuclei	snRNA	3prime-v3
H0037_Apex	na	H4	AX	55-60	Male	Harvard	Nuclei	snRNA	3prime-v3
H0037_LA	na	H4	LA	55-60	Male	Harvard	Nuclei	snRNA	3prime-v3
H0037_LV	na	H4	LV	55-60	Male	Harvard	Nuclei	snRNA	3prime-v3
H0037_RA	na	H4	RA	55-60	Male	Harvard	Nuclei	snRNA	3prime-v3
H0037_RV	na	H4	RV	55-60	Male	Harvard	Nuclei	snRNA	3prime-v3
H0037_septum	na	H4	SP	55-60	Male	Harvard	Nuclei	snRNA	3prime-v3
HCAHeart9508819	HCAHeart9508627_HCAHeart9508819	D3	LV	55-60	Male	Sanger	Nuclei	Multiome-ATAC	Multiome-v1
HCAHeart9508820	HCAHeart9508628_HCAHeart9508820	D7	RA	60-65	Male	Sanger	Nuclei	Multiome-ATAC	Multiome-v1
HCAHeart9508821	HCAHeart9508629_HCAHeart9508821	D7	LV	60-65	Male	Sanger	Nuclei	Multiome-ATAC	Multiome-v1
HCAHeart9508627	HCAHeart9508627_HCAHeart9508819	D3	LV	55-60	Male	Sanger	Nuclei	Multiome-RNA	Multiome-v1
HCAHeart9508628	HCAHeart9508628_HCAHeart9508820	D7	RA	60-65	Male	Sanger	Nuclei	Multiome-RNA	Multiome-v1
HCAHeart9508629	HCAHeart9508629_HCAHeart9508821	D7	LV	60-65	Male	Sanger	Nuclei	Multiome-RNA	Multiome-v1
HCAHeart9845431	HCAHeart9845431_HCAHeart9917173	D8	LV	45-50	Male	Sanger	Nuclei	Multiome-RNA	Multiome-v1
HCAHeart9845432	HCAHeart9845432_HCAHeart9917174	D8	AX	45-50	Male	Sanger	Nuclei	Multiome-RNA	Multiome-v1
HCAHeart9845433	HCAHeart9845433_HCAHeart9917175	D8	LA	45-50	Male	Sanger	Nuclei	Multiome-RNA	Multiome-v1
HCAHeart9845434	HCAHeart9845434_HCAHeart9917176	D8	RV	45-50	Male	Sanger	Nuclei	Multiome-RNA	Multiome-v1
HCAHeart9845435	HCAHeart9845435_HCAHeart9917177	D8	SP	45-50	Male	Sanger	Nuclei	Multiome-RNA	Multiome-v1
HCAHeart9845436	HCAHeart9845436_HCAHeart9917178	D8	RA	45-50	Male	Sanger	Nuclei	Multiome-RNA	Multiome-v1
HCAHeart9917173	HCAHeart9845431_HCAHeart9917173	D8	LV	45-50	Male	Sanger	Nuclei	Multiome-ATAC	Multiome-v1
HCAHeart9917174	HCAHeart9845432_HCAHeart9917174	D8	AX	45-50	Male	Sanger	Nuclei	Multiome-ATAC	Multiome-v1
HCAHeart9917175	HCAHeart9845433_HCAHeart9917175	D8	LA	45-50	Male	Sanger	Nuclei	Multiome-ATAC	Multiome-v1
HCAHeart9917176	HCAHeart9845434_HCAHeart9917176	D8	RV	45-50	Male	Sanger	Nuclei	Multiome-ATAC	Multiome-v1
HCAHeart9917177	HCAHeart9845435_HCAHeart9917177	D8	SP	45-50	Male	Sanger	Nuclei	Multiome-ATAC	Multiome-v1
HCAHeart9917178	HCAHeart9845436_HCAHeart9917178	D8	RA	45-50	Male	Sanger	Nuclei	Multiome-ATAC	Multiome-v1
HCAHeartST10773165	HCAHeartST10773165_HCAHeartST10781062	AH1	LV	45-50	Female	Sanger	Nuclei	Multiome-RNA	Multiome-v1
HCAHeartST10773166	HCAHeartST10773166_HCAHeartST10781063	AH1	LV	45-50	Female	Sanger	Nuclei	Multiome-RNA	Multiome-v1
HCAHeartST10773167	HCAHeartST10773167_HCAHeartST10781064	AH1	RV	45-50	Female	Sanger	Nuclei	Multiome-RNA	Multiome-v1
HCAHeartST10773168	HCAHeartST10773168_HCAHeartST10781065	AH1	RV	45-50	Female	Sanger	Nuclei	Multiome-RNA	Multiome-v1
HCAHeartST10773169	HCAHeartST10773169_HCAHeartST10781446	AH1	RA	45-50	Female	Sanger	Nuclei	Multiome-RNA	Multiome-v1
HCAHeartST10773170	HCAHeartST10773170_HCAHeartST10781447	AH1	SAN	45-50	Female	Sanger	Nuclei	Multiome-RNA	Multiome-v1
HCAHeartST10773171	HCAHeartST10773171_HCAHeartST10781448	AH1	AVN	45-50	Female	Sanger	Nuclei	Multiome-RNA	Multiome-v1
HCAHeartST10781062	HCAHeartST10773165_HCAHeartST10781062	AH1	LV	45-50	Female	Sanger	Nuclei	Multiome-ATAC	Multiome-v1
HCAHeartST10781063	HCAHeartST10773166_HCAHeartST10781063	AH1	LV	45-50	Female	Sanger	Nuclei	Multiome-ATAC	Multiome-v1
HCAHeartST10781064	HCAHeartST10773167_HCAHeartST10781064	AH1	RV	45-50	Female	Sanger	Nuclei	Multiome-ATAC	Multiome-v1
HCAHeartST10781065	HCAHeartST10773168_HCAHeartST10781065	AH1	RV	45-50	Female	Sanger	Nuclei	Multiome-ATAC	Multiome-v1
HCAHeartST10781446	HCAHeartST10773169_HCAHeartST10781446	AH1	RA	45-50	Female	Sanger	Nuclei	Multiome-ATAC	Multiome-v1
HCAHeartST10781447	HCAHeartST10773170_HCAHeartST10781447	AH1	SAN	45-50	Female	Sanger	Nuclei	Multiome-ATAC	Multiome-v1
HCAHeartST10781448	HCAHeartST10773171_HCAHeartST10781448	AH1	AVN	45-50	Female	Sanger	Nuclei	Multiome-ATAC	Multiome-v1
HCAHeartST11064574	HCAHeartST11064574_HCAHeartST11023239	AH1	LV	45-50	Female	Sanger	Nuclei	Multiome-RNA	Multiome-v1
HCAHeartST11064575	HCAHeartST11064575_HCAHeartST11023240	AH1	LV	45-50	Female	Sanger	Nuclei	Multiome-RNA	Multiome-v1
HCAHeartST11064576	HCAHeartST11064576_HCAHeartST11023241	AH1	SP	45-50	Female	Sanger	Nuclei	Multiome-RNA	Multiome-v1
HCAHeartST11064577	HCAHeartST11064577_HCAHeartST11023242	AH1	SP	45-50	Female	Sanger	Nuclei	Multiome-RNA	Multiome-v1
HCAHeartST11350184	HCAHeartST11350184_HCAHeartST11121842	AH1-A61	SAN		Female	Sanger	Nuclei	Multiome-RNA	Multiome-v1
HCAHeartST11350186	HCAHeartST11350186_HCAHeartST11121844	A61	AVN	70-75	Female	Sanger	Nuclei	Multiome-RNA	Multiome-v1
HCAHeartST11350187	HCAHeartST11350187_HCAHeartST11121845	AH1-A61	SAN		Female	Sanger	Nuclei	Multiome-RNA	Multiome-v1
HCAHeartST11023239	HCAHeartST11064574_HCAHeartST11023239	AH1	LV	45-50	Female	Sanger	Nuclei	Multiome-ATAC	Multiome-v1
HCAHeartST11023240	HCAHeartST11064575_HCAHeartST11023240	AH1	LV	45-50	Female	Sanger	Nuclei	Multiome-ATAC	Multiome-v1
HCAHeartST11023241	HCAHeartST11064576_HCAHeartST11023241	AH1	SP	45-50	Female	Sanger	Nuclei	Multiome-ATAC	Multiome-v1
HCAHeartST11023242	HCAHeartST11064577_HCAHeartST11023242	AH1	SP	45-50	Female	Sanger	Nuclei	Multiome-ATAC	Multiome-v1
HCAHeartST11121842	HCAHeartST11350184_HCAHeartST11121842	AH1-A61	SAN		Female	Sanger	Nuclei	Multiome-ATAC	Multiome-v1
HCAHeartST11121844	HCAHeartST11350186_HCAHeartST11121844	A61	AVN	70-75	Female	Sanger	Nuclei	Multiome-ATAC	Multiome-v1
HCAHeartST11121845	HCAHeartST11350187_HCAHeartST11121845	AH1-A61	SAN		Female	Sanger	Nuclei	Multiome-ATAC	Multiome-v1
HCAHeartST11350192	HCAHeartST11350192_HCAHeartST11445769	A61	SAN	70-75	Female	Sanger	Nuclei	Multiome-RNA	Multiome-v1
HCAHeartST11350193	HCAHeartST11350193_HCAHeartST11445770	A61	AVN	70-75	Female	Sanger	Nuclei	Multiome-RNA	Multiome-v1
HCAHeartST11350194	HCAHeartST11350194_HCAHeartST11445771	A61	AVN	70-75	Female	Sanger	Nuclei	Multiome-RNA	Multiome-v1
HCAHeartST11350195	HCAHeartST11350195_HCAHeartST11445772	A61	AVN	70-75	Female	Sanger	Nuclei	Multiome-RNA	Multiome-v1
HCAHeartST11350196	HCAHeartST11350196_HCAHeartST11445773	A61	AVN	70-75	Female	Sanger	Nuclei	Multiome-RNA	Multiome-v1
HCAHeartST11350197	HCAHeartST11350197_HCAHeartST11445774	A61	SAN	70-75	Female	Sanger	Nuclei	Multiome-RNA	Multiome-v1
HCAHeartST11350198	HCAHeartST11350198_HCAHeartST11445775	A61	SAN	70-75	Female	Sanger	Nuclei	Multiome-RNA	Multiome-v1
HCAHeartST11445769	HCAHeartST11350192_HCAHeartST11445769	A61	SAN	70-75	Female	Sanger	Nuclei	Multiome-ATAC	Multiome-v1
HCAHeartST11445770	HCAHeartST11350193_HCAHeartST11445770	A61	AVN	70-75	Female	Sanger	Nuclei	Multiome-ATAC	Multiome-v1
HCAHeartST11445771	HCAHeartST11350194_HCAHeartST11445771	A61	AVN	70-75	Female	Sanger	Nuclei	Multiome-ATAC	Multiome-v1
HCAHeartST11445772	HCAHeartST11350195_HCAHeartST11445772	A61	AVN	70-75	Female	Sanger	Nuclei	Multiome-ATAC	Multiome-v1
HCAHeartST11445773	HCAHeartST11350196_HCAHeartST11445773	A61	AVN	70-75	Female	Sanger	Nuclei	Multiome-ATAC	Multiome-v1
HCAHeartST11445774	HCAHeartST11350197_HCAHeartST11445774	A61	SAN	70-75	Female	Sanger	Nuclei	Multiome-ATAC	Multiome-v1
HCAHeartST11445775	HCAHeartST11350198_HCAHeartST11445775	A61	SAN	70-75	Female	Sanger	Nuclei	Multiome-ATAC	Multiome-v1
HCAHeartST13146201	HCAHeartST13146201_HCAHeartST13129134	AV10	SAN	20-25	Male	Sanger	Nuclei	Multiome-RNA	Multiome-v1
HCAHeartST13146202	HCAHeartST13146202_HCAHeartST13129135	AV10	SAN	20-25	Male	Sanger	Nuclei	Multiome-RNA	Multiome-v1
HCAHeartST13146203	HCAHeartST13146203_HCAHeartST13129136	AV10	SAN	20-25	Male	Sanger	Nuclei	Multiome-RNA	Multiome-v1
HCAHeartST13146204	HCAHeartST13146204_HCAHeartST13129137	AV14	SAN	45-50	Male	Sanger	Nuclei	Multiome-RNA	Multiome-v1
HCAHeartST13146205	HCAHeartST13146205_HCAHeartST13129138	AV14	SAN	45-50	Male	Sanger	Nuclei	Multiome-RNA	Multiome-v1
HCAHeartST13146206	HCAHeartST13146206_HCAHeartST13129139	AV14	SAN	45-50	Male	Sanger	Nuclei	Multiome-RNA	Multiome-v1
HCAHeartST13146207	HCAHeartST13146207_HCAHeartST13129140	AV3	SAN	60-65	Female	Sanger	Nuclei	Multiome-RNA	Multiome-v1
HCAHeartST13146208	HCAHeartST13146208_HCAHeartST13129141	AV3	SAN	60-65	Female	Sanger	Nuclei	Multiome-RNA	Multiome-v1
HCAHeartST13129134	HCAHeartST13146201_HCAHeartST13129134	AV10	SAN	20-25	Male	Sanger	Nuclei	Multiome-ATAC	Multiome-v1
HCAHeartST13129135	HCAHeartST13146202_HCAHeartST13129135	AV10	SAN	20-25	Male	Sanger	Nuclei	Multiome-ATAC	Multiome-v1
HCAHeartST13129136	HCAHeartST13146203_HCAHeartST13129136	AV10	SAN	20-25	Male	Sanger	Nuclei	Multiome-ATAC	Multiome-v1
HCAHeartST13129137	HCAHeartST13146204_HCAHeartST13129137	AV14	SAN	45-50	Male	Sanger	Nuclei	Multiome-ATAC	Multiome-v1
HCAHeartST13129138	HCAHeartST13146205_HCAHeartST13129138	AV14	SAN	45-50	Male	Sanger	Nuclei	Multiome-ATAC	Multiome-v1
HCAHeartST13129139	HCAHeartST13146206_HCAHeartST13129139	AV14	SAN	45-50	Male	Sanger	Nuclei	Multiome-ATAC	Multiome-v1
HCAHeartST13129140	HCAHeartST13146207_HCAHeartST13129140	AV3	SAN	60-65	Female	Sanger	Nuclei	Multiome-ATAC	Multiome-v1
HCAHeartST13129141	HCAHeartST13146208_HCAHeartST13129141	AV3	SAN	60-65	Female	Sanger	Nuclei	Multiome-ATAC	Multiome-v1
HCAHeartST13168796	HCAHeartST13168796_HCAHeartST13167740	AH1	SAN	45-50	Female	Sanger	Nuclei	Multiome-RNA	Multiome-v1
HCAHeartST13189995	HCAHeartST13189995_HCAHeartST13188800	AV13	SAN	70-75	Female	Sanger	Nuclei	Multiome-RNA	Multiome-v1
HCAHeartST13189996	HCAHeartST13189996_HCAHeartST13188801	AV13	AVN	70-75	Female	Sanger	Nuclei	Multiome-RNA	Multiome-v1
HCAHeartST13189997	HCAHeartST13189997_HCAHeartST13188802	AV13	AVN	70-75	Female	Sanger	Nuclei	Multiome-RNA	Multiome-v1
HCAHeartST13167740	HCAHeartST13168796_HCAHeartST13167740	AH1	SAN	45-50	Female	Sanger	Nuclei	Multiome-ATAC	Multiome-v1
HCAHeartST13188800	HCAHeartST13189995_HCAHeartST13188800	AV13	SAN	70-75	Female	Sanger	Nuclei	Multiome-ATAC	Multiome-v1
HCAHeartST13188801	HCAHeartST13189996_HCAHeartST13188801	AV13	AVN	70-75	Female	Sanger	Nuclei	Multiome-ATAC	Multiome-v1
HCAHeartST13188802	HCAHeartST13189997_HCAHeartST13188802	AV13	AVN	70-75	Female	Sanger	Nuclei	Multiome-ATAC	Multiome-v1
HCAHeartST13180615	HCAHeartST13180615_HCAHeartST13177112	AH2	SAN	40-45	Male	Sanger	Nuclei	Multiome-RNA	Multiome-v1
HCAHeartST13180616	HCAHeartST13180616_HCAHeartST13177113	AH2	SAN	40-45	Male	Sanger	Nuclei	Multiome-RNA	Multiome-v1
HCAHeartST13180617	HCAHeartST13180617_HCAHeartST13177114	AH2	SAN	40-45	Male	Sanger	Nuclei	Multiome-RNA	Multiome-v1
HCAHeartST13180618	HCAHeartST13180618_HCAHeartST13177115	AH2	AVN	40-45	Male	Sanger	Nuclei	Multiome-RNA	Multiome-v1
HCAHeartST13180619	HCAHeartST13180619_HCAHeartST13177116	AH2	AVN	40-45	Male	Sanger	Nuclei	Multiome-RNA	Multiome-v1
HCAHeartST13177112	HCAHeartST13180615_HCAHeartST13177112	AH2	SAN	40-45	Male	Sanger	Nuclei	Multiome-ATAC	Multiome-v1
HCAHeartST13177113	HCAHeartST13180616_HCAHeartST13177113	AH2	SAN	40-45	Male	Sanger	Nuclei	Multiome-ATAC	Multiome-v1
HCAHeartST13177114	HCAHeartST13180617_HCAHeartST13177114	AH2	SAN	40-45	Male	Sanger	Nuclei	Multiome-ATAC	Multiome-v1
HCAHeartST13177115	HCAHeartST13180618_HCAHeartST13177115	AH2	AVN	40-45	Male	Sanger	Nuclei	Multiome-ATAC	Multiome-v1
HCAHeartST13177116	HCAHeartST13180619_HCAHeartST13177116	AH2	AVN	40-45	Male	Sanger	Nuclei	Multiome-ATAC	Multiome-v1
HCAHeartST10238251	na	D8	RA	45-50	Male	Sanger	na	Visium	Visium-v1
HCAHeartST10238252	na	D8	LA	45-50	Male	Sanger	na	Visium	Visium-v1
HCAHeartST10238253	na	D8	AX	45-50	Male	Sanger	na	Visium	Visium-v1
HCAHeartST10550730	na	D3	RV	55-60	Male	Sanger	na	Visium	Visium-v1
HCAHeartST10550732	na	D3	SP	55-60	Male	Sanger	na	Visium	Visium-v1
HCAHeartST10659160	na	AH1	SAN	45-50	Female	Sanger	na	Visium	Visium-v1
HCAHeartST11290657	na	A61	AVN	70-75	Female	Sanger	na	Visium	Visium-v1
HCAHeartST11290658	na	A61	AVN	70-75	Female	Sanger	na	Visium	Visium-v1
HCAHeartST11290659	na	A61	AVN	70-75	Female	Sanger	na	Visium	Visium-v1
HCAHeartST11290662	na	A61	AVN	70-75	Female	Sanger	na	Visium	Visium-v1
HCAHeartST11350377	na	AH1	AVN	45-50	Female	Sanger	na	Visium	Visium-v1
HCAHeartST11702008	na	AV1	SAN-FFPE	45-50	Female	Sanger	na	Visium-FFPE	Visium-v1-FFPE
HCAHeartST11702009	na	AV1	SAN-FFPE	45-50	Female	Sanger	na	Visium-FFPE	Visium-v1-FFPE
HCAHeartST11702010	na	AV1	SAN-FFPE	45-50	Female	Sanger	na	Visium-FFPE	Visium-v1-FFPE
HCAHeartST8795933	na	D5	LV	65-70	Female	Sanger	na	Visium	Visium-v1
HCAHeartST8795934	na	D5	LA	65-70	Female	Sanger	na	Visium	Visium-v1
HCAHeartST8795935	na	D5	LA	65-70	Female	Sanger	na	Visium	Visium-v1
HCAHeartST8795936	na	D5	AX	65-70	Female	Sanger	na	Visium	Visium-v1
HCAHeartST8795937	na	D5	RA	65-70	Female	Sanger	na	Visium	Visium-v1
HCAHeartST8795938	na	D5	SP	65-70	Female	Sanger	na	Visium	Visium-v1
HCAHeartST8795939	na	D5	SP	65-70	Female	Sanger	na	Visium	Visium-v1
HCAHeartST8795940	na	D5	RV	65-70	Female	Sanger	na	Visium	Visium-v1
HCAHeartST9341982	na	D6	RV	65-70	Male	Sanger	na	Visium	Visium-v1
HCAHeartST9341983	na	D6	LA	65-70	Male	Sanger	na	Visium	Visium-v1
HCAHeartST9341984	na	D6	AX	65-70	Male	Sanger	na	Visium	Visium-v1
HCAHeartST9383352	na	D6	LV	65-70	Male	Sanger	na	Visium	Visium-v1
HCAHeartST9383353	na	D6	RA	65-70	Male	Sanger	na	Visium	Visium-v1
HCAHeartST9383354	na	D6	LV	65-70	Male	Sanger	na	Visium	Visium-v1
HCAHeartST9383355	na	D7	RA	60-65	Male	Sanger	na	Visium	Visium-v1
HCAHeartST9383356	na	D7	LV	60-65	Male	Sanger	na	Visium	Visium-v1
HCAHeartST9383358	na	D7	LV	60-65	Male	Sanger	na	Visium	Visium-v1
HCAHeartST11350375	na	AH1	SP	45-50	Female	Sanger	na	Visium	Visium-v1
HCAHeartST12992072	na	AH2	SAN	40-45	Male	Sanger	na	Visium	Visium-v1
HCAHeartST12992074	na	AH2	AVN	40-45	Male	Sanger	na	Visium	Visium-v1
HCAHeartST12992075	na	AH2	AVN	40-45	Male	Sanger	na	Visium	Visium-v1
HCAHeartST13228103	na	AH6	AVN	50-55	Female	Sanger	na	Visium	Visium-v1
HCAHeartST13228105	na	AV14	SAN	45-50	Male	Sanger	na	Visium	Visium-v1
HCAHeartST13228106	na	AV14	SAN	45-50	Male	Sanger	na	Visium	Visium-v1
HCAHeartST13233996	na	AH5	SAN	20-25	Female	Sanger	na	Visium	Visium-v1
HCAHeartST13233997	na	AH5	SAN	20-25	Female	Sanger	na	Visium	Visium-v1
HCAHeartST13233998	na	AH5	SAN	20-25	Female	Sanger	na	Visium	Visium-v1
HCAHeartST13233999	na	AH5	SAN	20-25	Female	Sanger	na	Visium	Visium-v1
