# Supplementary material for: Spatially resolved multiomics of human cardiac niches
Source: Nature. 2023 Jul 12;619(7971):801–10. doi: 10.1038/s41586-023-06311-1 (PMC10371870; doi:10.1038/s41586-023-06311-1)
Supplement: Supplementary file 11 — Filtered drugs and targets. Drugs and target genes from ChEMBL (v.30) were filtered as described in the Methods. [file 41586_2023_6311_MOESM11_ESM.xlsx]

## Sheet: SuppTable9_Feb2025
Drug	Drug, ChEMBL ID	Target
ABALOPARATIDE	CHEMBL3301581	PTH1R
ABARELIX	CHEMBL1252	GNRHR
ABATACEPT	CHEMBL1201823	CD86,CD80
ABCIXIMAB	CHEMBL1201584	ITGB3,ITGAV,ITGA2B
ABEMACICLIB	CHEMBL3301610	CDK4,CDK6
ABIRATERONE	CHEMBL254328	SRD5A2,SRD5A3,SRD5A1,CYP17A1,AR
ABIRATERONE ACETATE	CHEMBL271227	CYP17A1
ABOBOTULINUMTOXINA	CHEMBL2108570	SNAP25
ACALABRUTINIB	CHEMBL3707348	BTK
ACAMPROSATE CALCIUM	CHEMBL2068724	GABRA2,GRIN1,GABRA3,GRIN2C,GRIN2B,GABRA6,GABRB1,GABRQ,GABRD,GRIN2A,GRIN3A,GABRA1,GABRB3,GABRG2,GABRP,GABRA5,GABRA4,GRIN2D,GRIN3B,GABRB2,GABRG3,GABRE,GABRG1
ACARBOSE	CHEMBL1566	MGAM,GAA,AMY2A
ACEBUTOLOL HYDROCHLORIDE	CHEMBL1200813	ADRB1
ACECLOFENAC	CHEMBL93645	LMNA,PTGS2,CYP2C9
ACEMETACIN	CHEMBL189171	PTGS1,PTGS2,HIF1A
ACENOCOUMAROL	CHEMBL397420	VKORC1
ACETAMINOPHEN	CHEMBL112	PTGS1,PTGS2,FAAH,TRPV1
ACETAZOLAMIDE	CHEMBL20	CA2,CA4,CA9,CA12,CA1
ACETAZOLAMIDE SODIUM	CHEMBL1200814	CA2,CA12,CA4,CA1
ACETOHEXAMIDE	CHEMBL1589	ABCC8,THRB,KCNJ11,BLM,TSHR
ACETOHYDROXAMIC ACID	CHEMBL734	TDP1
ACETOMENAPHTHONE	CHEMBL1479848	GMNN,TDP1
ACETOPHENAZINE	CHEMBL1085	AR
ACETOPHENAZINE MALEATE	CHEMBL2360079	DRD2
ACETYLCHOLINE	CHEMBL667	CHRNA4,CHRM4,CHRNB2,CHRNA7,CHRM1,CHRM2,CHRM3,CHRM5
ACETYLCHOLINE CHLORIDE	CHEMBL1184	SLC5A7,CHRM3
ACETYLCYSTEINE	CHEMBL600	KDM4E,BLM
ACETYLDIGITOXIN	CHEMBL3545057	ATP1A1,ATP1A2,ATP1B1,FXYD2,ATP1A4,ATP1B3,ATP1A3,ATP1B2
ACITRETIN	CHEMBL1131	RARG,RXRB,RARB,VDR,RAPGEF4,RXRG,RARA,RXRA,KDM4A,PLK1,KAT2A,USP1,GMNN
ACLIDINIUM BROMIDE	CHEMBL551466	CHRM3
ACRIFLAVINE	CHEMBL2360628	APEX1,TDP1
ACRISORCIN	CHEMBL1201038	POLK,TDP1,USP2,HSD17B10
ACRIVASTINE	CHEMBL1224	HRH1
ACYCLOVIR	CHEMBL184	RECQL,BLM,TDP1
ADALIMUMAB	CHEMBL1201580	TNF
ADAPALENE	CHEMBL1265	RARG,RARB,RARA,USP1
ADEFOVIR DIPIVOXIL	CHEMBL922	EHMT2
ADENOSINE	CHEMBL477	ADORA3,ADORA2A,ADORA2B,ADORA1,SLC5A7
ADENOSINE PHOSPHATE	CHEMBL752	P2RY2
ADUCANUMAB	CHEMBL3039540	APP
AFAMELANOTIDE	CHEMBL441738	MC1R,MC4R,MC3R,MC5R
AFATINIB DIMALEATE	CHEMBL2105712	EGFR,ERBB4,ERBB2
AFLIBERCEPT	CHEMBL1742982	VEGFA,PGF
AGOMELATINE	CHEMBL10878	HTR2C,MTNR1B,MTNR1A
ALBENDAZOLE	CHEMBL1483	ATAD5,LMNA,TDP1,CYP1A2,GMNN
ALBIGLUTIDE	CHEMBL2107841	GLP1R
ALBUTEROL	CHEMBL714	ADRB2,GLP1R
ALBUTEROL SULFATE	CHEMBL1441059	ADRB2
ALCAFTADINE	CHEMBL1201747	HRH1
ALCLOFENAC	CHEMBL94081	PTGS1
ALCLOMETASONE DIPROPIONATE	CHEMBL1200989	NR3C1
ALCOHOL	CHEMBL545	TSHR
ALCURONIUM	CHEMBL3305985	CHRM2
ALDESLEUKIN	CHEMBL1201438	IL2RB,IL2RG,IL2RA
ALECTINIB HYDROCHLORIDE	CHEMBL3707320	ALK,RET,EML4
ALEFACEPT	CHEMBL1201571	CD2
ALEMTUZUMAB	CHEMBL1201587	CD52
ALENDRONATE SODIUM	CHEMBL675	FDPS
ALFACALCIDOL	CHEMBL1601669	VDR
ALFENTANIL HYDROCHLORIDE	CHEMBL1200531	OPRD1,OPRM1
ALFUZOSIN	CHEMBL709	EHMT2,GAA,HSD17B10
ALFUZOSIN HYDROCHLORIDE	CHEMBL1723	ADRA1D,ADRA1A,ADRA1B
ALIROCUMAB	CHEMBL2109540	PCSK9
ALISKIREN FUMARATE	CHEMBL3545059	REN
ALITRETINOIN	CHEMBL705	RARG,RXRB,RARB,EHMT2,VDR,RXRG,RARA,TDP1,RXRA
ALLOPURINOL	CHEMBL1467	XDH,BLM,RAB9A
ALLOPURINOL SODIUM	CHEMBL1200477	XDH
ALLYLESTRENOL	CHEMBL2105618	PGR,ESR1,ESR2
ALMOTRIPTAN MALATE	CHEMBL1200521	HTR1B,HTR1F,HTR1D
ALOGLIPTIN BENZOATE	CHEMBL227529	DPP4
ALOSETRON HYDROCHLORIDE	CHEMBL1200885	SLC5A7,USP1,HTR3A,SENP8
ALOXIPRIN	CHEMBL2108222	PTGS1,PTGS2
ALPELISIB	CHEMBL2396661	PIK3CA
ALPIDEM	CHEMBL54349	TSPO
ALPRAZOLAM	CHEMBL661	GABRA5,GABRA4,GABRP,GABRB2,GABRG3,GABRA3,GABRE,GABRA2,GABRA1,HPGD,LMNA,GABRB3,GABRA6,GABRB1,GABRQ,GABRG2,GABRD,GABRG1
ALPROSTADIL	CHEMBL495	PTGER2,PTGIR,PTGER1
ALSEROXYLON	CHEMBL1201454	ADRA2C,ADRA1D,ADRA1B,ADRA2A,ADRA1A,ADRA2B
ALTEPLASE	CHEMBL1201593	PLG
ALTRETAMINE	CHEMBL1455	LMNA,CYP1A2,THRB,HSD17B10
ALVERINE	CHEMBL253371	HNF4A,HTR1A
ALVERINE CITRATE	CHEMBL1408594	CYP2D6,KDM4E,PLIN1,KDM4A,TDP1,CYP1A2
ALVIMOPAN	CHEMBL270190	CACNA1C,OPRM1
AMANTADINE HYDROCHLORIDE	CHEMBL1569	GRIN1,EHMT2,GRIN2D,GRIN2A,GRIN2C,GRIN3A,THRB,GRIN2B,LMNA,BLM,GRIN3B
AMBENONIUM CHLORIDE	CHEMBL1200541	ACHE
AMBRISENTAN	CHEMBL1111	EDNRA,EDNRB
AMCINONIDE	CHEMBL1200732	IDH1,NR3C1,NPSR1,HIF1A,TDP1,GMNN
AMIFAMPRIDINE	CHEMBL354077	KCNH3,KCNH2,KCND2,KCNS2,KCNH1,KCNG2,KCNS3,KCNH7,KCND1,KCNQ3,KCNA1,KCNH5,KCNQ2,KCNA4,KCNG3,KCNQ1,KCNQ5,KCNA10,KCNG1,KCNB1,KCNA6,KCNV1,KCNC3,KCNH8,KCNF1,KCNH6,KCNC2,KCNH4,KCNS1,KCNQ4,KCNC4,KCNA2,KCNB2,KCND3,KCNA5,KCNC1,KCNG4,KCNA7,KCNA3,KCNV2
AMIFAMPRIDINE PHOSPHATE	CHEMBL3301611	KCNH3,KCNH2,KCND2,KCNS2,KCNH1,KCNG2,KCNS3,KCNH7,KCND1,KCNQ3,KCNA1,KCNH5,KCNQ2,KCNA4,KCNG3,KCNQ1,KCNQ5,KCNA10,KCNG1,KCNB1,KCNA6,KCNV1,KCNC3,KCNH8,KCNF1,KCNH6,KCNC2,KCNH4,KCNS1,KCNQ4,KCNC4,KCNA2,KCNB2,KCND3,KCNA5,KCNC1,KCNG4,KCNA7,KCNA3,KCNV2
AMIKACIN	CHEMBL177	LMNA
AMILORIDE	CHEMBL945	LMNA,EHMT2,HSD17B10
AMILORIDE HYDROCHLORIDE	CHEMBL1398126	SCNN1B,SCNN1A,SCNN1G,HSD17B10
AMINEPTINE	CHEMBL418995	DRD2,DRD1
AMINOCAPROIC ACID	CHEMBL1046	PLAT,PLG
AMINOGLUTETHIMIDE	CHEMBL488	CYP19A1,CYP11A1
AMINOLEVULINIC ACID	CHEMBL601	GPR17
AMINOPHYLLINE	CHEMBL1370561	ADORA3,PDE4D,PDE3B,LMNA,PDE3A,ADORA2A,ADORA2B,PDE4A,ADORA1,PDE4B,PDE4C
AMINOPYRINE	CHEMBL288470	LMNA
AMIODARONE	CHEMBL633	SCN11A,KCNH2,SCN4A,CBX1,CYP2D6,CACNA1C,SCN2A,SCN5A,SCN3A,SCN8A,CACNA1F,SCN10A,CACNA1D,SCN1A,SCN9A,CYP2C9,CACNA1S,MTOR,SCN7A,GMNN
AMIODARONE HYDROCHLORIDE	CHEMBL1083993	SMPD1,KCNH2,GMNN
AMISULPRIDE	CHEMBL243712	HTR6,HTR1D,HTR4,HTR3B,HTR3D,HTR1F,DRD3,HTR3E,HTR1E,HTR1B,HTR3A,HTR2A,HTR7,DRD2,HTR3C,HTR2C,HTR5A,HTR2B,HTR1A
AMITRIPTYLINE	CHEMBL629	KCNH2,CYP2D6,DRD1
AMITRIPTYLINE HYDROCHLORIDE	CHEMBL1200964	GNAS,KCNH2,ALDH1A1,SLC6A2,SLC6A4,TDP1
AMIVANTAMAB	CHEMBL4297774	MET,EGFR
AMLEXANOX	CHEMBL1096	GAA,RAB9A,PKM,PDE4D,NPC1,PDE4A,PDE4B,PDE4C
AMLODIPINE	CHEMBL1491	CACNA1C
AMLODIPINE BENZOATE	CHEMBL4594262	CACNA1F,CACNA1D,CACNA1C,CACNA1S
AMLODIPINE BESYLATE	CHEMBL1200402	CACNA1D,CACNA1F,CACNA1C,CACNA1S,TDP1
AMLODIPINE MALEATE	CHEMBL1200984	CACNA1F,CACNA1D,CACNA1C,CACNA1S
AMODIAQUINE HYDROCHLORIDE	CHEMBL1357648	HIF1A
AMOXAPINE	CHEMBL1113	KCNH2,CYP2D6,VDR,TP53,DRD2,DRD3,SLC6A2,SLC6A4,LMNA,DRD5,TDP1,DRD4,THPO,DRD1
AMOXICILLIN	CHEMBL1082	POLK,POLH
AMPHETAMINE	CHEMBL405	SLC6A2,SLC6A3
AMPHETAMINE ADIPATE	CHEMBL1200387	SLC6A2,SLC6A3
AMPHETAMINE ASPARTATE	CHEMBL1200377	SLC6A2,SLC6A3
AMPHETAMINE SULFATE	CHEMBL501	SLC6A2,SLC6A3
AMPHOTERICIN B	CHEMBL267345	LMNA,TNF,HSD17B10
AMPICILLIN	CHEMBL174	APEX1,POLK,POLH,RECQL,GLS,POLI
AMPICILLIN SODIUM	CHEMBL1200758	POLK,GLS,POLH
AMPRENAVIR	CHEMBL116	LMNA
AMSACRINE	CHEMBL43	TOP2B,ATAD5,EHMT2,TP53,HSD17B10,CBX1,ATXN2,TOP2A,MTOR,CYP1A2,DRD1
AMYLMETACRESOL	CHEMBL1512677	USP1
ANAGRELIDE	CHEMBL760	PDE3A,PDE3B
ANAGRELIDE HYDROCHLORIDE	CHEMBL1200759	PDE3A,PDE3B
ANAKINRA	CHEMBL1201570	IL1R1
ANASTROZOLE	CHEMBL1399	CYP19A1
ANGIOTENSIN II	CHEMBL408403	AGTR1
ANGIOTENSIN II ACETATE	CHEMBL3989932	AGTR1
ANIFROLUMAB	CHEMBL2364653	IFNAR1
ANILERIDINE HYDROCHLORIDE	CHEMBL1201047	OPRK1,OPRM1
ANILERIDINE PHOSPHATE	CHEMBL1200543	OPRK1,OPRM1
ANISINDIONE	CHEMBL712	TP53,SMN2,GGCX,SMN1
ANISOTROPINE METHYLBROMIDE	CHEMBL1578	CHRM1,CHRM3
ANISTREPLASE	CHEMBL2108250	PLG
ANTAZOLINE	CHEMBL1305	LMNA,CYP2D6
ANTAZOLINE HYDROCHLORIDE	CHEMBL1256819	TAAR1,GMNN
ANTAZOLINE PHOSPHATE	CHEMBL1200550	TAAR1,HRH1
ANTHRALIN	CHEMBL46469	EHMT2,POLK,ALDH1A1,MEN1,KMT2A
ANTIPYRINE	CHEMBL277474	PTGS1
ANTITHROMBIN ALFA	CHEMBL1201554	F2,F10
ANTRAFENINE	CHEMBL345524	PTGDS
APALUTAMIDE	CHEMBL3183409	AR
APAZONE	CHEMBL1565476	PTGS1,PTGS2,EHMT2
APIXABAN	CHEMBL231779	F10
APOMORPHINE	CHEMBL53	CYP2D6,EHMT2,TDP1,HSD17B10,DRD3,TP53,CYP1A2,VDR,MAPT,DRD1,DRD4,DRD2
APOMORPHINE HYDROCHLORIDE	CHEMBL1616	DRD4,DRD2,DRD3
APRACLONIDINE	CHEMBL647	ADRA2A,ADRA2C,ADRA2B
APRACLONIDINE HYDROCHLORIDE	CHEMBL1200379	ADRA2A,ADRA2C,ADRA2B
APREMILAST	CHEMBL514800	PDE4D,PDE4B,PDE4A,PDE4C
APREPITANT	CHEMBL1471	TACR1
APROTININ	CHEMBL1201619	KLKB1,PLG
ARDEPARIN SODIUM	CHEMBL1201448	SERPINC1
ARFORMOTEROL	CHEMBL1363	ADRB2
ARFORMOTEROL TARTRATE	CHEMBL1951071	ADRB2
ARGATROBAN	CHEMBL1166	F2
ARGININE	CHEMBL1485	NFKB1
ARGIPRESSIN TANNATE	CHEMBL2108986	AVPR1B,AVPR2,AVPR1A
ARIPIPRAZOLE	CHEMBL1112	DRD3,HTR2A,HTR1A,TDP1,DRD2
ARIPIPRAZOLE LAUROXIL	CHEMBL2219425	HTR2A,HTR1A,DRD2
ARMODAFINIL	CHEMBL1201192	SLC6A3
ARSENIC TRIOXIDE	CHEMBL2362016	TXNRD1
ARTEMETHER	CHEMBL566534	LMNA
ARTEMISININ	CHEMBL567597	ALDH1A1,TARDBP,TDP1
ARTICAINE HYDROCHLORIDE	CHEMBL1200819	SCN11A,SCN1A,SCN4A,SCN10A,SCN9A,SCN2A,SCN5A,SCN3A,SCN7A,SCN8A
ASCORBIC ACID	CHEMBL196	ADRA2B
ASENAPINE	CHEMBL3187365	HTR2A,HTR2C
ASENAPINE MALEATE	CHEMBL3544974	HTR2A,DRD2
ASPIRIN	CHEMBL25	PTGS2,P2RY12,PTGS1,BLM,TSHR
ASTEMIZOLE	CHEMBL296419	KCNH2,CYP2D6,CACNA1D,TP53,IDH1,CACNA1F,CACNA1C,HRH1,CACNA1S,TDP1,ABCB1,GMNN
ATALUREN	CHEMBL256997	RPS3,RPL35,RPS21,RPS25,RPS13,RPL35A,RPL31,FAU,RPS3A,RPL23A,RPS19,RPS18,RPL9P9,RPS12,RPL36,RPL27,RPL9P7,RPL7A,RPS16,RPL15,RPLP1,RPL34,RPL37A,RPS23,RPL13,RPL10,RPL32,RPS20,RPS26,RPL23,RPS29,RPL38,RPS11,RPS14,RPL21,RPL37,RPS28,RPS4Y1,RPL5,RPS17,RPS27A,RPSA,RPL28,RPL13A,RPLP0,RPL36A,RPS10,RPS9,RPL11,RPL17,RPL41,RPL4,RPL14,RPS7,RPL22,RPS15,RPL9P8,RPS24,RPL18,RPL26,RPL24,RPS6,RPS15A,RPS8,RPL12,RPL27A,R…
ATENOLOL	CHEMBL24	LMNA,ADRB1
ATEZOLIZUMAB	CHEMBL3707227	CD274
ATOGEPANT	CHEMBL3991065	CALCRL
ATOMOXETINE	CHEMBL641	CYP2D6,TSHR,TDP1
ATOMOXETINE HYDROCHLORIDE	CHEMBL1702	SLC6A2,TDP1
ATORVASTATIN CALCIUM	CHEMBL393220	HMGCR,TDP1
ATOSIBAN	CHEMBL382301	OXTR
ATRACURIUM BESYLATE	CHEMBL1200527	CHRNB1,CHRNG,CHRNE,CHRNA1,CHRND
ATROPINE	CHEMBL517712	CHRM4,CHRM1,CHRM2,CHRM3,CHRM5
ATROPINE SULFATE	CHEMBL2146146	CHRM1,CHRM2,CHRM3
AUROTHIOGLUCOSE	CHEMBL2354773	TXNRD1,TDP1
AVACOPAN	CHEMBL3989871	C5AR1
AVANAFIL	CHEMBL1963681	PDE5A
AVAPRITINIB	CHEMBL4204794	KIT,PDGFRA
AVATROMBOPAG	CHEMBL2103883	MPL
AVATROMBOPAG MALEATE	CHEMBL2105758	MPL
AVELUMAB	CHEMBL3833373	CD274
AVOBENZONE	CHEMBL1200522	APEX1,TDP1,LMNA,RECQL,KAT2A
AXITINIB	CHEMBL1289926	YES1,FLT4,TDP1,KDR,FLT1
AZACITIDINE	CHEMBL1489	ATAD5,HTT,TP53,NFE2L2,ALDH1A1,NR3C1,RORC,TDP1,IDH1,DNMT1,DNMT3A,HBB,MTOR,BLM,SMAD3,THPO,GMNN
AZARIBINE	CHEMBL515914	LMNA,SMN1,UMPS,TDP1,SMN2
AZATADINE MALEATE	CHEMBL3544908	HRH1
AZATHIOPRINE	CHEMBL1542	ATAD5,NFE2L2,TP53,IDH1,LMNA,HBB,PPAT,BLM
AZATHIOPRINE SODIUM	CHEMBL1200400	PPAT
AZELAIC ACID	CHEMBL1238	LMNA,NFKB1
AZELASTINE	CHEMBL639	ADRA1B,ADRA1A,HRH1
AZELASTINE HYDROCHLORIDE	CHEMBL1200809	LMNA,IDH1,HRH1,TDP1
AZILSARTAN KAMEDOXOMIL	CHEMBL2103795	AGTR1
AZITHROMYCIN	CHEMBL529	LMNA
BACLOFEN	CHEMBL701	NFKB1,NFE2L2,GABBR1,GABBR2,BLM
BALSALAZIDE DISODIUM	CHEMBL1200760	PTGS1,PTGS2,PPARG,ALOX5
BARICITINIB	CHEMBL2105759	JAK1,JAK2
BASILIXIMAB	CHEMBL1201439	IL2RB,IL2RG,IL2RA
BAZEDOXIFENE	CHEMBL46740	ESR1
BAZEDOXIFENE ACETATE	CHEMBL2106615	ESR2,ESR1,TDP1
BECAPLERMIN	CHEMBL1201556	PDGFRB,PDGFRA
BECLOMETHASONE DIPROPIONATE	CHEMBL1200500	NR3C1,NFE2L2,TDP1
BELANTAMAB MAFODOTIN	CHEMBL4298209	TUBB,TUBA4A,TUBB8,TUBB2B,TNFRSF17,TUBA1A,TUBA3C,TUBB3,TUBB1,TUBA1B,TUBB4A,TUBB6,TUBB2A,TUBA1C,TUBB4B,TUBA3E
BELATACEPT	CHEMBL1742990	CD86,CD80
BELIMUMAB	CHEMBL1789843	TNFSF13B
BELINOSTAT	CHEMBL408513	HDAC6,HDAC4,HDAC11,HDAC3,HDAC5,HDAC9,HDAC8,HDAC1,HDAC7,HDAC2,HDAC10
BELUMOSUDIL	CHEMBL2005186	ROCK1,DYRK1A,ROCK2,BLK,CLK4,CLK2,AURKB,STK3,CSNK2A1,STK17A
BELUMOSUDIL MESYLATE	CHEMBL4802130	ROCK1,ROCK2
BELZUTIFAN	CHEMBL4585668	EPAS1
BEMIPARIN SODIUM	CHEMBL2108806	SERPINC1
BEMPEDOIC ACID	CHEMBL3545313	ACLY
BENAZEPRIL HYDROCHLORIDE	CHEMBL1694	ACE,TDP1
BENDAMUSTINE	CHEMBL487253	TDP1
BENDAZAC	CHEMBL1089221	XDH
BENDROFLUMETHIAZIDE	CHEMBL1684	LMNA,SLC12A3
BENFLUOREX	CHEMBL400599	SOAT1
BENOXAPROFEN	CHEMBL340978	ALOX12
BENOXINATE	CHEMBL1200	CYP2D6,CYP1A2
BENOXINATE HYDROCHLORIDE	CHEMBL1200654	SCN11A,SCN1A,SCN4A,SCN10A,SCN9A,SCN2A,SCN5A,SCN3A,SCN7A,SCN8A,RAD52
BENPERIDOL	CHEMBL297302	CYP2D6,DRD2,HIF1A
BENRALIZUMAB	CHEMBL1742991	IL5RA
BENSERAZIDE	CHEMBL1096979	EHMT2,VDR,CBX1,RGS4,DDC
BENZALKONIUM CHLORIDE	CHEMBL502109	MAPK1,TDP1,TP53
BENZBROMARONE	CHEMBL388590	GMNN,VDR,HSD17B10,SLC22A12,NCOR2,RAPGEF4,PPARG,HIF1A,HPGD,LMNA,CYP2C9,PLK1,POLB,CYP1A2,USP1,USP2
BENZHYDROCODONE HYDROCHLORIDE	CHEMBL3137310	OPRK1,OPRD1,OPRM1
BENZIODARONE	CHEMBL232201	CALM1,VDR,KAT2A,USP1,GMNN
BENZOCAINE	CHEMBL278172	CYP1A2
BENZOYL PEROXIDE	CHEMBL1200370	LMNA
BENZPHETAMINE HYDROCHLORIDE	CHEMBL3544906	SLC6A2,SLC18A2
BENZQUINAMIDE HYDROCHLORIDE	CHEMBL1200707	DRD2
BENZTHIAZIDE	CHEMBL1201039	BAZ2B,CYP3A4,SLC12A3
BENZTROPINE	CHEMBL1201203	CHRM2,CHRM3,CHRM4,TDP1
BENZTROPINE MESYLATE	CHEMBL1200383	KCNH2,CHRM1,TDP1
BENZYDAMINE	CHEMBL12610	PTGS1,PTGS2,CYP2D6,CYP1A2
BENZYDAMINE HYDROCHLORIDE	CHEMBL1528134	PTGS1,PTGS2,TDP1
BENZYL ALCOHOL	CHEMBL720	TSHR
BEPOTASTINE BESYLATE	CHEMBL1201759	HRH1
BEPRIDIL	CHEMBL1008	KCNH2,CACNA1D,EHMT2,IDH1,CACNA1F,CACNA1C,CACNA1S,SCN5A,TDP1
BEPRIDIL HYDROCHLORIDE	CHEMBL1200382	CACNB2,CACNG3,CACNA1A,CACNB4,CACNA2D2,CACNA1I,CACNA2D4,CACNA1C,CACNA1E,CACNG4,CACNG7,CACNG5,CACNB3,CACNB1,CACNA1H,CACNG6,CACNA1F,CACNG2,CACNA1G,CACNA2D1,CACNG8,CACNA1D,CACNG1,CACNA2D3,CACNA1S,CACNA1B
BERGAPTEN	CHEMBL24171	ALDH1A1
BEROTRALSTAT HYDROCHLORIDE	CHEMBL4594272	KLKB1
BETAHISTINE	CHEMBL24441	HRH3,HRH1
BETAINE	CHEMBL95889	BHMT2,BHMT
BETAINE HYDROCHLORIDE	CHEMBL1201130	LMNA,BHMT2,EHMT2,BHMT
BETAMETHASONE	CHEMBL632	NR3C1,NFE2L2,AR
BETAMETHASONE ACETATE	CHEMBL1200538	NR3C1
BETAMETHASONE BENZOATE	CHEMBL1200376	NR3C1
BETAMETHASONE DIPROPIONATE	CHEMBL1200384	NR3C1,TDP1
BETAMETHASONE SODIUM PHOSPHATE	CHEMBL1200762	NR3C1
BETAMETHASONE VALERATE	CHEMBL1497	NR3C1
BETAXOLOL HYDROCHLORIDE	CHEMBL1691	ADRB1,EHMT2
BETAZOLE HYDROCHLORIDE	CHEMBL1200949	HRH2
BETHANECHOL CHLORIDE	CHEMBL1768	CHRM2,CHRM3
BETHANIDINE SULFATE	CHEMBL2110368	SLC6A2
BETRIXABAN	CHEMBL512351	F10
BEVACIZUMAB	CHEMBL1201583	VEGFA
BEXAROTENE	CHEMBL1023	RXRB,RXRG,RARA,KAT2A,BLM,NR1H3,RXRA,USP1
BEZAFIBRATE	CHEMBL264374	PPARG,PPARD,PPARA
BICALUTAMIDE	CHEMBL409	AR
BIFONAZOLE	CHEMBL277535	ALDH1A1,BAZ2B,PLA2G1B,TARDBP,ATG4B,KDM4A,HSP90AA1,TDP1,GMNN
BILASTINE	CHEMBL1742423	HRH1
BIMATOPROST	CHEMBL1200963	PTGFR
BINIMETINIB	CHEMBL3187723	MAP2K2,MAP2K1
BIOTIN	CHEMBL857	ABL1,IDE,RIN1
BIPERIDEN	CHEMBL1101	HRH1
BIPERIDEN HYDROCHLORIDE	CHEMBL1201035	CHRM1
BIPERIDEN LACTATE	CHEMBL1201067	CHRM1
BISACODYL	CHEMBL942	GPR55,HIF1A,TDP1,STAT6,TSHR
BISMUTH SUBGALLATE	CHEMBL1592101	LMNA,EHMT2,F12,TDP1
BISMUTH SUBSALICYLATE	CHEMBL1120	LMNA,PTGS1,PTGS2,EHMT2
BISOPROLOL FUMARATE	CHEMBL1472989	LMNA,ADRB1
BITHIONOL	CHEMBL290106	VDR,HSD17B10,TP53,ALOX12,RECQL,MCL1,PPARA,USP1,ALOX15B,RORC,BAZ2B,HPGD,POLB,HTT,ESR1,TDP1,RXRA,ALDH1A1,ALOX15,CASP7
BITHIONOLATE SODIUM	CHEMBL1447476	ALOX15B,VDR,TDP1,ALOX15,CASP7,USP1
BITOLTEROL MESYLATE	CHEMBL1200405	ADRB2
BIVALIRUDIN	CHEMBL2103749	F2
BLINATUMOMAB	CHEMBL1742992	CD19,CD3D,CD3E,CD3G
BORIC ACID	CHEMBL42403	LMNA,ESR1
BORTEZOMIB	CHEMBL325041	PSMA6,PSMA1,EPAS1,PSMD12,PSMC5,PSMA5,PSMB7,PSMB9,PSMC6,PSMB2,PSMB6,PSMC3,PSMB4,PSMD3,HIF1A,PSMB3,PSMA8,PSMD8,PSMA2,PSMD13,PSMB8,ADRM1,PSMC1,PSMA4,PSMD6,PSMB5,PSMD4,SEM1,PSMD11,PSMD2,TDP1,PSMC2,PSMB11,PSMB1,PSMD14,PSMA3,PSMC4,PSMB10,PSMA7,PSMD1,PSMD7
BOSENTAN	CHEMBL957	EDNRA,EDNRB
BOSUTINIB	CHEMBL288441	SRC,FYN,ABL1,BCR,ABL2,LYN,HCK
BOTULINUM TOXIN TYPE B	CHEMBL1201569	VAMP2
BREMELANOTIDE	CHEMBL2070241	MC1R,MC4R,MC3R
BREMELANOTIDE ACETATE	CHEMBL4297533	MC4R
BRENTUXIMAB VEDOTIN	CHEMBL1742994	TUBB,TUBA4A,TUBB8,TUBB2B,TUBA1A,TUBA3C,TUBB3,TUBB1,TUBA1B,TUBB4A,TUBB6,TNFRSF8,TUBB2A,TUBA1C,TUBB4B,TUBA3E
BRETYLIUM TOSYLATE	CHEMBL1095292	LMNA,SLC6A2
BREXANOLONE	CHEMBL207538	GABRA5,GABRA4,GABRP,GABRB2,GABRG3,GABRA3,GABRE,GABRA2,GABRA1,GABRA6,GABRB3,GABRB1,GABRQ,GABRG2,GABRD,GABRG1
BREXPIPRAZOLE	CHEMBL2105760	HTR2A,HTR1A,DRD2
BRIGATINIB	CHEMBL3545311	ALK,EGFR
BRIMONIDINE	CHEMBL844	ADRA2C,CYP3A4,EHMT2,VDR,ALDH1A1,KDM4E,HPGD,ADRA2A,RGS4,BLM
BRIMONIDINE TARTRATE	CHEMBL2062257	ADRA2A,ADRA2C,ADRA2B
BRINZOLAMIDE	CHEMBL220491	CA2
BRIVARACETAM	CHEMBL607400	SV2A
BRODALUMAB	CHEMBL1742996	IL17RA
BROLUCIZUMAB	CHEMBL3707357	VEGFA
BROMAZEPAM	CHEMBL277062	GABRA2
BROMFENAC SODIUM	CHEMBL751	PTGS1,PTGS2
BROMHEXINE HYDROCHLORIDE	CHEMBL1319139	GMNN,TDP1
BROMOCRIPTINE	CHEMBL493	TDP1,EHMT2,VDR,DRD1
BROMOCRIPTINE MESYLATE	CHEMBL1200503	EHMT2,DRD3,NPSR1,DRD4,DRD2
BROMODIPHENHYDRAMINE HYDROCHLORIDE	CHEMBL1200967	HRH1
BROMPERIDOL	CHEMBL28218	CYP2D6,DRD2
BROMPHENIRAMINE MALEATE	CHEMBL1200961	HRH1
BUCLIZINE HYDROCHLORIDE	CHEMBL2360580	HRH1,TDP1
BUDESONIDE	CHEMBL1370	NFKB1,THPO,NR3C1
BUFEXAMAC	CHEMBL94394	CYP1A2,EHMT2
BULEVIRTIDE	CHEMBL4297711	SLC10A1
BUMETANIDE	CHEMBL1072	NFE2L2,HSD17B10,KDM4E,HIF1A,SLC12A1
BUPIVACAINE	CHEMBL1098	SCN4A
BUPIVACAINE HYDROCHLORIDE	CHEMBL1200396	SCN4A
BUPRENORPHINE	CHEMBL511142	OPRK1,OPRM1
BUPRENORPHINE HYDROCHLORIDE	CHEMBL2368861	OPRK1,OPRM1,TDP1
BUPROPION	CHEMBL894	CHRNB1,CHRNG,CHRNA4,CHRNB2,CHRNB4,CHRNA1,CHRNA3,CHRND
BUPROPION HYDROBROMIDE	CHEMBL1201735	SLC6A2,SLC6A3
BUPROPION HYDROCHLORIDE	CHEMBL1698	SLC6A2,SLC6A3,TDP1
BUROSUMAB	CHEMBL3707326	FGF23
BUSERELIN	CHEMBL2110824	GNRHR
BUSPIRONE	CHEMBL49	ALDH1A1,HTR1A,EHMT2
BUSPIRONE HYDROCHLORIDE	CHEMBL1200399	ALDH1A1,KCNH2,HTR1A
BUSULFAN	CHEMBL820	LMNA
BUTABARBITAL SODIUM	CHEMBL1200982	GABRA5,GABRA4,GABRP,GABRB2,GABRG3,GABRA3,GABRE,GABRA2,GABRA1,GABRA6,GABRB3,GABRB1,GABRQ,GABRG2,GABRD,GABRG1
BUTALBITAL	CHEMBL454	GABRA5,GABRA4,GABRP,GABRB2,GABRG3,GABRA3,GABRE,GABRA2,GABRA1,GABRA6,GABRB3,GABRB1,GABRQ,GABRG2,GABRD,GABRG1
BUTAMBEN	CHEMBL127516	TRPA1,CYP1A2,TRPV4
BUTAMBEN PICRATE	CHEMBL3142541	TRPA1,TRPV4
BUTOCONAZOLE NITRATE	CHEMBL1200398	KDM4A,TDP1,HSP90AA1
BUTORPHANOL	CHEMBL33986	OPRK1,OPRM1
BUTORPHANOL TARTRATE	CHEMBL299400	OPRK1,OPRM1
BUTYLSCOPOLAMINE BROMIDE	CHEMBL1256901	LMNA
CABAZITAXEL	CHEMBL1201748	TUBB,TUBA4A,TUBB8,TUBB2B,TUBA1A,TUBA3C,TUBB3,TUBB1,TUBA1B,TUBB4A,TUBB6,TUBB2A,TUBA1C,TUBB4B,TUBA3E
CABERGOLINE	CHEMBL1201087	DRD2
CABOZANTINIB	CHEMBL2105717	YES1
CABOZANTINIB S-MALATE	CHEMBL2103868	KDR,MET
CAFFEINE	CHEMBL113	ADORA1,ADORA2B,ADORA3,ADORA2A
CAFFEINE, CITRATED	CHEMBL1200569	ADORA1,ADORA2B,ADORA3,ADORA2A
CALCIFEDIOL	CHEMBL1040	GMNN
CALCIFEDIOL	CHEMBL3544909	VDR
CALCIPOTRIENE	CHEMBL1200666	VDR,TDP1
CALCITONIN	CHEMBL4594242	CALCR
CALCITONIN HUMAN	CHEMBL4594248	CALCR
CALCITONIN SALMON	CHEMBL3989767	CALCR
CALCITONIN SALMON RECOMBINANT	CHEMBL1201661	CALCR
CALCITRIOL	CHEMBL846	GMNN,VDR,TDP1
CALCIUM OXYBATE	CHEMBL4594393	GABBR1,GABBR2
CAMPHOR	CHEMBL504760	ALDH1A1,ESR1,TDP1
CANAGLIFLOZIN	CHEMBL4594217	SLC5A2
CANAKINUMAB	CHEMBL1201834	IL1B
CANDESARTAN CILEXETIL	CHEMBL1014	AGTR1,KAT2A,VDR,TDP1,USP1
CANGRELOR	CHEMBL334966	P2RY12
CANGRELOR TETRASODIUM	CHEMBL1097279	P2RY12,GPR17
CANNABIDIOL	CHEMBL190461	CNR1
CANRENOATE POTASSIUM	CHEMBL1371200	NR3C2
CANRENONE	CHEMBL1463345	NR3C2,TDP1
CANTHARIDIN	CHEMBL48449	MAPK1
CAPECITABINE	CHEMBL1773	TYMS
CAPLACIZUMAB	CHEMBL2109624	VWF
CAPMATINIB	CHEMBL3188267	MET
CAPMATINIB HYDROCHLORIDE	CHEMBL3989937	MET
CAPSAICIN	CHEMBL294199	ALDH1A1,TRPV1,NFE2L2,TDP1
CAPTOPRIL	CHEMBL1560	ACE,EHMT2
CARBACHOL	CHEMBL14	CHRM4,P2RY2,CHRM1,CHRM2,CHRM3,CHRM5
CARBAMAZEPINE	CHEMBL108	SCN11A,SCN1A,SCN4A,NR3C1,SCN10A,SCN9A,SCN2A,LMNA,SCN5A,SCN3A,SCN7A,SCN8A,AR
CARBARIL	CHEMBL46917	AHR,VDR,NFE2L2,GAA,HSD17B10
CARBENICILLIN INDANYL	CHEMBL1596	GLS
CARBENOXOLONE	CHEMBL499915	HSD11B2,HSD11B1
CARBETAPENTANE	CHEMBL73234	CYP2D6,EHMT2,TDP1
CARBETAPENTANE CITRATE	CHEMBL1256696	NFKB1,CYP2D6,KCNH2,CYP3A4,KDM4A,PLIN1,SIGMAR1
CARBETOCIN	CHEMBL3301668	OXTR
CARBIDOPA	CHEMBL1201236	EHMT2,HSD17B10,ALDH1A1,KDM4E,MAPK1,HPGD,KDM4A,TDP1
CARBIDOPA	CHEMBL1200748	DDC
CARBIMAZOLE	CHEMBL508102	TPO
CARBINOXAMINE MALEATE	CHEMBL1200974	HRH1
CARBOPLATIN	CHEMBL1351	APEX1,VDR,HSD17B10,POLK,MAPT,KAT2A,ALOX15,USP1
CARBOPROST TROMETHAMINE	CHEMBL1237105	PTGFR
CARFILZOMIB	CHEMBL451887	PSMA6,PSMA1,PSMD12,PSMC5,PSMA5,PSMB7,PSMB9,PSMC6,PSMB2,PSMB6,PSMC3,PSMB4,PSMD3,PSMB3,PSMA8,PSMD8,PSMA2,PSMD13,PSMB8,ADRM1,PSMC1,PSMA4,PSMD6,PSMB5,PSMD4,SEM1,PSMD11,PSMD2,TDP1,PSMC2,PSMB11,PSMB1,PSMD14,PSMA3,PSMC4,PSMB10,PSMA7,PSMD1,PSMD7
CARGLUMIC ACID	CHEMBL1201780	CPS1
CARIPRAZINE	CHEMBL2028019	DRD2,DRD3
CARIPRAZINE HYDROCHLORIDE	CHEMBL2024517	DRD2,DRD3
CARISOPRODOL	CHEMBL1233	LMNA,CBX1
CARMUSTINE	CHEMBL513	ALDH1A1,BLM,GSR
CARPHENAZINE	CHEMBL1201328	GMNN
CARPHENAZINE MALEATE	CHEMBL2358147	HTR2A,HTR2C,DRD2,TDP1
CARPROFEN	CHEMBL1316	PTGS2
CARTEOLOL HYDROCHLORIDE	CHEMBL1201002	ADRB2,ADRB3,ADRB1
CARVEDILOL	CHEMBL723	ADRA1D,KDM4E,BAZ2B,ADRA1B,ADRB2,ADRB1,ADRA1A,ADRB3,DRD1
CARVEDILOL PHOSPHATE	CHEMBL1201167	ADRA1D,ADRA1B,ADRB2,ADRB1,ADRA1A,ADRB3
CATUMAXOMAB	CHEMBL2108581	CD3D,EPCAM,CD3E,CD3G
CEDAZURIDINE	CHEMBL3237547	CDA
CEFACLOR	CHEMBL680	EHMT2,VDR,CTDSP1,BAZ2B,KDM4A,GLS,PLK1
CEFAMANDOLE	CHEMBL1146	SLC22A6,SLC22A8
CEFAMANDOLE NAFATE	CHEMBL1201218	GLS
CEFAZOLIN	CHEMBL1435	SLC22A6,EHMT2,LMNA,KDM4A,SLC22A8
CEFAZOLIN SODIUM	CHEMBL1200523	LMNA
CEFDINIR	CHEMBL927	KDM4A,ACP1,SUMO1,CTDSP1
CEFIXIME	CHEMBL1541	APEX1,SUMO1,POLK,POLH,APAF1,KDM4A,GLS,POLI
CEFMETAZOLE SODIUM	CHEMBL1201118	BLM,GLS,POLH
CEFONICID	CHEMBL1601	VDR
CEFOPERAZONE	CHEMBL507674	SLC22A6
CEFOTAXIME	CHEMBL1730	CBX1,EHMT2,VDR,SLC22A8
CEFOTAXIME SODIUM	CHEMBL1010	APEX1,EHMT2,TDP1,MPHOSPH8,POLK,POLH,RECQL,KDM4A,POLB,POLI
CEFOTETAN	CHEMBL474579	APOBEC3A,EHMT2,POLK,BAZ2B,POLH,KDM4A,APOBEC3G,L3MBTL1,POLI
CEFOTIAM HYDROCHLORIDE	CHEMBL1200589	EHMT2,POLK,BAZ2B,KDM4A,L3MBTL1,POLI
CEFOXITIN SODIUM	CHEMBL1200530	BAZ2B,KDM4E,KDM4A,GLS,POLB
CEFPIROME	CHEMBL65794	VDR
CEFPODOXIME PROXETIL	CHEMBL1201016	TDP1
CEFSULODIN	CHEMBL3351077	POLK,PIN1,EHMT2
CEFSULODIN SODIUM	CHEMBL1590946	APEX1,EHMT2,TDP1,POLK,FEN1,POLH,MAPT,POLB,POLI
CEFTRIAXONE	CHEMBL161	SLC22A6
CEFTRIAXONE SODIUM	CHEMBL3183968	APEX1
CEFUROXIME SODIUM	CHEMBL2146124	KDM4A,POLH,POLI,CTDSP1
CELECOXIB	CHEMBL118	PTGS2,CA2,RORC,NFE2L2
CELIPROLOL	CHEMBL27810	ADRA2C,ADRA2A,ADRB1,ADRB2,ADRA2B
CEMIPLIMAB	CHEMBL4297723	PDCD1
CENEGERMIN	CHEMBL4297852	NTRK2,NTRK1,NTRK3
CENOBAMATE	CHEMBL3989949	SCN11A,GABRA2,GABRA3,SCN4A,GABRA6,GABRB1,GABRQ,GABRD,GABRA1,SCN2A,GABRB3,GABRG2,SCN5A,SCN3A,GABRP,GABRA5,GABRA4,SCN10A,GABRB2,SCN1A,GABRG3,GABRE,SCN9A,SCN8A,SCN7A,GABRG1
CEPHALEXIN	CHEMBL1727	EHMT2
CEPHALOTHIN	CHEMBL617	SLC22A6,SLC22A11,EHMT2,WRN,CTDSP1,POLK,DNMT1,POLH,KDM4A,SLC22A8,POLI
CEPHALOTHIN SODIUM	CHEMBL1632	EHMT2,TDP1,BAZ2B,PTPN7,POLB
CEPHAPIRIN SODIUM	CHEMBL1201043	APEX1,EHMT2,TDP1,WRN,MPHOSPH8,BAZ2B,POLK,POLH,KDM4A,GLS,POLB,L3MBTL1,POLI
CERITINIB	CHEMBL2403108	ALK,NPM1,EML4
CERIVASTATIN SODIUM	CHEMBL1200563	HMGCR,TDP1
CERTOLIZUMAB PEGOL	CHEMBL1201831	TNF
CERULETIDE DIETHYLAMINE	CHEMBL1200755	CCKAR
CETIRIZINE HYDROCHLORIDE	CHEMBL1607273	HRH1,RUNX1,TDP1,CBFB
CETRIMIDE	CHEMBL1180003	USP1,HTT
CETRIMIDE	CHEMBL113150	TDP1
CETRORELIX	CHEMBL1200490	GNRHR
CETRORELIX ACETATE	CHEMBL2103735	GNRHR
CETUXIMAB	CHEMBL1201577	EGFR
CETYL ALCOHOL	CHEMBL706	LMNA
CETYLPYRIDINIUM	CHEMBL305906	SMAD3,TDP1
CETYLPYRIDINIUM CHLORIDE	CHEMBL2003538	RAD52
CEVIMELINE HYDROCHLORIDE	CHEMBL2218917	CHRM1,CHRM3
CHENODIOL	CHEMBL240597	GPBAR1,NR1H4,TARDBP
CHLORAMBUCIL	CHEMBL515	NFKB1,RORC,TP53,BAZ2B,TDP1
CHLORAMPHENICOL	CHEMBL130	ALDH1A1,TDP1
CHLORDIAZEPOXIDE	CHEMBL451	GABRA5,GABRA4,GABRP,GABRB2,GABRG3,GABRA3,GABRE,GABRA2,GABRA1,GABRA6,GABRB3,GABRB1,GABRQ,GABRG2,GABRD,GABRG1
CHLORDIAZEPOXIDE HYDROCHLORIDE	CHEMBL1200703	GABRA5,GABRA4,GABRP,GABRB2,GABRG3,GABRA3,GABRE,GABRA2,GABRA1,GABRA6,GABRB3,GABRB1,GABRQ,GABRG2,GABRD,GABRG1
CHLORHEXIDINE	CHEMBL790	SNUPN,TP53,IDH1,UBE2N,GBA,USP1,CYP2D6,EHMT2,RORC,ATXN2,MC4R,RAD52,HTT,PLIN1,HKDC1,TDP1,PAX8,TARDBP,LMNA,KPNB1
CHLORHEXIDINE HYDROCHLORIDE	CHEMBL1484251	MAPK1,TDP1,KMT2A,MEN1,USP1
CHLORMADINONE ACETATE	CHEMBL110691	THRB,NPSR1,HIF1A,PGR,TDP1
CHLOROGUANIDE HYDROCHLORIDE	CHEMBL1201059	TDP1
CHLOROPHENOTHANE	CHEMBL416898	LMNA,TSHR,NFE2L2
CHLOROPROCAINE HYDROCHLORIDE	CHEMBL944	SCN11A,SCN1A,SCN4A,SCN10A,SCN9A,SCN2A,SCN5A,SCN3A,SCN7A,SCN8A
CHLOROQUINE	CHEMBL76	TLR7,EHMT2,TDP1
CHLOROTHIAZIDE	CHEMBL842	LMNA,SLC12A3
CHLOROTHIAZIDE SODIUM	CHEMBL1200616	SLC12A3
CHLOROTRIANISENE	CHEMBL1200761	RORC,CYP2C19,NPSR1,LMNA,ESR1,ESR2
CHLOROXINE	CHEMBL1200596	ATAD5,EHMT2,HTT,TP53,KDM4E,ALOX12,OPRK1,KDM4A,HSP90AA1,TDP1,GMNN
CHLOROXYLENOL	CHEMBL398440	NFE2L2
CHLORPHENIRAMINE MALEATE	CHEMBL1659	KCNH2,HRH1
CHLORPHENIRAMINE POLISTIREX	CHEMBL1201659	HRH1
CHLORPHENOXAMINE	CHEMBL2110774	HRH1
CHLORPHENTERMINE HYDROCHLORIDE	CHEMBL1200595	SLC6A4
CHLORPROMAZINE	CHEMBL71	SCN11A,KCNH2,CYP3A4,TP53,IDH1,SCN4A,THPO,CYP2D6,DRD3,CACNA1C,SCN2A,SCN5A,SCN3A,DRD4,HTR2A,CACNA1F,SCN10A,TDP1,DRD2,CACNA1D,SCN1A,SCN9A,LMNA,CACNA1S,SCN8A,SCN7A,CYP1A2
CHLORPROMAZINE HYDROCHLORIDE	CHEMBL1713	KCNH2,CYP2D6,EHMT2,DRD3,HTR2A,MPHOSPH8,BAZ2B,CYP2C19,IDH1,DRD4,LMNA,ATXN2,KDM4A,TDP1,CYP1A2,DRD2,RAD52
CHLORPROPAMIDE	CHEMBL498	LMNA,NFKB1,ABCC8,KCNJ11
CHLORPROTHIXENE	CHEMBL908	DRD3,HTR2A,HTR2C,HRH1,TDP1,DRD2
CHLORQUINALDOL	CHEMBL224325	HSPA5,MAPT,TDP1,SMAD3,GMNN
CHLORTETRACYCLINE HYDROCHLORIDE	CHEMBL2146063	BAZ2B,KDM4A,TDP1
CHLORTHALIDONE	CHEMBL1055	SLC12A3
CHLORZOXAZONE	CHEMBL1371	LMNA,KCNN4,CYP1A2,THPO
CHOLECALCIFEROL	CHEMBL1042	EHMT2,VDR,NFE2L2,RORC,ESR1,ALOX15,GMNN
CHOLESTEROL	CHEMBL112570	NFE2L2
CHOLINE FENOFIBRATE	CHEMBL1201745	PPARA
CHORIOGONADOTROPIN ALFA	CHEMBL1201464	LHCGR
CIANIDANOL	CHEMBL311498	APEX1,EHMT2,KDM4E,FEN1,POLH,POLB
CICLESONIDE	CHEMBL2040682	NR3C1
CICLOPIROX OLAMINE	CHEMBL242580	IDH1,BAZ2B,KDM4E,ALOX12,HIF1A,HSP90AA1,TDP1
CILASTATIN	CHEMBL766	DPEP1
CILASTATIN SODIUM	CHEMBL1201057	DPEP1
CILAZAPRIL	CHEMBL515606	ACE
CILOSTAZOL	CHEMBL799	CYP3A4,ALDH1A1,PDE3A,TDP1,BLM,TSHR
CIMETIDINE	CHEMBL30	ATP4A,POLK,CYP2C19,ATP4B,HRH2
CIMETIDINE HYDROCHLORIDE	CHEMBL1201051	HRH2
CINACALCET	CHEMBL1201284	GMNN,TDP1
CINACALCET HYDROCHLORIDE	CHEMBL1200776	CASR,TDP1
CINNARIZINE	CHEMBL43064	KCNH2,CACNA1D,CACNA1F,CACNA1C,NPSR1,HRH1,LMNA,CACNA1S
CINOXACIN	CHEMBL1208	LMNA,BLM
CIPROFIBRATE	CHEMBL557555	MPHOSPH8,PPARA
CIPROFLOXACIN	CHEMBL8	HSD17B10
CIPROFLOXACIN HYDROCHLORIDE	CHEMBL1202	TDP1
CISAPRIDE	CHEMBL1729	KCNH2,HTR3A,HTR3E,HTR4,HTR3B,HTR3D,HTR3C
CISATRACURIUM BESYLATE	CHEMBL1200641	CHRNB1,CHRNG,CYP3A4,CHRNE,LMNA,CHRNA1,CHRND
CISPLATIN	CHEMBL11359	APEX1,EHMT2,NFE2L2,HSD17B10,ALDH1A1,KDM4E,MPHOSPH8,CBX1,HPGD,RGS4,KAT2A,ALOX15
CITALOPRAM	CHEMBL549	EHMT2
CITALOPRAM HYDROBROMIDE	CHEMBL1200781	KCNH2,SLC6A4
CITRIC ACID	CHEMBL1261	ALDH1A1,PLIN1,KDM4A,NFE2L2
CLADRIBINE	CHEMBL1619	YES1,NFE2L2,TP53,LMNA,TDP1
CLASCOTERONE	CHEMBL3590187	AR
CLEBOPRIDE	CHEMBL325109	HTR4,CYP2D6,DRD2
CLEMASTINE	CHEMBL1626	CYP2D6,CYP3A4,TDP1,TP53,CYP2C19,ATXN2,MTOR,THPO,DRD1
CLEMASTINE FUMARATE	CHEMBL1200795	ATXN2,HRH1
CLENBUTEROL	CHEMBL49080	ADRB2
CLENBUTEROL HYDROCHLORIDE	CHEMBL1330729	ADRB2,SLC5A7
CLEVIDIPINE	CHEMBL1237132	CACNA1F,CACNA1D,CACNA1C,CACNA1S
CLIDINIUM BROMIDE	CHEMBL1200950	CHRM1,CHRM3
CLINDAMYCIN PALMITATE HYDROCHLORIDE	CHEMBL1200632	TDP1
CLIOQUINOL	CHEMBL497	TP53,MAPK1,ALOX12,OPRK1,SMAD3,EHMT2,RORC,BAZ2B,HIF1A,KDM4A,AHR,HTT,NR1H4,TDP1,NFE2L2,ALDH1A1,KDM4E,NR3C1,LMNA,HSP90AA1,CYP1A2
CLOBAZAM	CHEMBL70418	GABRA5,GABRA4,GABRP,GABRB2,GABRG3,GABRA3,GABRE,GABRA2,GABRA1,GABRA6,GABRB3,GABRB1,GABRQ,GABRG2,GABRD,GABRG1
CLOBETASOL PROPIONATE	CHEMBL1159650	NR3C1,NPSR1
CLOBUTINOL	CHEMBL1474889	ALDH1A1
CLOCORTOLONE PIVALATE	CHEMBL1200975	NR3C1,NFE2L2
CLOFARABINE	CHEMBL1750	RRM2,POLD4,POLD1,POLD3,RRM2B,RRM1,POLE,POLD2,POLA2,PRIM1,TDP1,PRIM2,POLE3,POLE2,POLA1
CLOFAZIMINE	CHEMBL1292	CYP2D6,EHMT2,CBX1,EYA2,KDM4A,TDP1,ABCB1
CLOFIBRATE	CHEMBL565	CYP1A2,PPARA
CLOMETACIN	CHEMBL13376	PTGS1,PTGS2
CLOMETHIAZOLE	CHEMBL315795	GABRA2,GABRA3,GABRA6,GABRB1,GABRQ,GABRD,CYP2D6,EHMT2,GABRA1,GABRB3,GABRG2,GABRP,GABRA5,GABRA4,GABRB2,GABRG3,GABRE,CYP2C19,LMNA,GABRG1,CYP1A2
CLOMIPHENE	CHEMBL2355051	EHMT2,IDH1,NPSR1,ATXN2,KDM4A,TDP1,GMNN,NLRP3
CLOMIPHENE CITRATE	CHEMBL3185958	ESR1
CLOMIPRAMINE	CHEMBL415	CYP2D6,TDP1,TP53,SLC6A4,DRD1,CYP1A2
CLOMIPRAMINE HYDROCHLORIDE	CHEMBL1200710	KCNH2,SLC6A4,TDP1
CLONAZEPAM	CHEMBL452	GABRA5,GABRA4,GABRP,GABRB2,GABRG3,GABRA3,GABRE,GABRA2,GABRA1,GABRA6,GABRB3,GABRB1,GABRQ,GABRG2,GABRD,GABRG1
CLONIDINE	CHEMBL134	CYP2D6,ADRA2C,CYP2C19,LMNA,ADRA2A,CYP2C9,ADRA2B,SLC22A1
CLONIDINE HYDROCHLORIDE	CHEMBL1705	ADRA2C,LMNA,ADRA2A,ADRA2B,BLM
CLOPIDOGREL	CHEMBL1771	P2RY12
CLOPIDOGREL BISULFATE	CHEMBL1083385	P2RY12
CLORAZEPATE DIPOTASSIUM	CHEMBL2096631	GABRA5,GABRA4,GABRP,GABRB2,GABRG3,GABRA3,GABRE,GABRA2,GABRA1,GABRA6,GABRB3,GABRB1,GABRQ,GABRG2,GABRD,GABRG1
CLOTHIAPINE	CHEMBL304902	HTR3A,HTR2A,HTR2C,HTR3E,LMNA,HTR2B,HTR3D,HTR3B,TDP1,DRD4,HTR3C
CLOTIAZEPAM	CHEMBL1697737	GABRA5,GABRA4,GABRP,GABRB2,GABRG3,GABRA3,GABRE,GABRA2,GABRA1,GABRA6,GABRB3,GABRB1,GABRQ,GABRG2,GABRD,GABRG1
CLOTRIMAZOLE	CHEMBL104	KCNH2,CYP3A4,TP53,MAPK1,CBX1,THPO,CYP2D6,AVPR2,BAZ2B,CACNA1C,HIF1A,ATXN2,ADRB2,KDM4A,TDP1,TSHR,RAPGEF4,CYP2C19,GLP1R,NPSR1,LMNA,CYP2C9,HSP90AA1,CYP1A2,GMNN
CLOZAPINE	CHEMBL42	KCNH2,NFKB1,HTR6,CACNA1D,POLI,TDP1,HTR2A,HTR2C,CACNA1F,CBX1,CACNA1C,HTR7,CACNA1S,DRD1,BLM,DRD2
COBICISTAT	CHEMBL2095208	CYP3A5,CYP3A4,CYP3A43,CYP3A7
COBIMETINIB	CHEMBL2146883	MAP2K2,MAP2K1
COBIMETINIB FUMARATE	CHEMBL2364607	MAP2K2,MAP2K1
COCAINE	CHEMBL370805	KCNH2,SLC6A2,SLC6A3,SLC6A4
COCAINE HYDROCHLORIDE	CHEMBL529437	SCN11A,SCN1A,SCN4A,SCN10A,SCN9A,SCN2A,SCN5A,SCN3A,SCN7A,SCN8A
CODEINE PHOSPHATE	CHEMBL1201099	OPRK1,OPRD1,OPRM1
CODEINE POLISTIREX	CHEMBL1201463	OPRK1,OPRD1,OPRM1
CODEINE SULFATE	CHEMBL4297091	OPRK1,OPRD1,OPRM1
COLCHICINE	CHEMBL107	TUBA4A,TUBB8,CREBBP,TUBA1B,TUBB2A,THPO,CYP2D6,TUBB2B,ATAD5,RORC,TUBA1A,TUBA3C,TUBB3,CXCL8,TUBB4A,TUBB4B,TUBB1,TDP1,TUBA1C,PAX8,TUBB,NFE2L2,SLC22A3,CYP2C19,LMNA,CYP2C9,TUBB6,TUBA3E,GMNN
COLLAGENASE CLOSTRIDIUM HISTOLYTICUM	CHEMBL2108709	COL11A1,COL18A1,COL4A5,COL27A1,COL6A1,COL28A1,COL6A5,COL1A1,COL2A1,COL11A2,COL5A2,COL4A1,COL4A6,COL3A1,COL24A1,COL6A2,COL4A4,COL5A1,COL4A2,COL6A6,COL4A3,COL15A1,COL1A2,COL6A3,COL5A3
CONIVAPTAN	CHEMBL1755	AVPR2,AVPR1A
CONIVAPTAN HYDROCHLORIDE	CHEMBL1201108	AVPR2,AVPR1A
COPANLISIB	CHEMBL3218576	PIK3CD,PIK3CA
COPANLISIB HYDROCHLORIDE	CHEMBL3545068	PIK3CD,PIK3CA
CORIFOLLITROPIN ALFA	CHEMBL2108185	FSHR
CORTICOTROPIN	CHEMBL1201610	MC2R
CORTICOTROPIN ZINC HYDROXIDE	CHEMBL1201609	MC2R
CORTISONE ACETATE	CHEMBL1650	NR3C1
CORTIVAZOL	CHEMBL2105842	NR3C1
COSYNTROPIN	CHEMBL2103784	MC2R,MC4R
COUMARIN	CHEMBL6466	LMNA,NFE2L2
CRESOL	CHEMBL1410808	CYP1A2
CRISABOROLE	CHEMBL484785	PDE4D,PDE4B,PDE4A,PDE4C
CRIZANLIZUMAB	CHEMBL4297734	SELP
CRIZOTINIB	CHEMBL601719	ALK,MET,EML4,NPM1
CROFELEMER	CHEMBL2108184	CFTR,ANO1
CROMOLYN	CHEMBL428880	LMNA
CYCLANDELATE	CHEMBL1480987	TDP1
CYCLIZINE LACTATE	CHEMBL1200497	HRH1
CYCLOBENZAPRINE	CHEMBL669	CYP2D6,DRD1
CYCLOBENZAPRINE HYDROCHLORIDE	CHEMBL1200636	KCNH2,APEX1,EHMT2,HTR2A,HTR2C,TDP1
CYCLOFENIL	CHEMBL141305	ESR1,ESR2
CYCLOPENTHIAZIDE	CHEMBL1373254	KPNB1,SNUPN
CYCLOPENTOLATE HYDROCHLORIDE	CHEMBL1200473	CHRM3
CYCLOPHOSPHAMIDE	CHEMBL88	CBX1,EHMT2
CYCLOPHOSPHAMIDE	CHEMBL1200796	EHMT2
CYCLOSERINE	CHEMBL771	BLM,EHMT2,HIF1A
CYCLOSPORINE	CHEMBL160	ABCG2,NFE2L2,SLCO1B1,PPIA,ATXN2,SLC10A1,TDP1,ABCB1
CYCLOTHIAZIDE	CHEMBL61593	RECQL,SLC12A3,GRIA1,GRIA4
CYCRIMINE HYDROCHLORIDE	CHEMBL1200828	CHRM1
CYPROHEPTADINE	CHEMBL516	HTR2A,CYP2D6,TDP1,DRD1
CYPROHEPTADINE HYDROCHLORIDE	CHEMBL1716	KCNH2,HRH1,MAPT
CYPROTERONE ACETATE	CHEMBL139835	NFE2L2,NR3C1,PGR,TDP1,AR
CYSTEAMINE	CHEMBL602	EHMT2
CYSTEAMINE HYDROCHLORIDE	CHEMBL1256137	BLM,EHMT2,VDR
CYTARABINE	CHEMBL803	EHMT2,POLD1,POLD4,POLD3,NCOA3,MTOR,LMNA,POLE,PRIM1,POLD2,POLA2,PRIM2,TDP1,POLE3,POLE2,POLA1
DABIGATRAN ETEXILATE MESYLATE	CHEMBL1615369	F2
DABRAFENIB	CHEMBL2028663	BRAF
DABRAFENIB MESYLATE	CHEMBL2105729	BRAF
DACARBAZINE	CHEMBL476	CXCL8
DACLIZUMAB	CHEMBL1201605	IL2RB,IL2RG,IL2RA
DACOMITINIB	CHEMBL2105719	EGFR,ERBB4,ERBB2
DACOMITINIB	CHEMBL2110732	EGFR,ERBB4,ERBB2
DACTINOMYCIN	CHEMBL1554	APEX1,EHMT2,HTT,VDR,RORC,NR3C1,THRB,HIF1A,RECQL,ESR1,TDP1,ALOX15,RXRA
DALFAMPRIDINE	CHEMBL284348	KCNH3,KCNH2,KCND2,KCNS2,KCNH1,KCNG2,KCNS3,KCNH7,KCND1,CYP2D6,KCNQ3,KCNA1,KCNH5,KCNQ2,KCNA4,KCNG3,KCNQ1,KCNQ5,KCNA10,KCNG1,KCNB1,KCNA6,KCNV1,KCNC3,KCNH8,KCNF1,KCNH6,KCNC2,KCNH4,KCNS1,KCNQ4,KCNC4,KCNA2,KCNB2,LMNA,KCND3,KCNA5,KCNC1,KCNG4,KCNA7,KCNA3,KCNV2
DALTEPARIN SODIUM	CHEMBL1201460	SERPINC1
DANAPAROID SODIUM	CHEMBL1201534	SERPINC1
DANAZOL	CHEMBL1479	PGR,ESR1,AR
DANTHRON	CHEMBL53418	RXRA,EHMT2,NFE2L2,HPGD
DANTROLENE SODIUM	CHEMBL928	RYR1,RYR3
DAPAGLIFLOZIN	CHEMBL429910	SLC5A2
DAPAGLIFLOZIN PROPYLENE GLYCOL	CHEMBL2103802	SLC5A2
DAPIPRAZOLE HYDROCHLORIDE	CHEMBL1201044	ADRA1A
DAPOXETINE	CHEMBL2110900	SLC6A4
DARATUMUMAB	CHEMBL1743007	CD38
DARBEPOETIN ALFA	CHEMBL1201566	EPOR
DARIFENACIN	CHEMBL1346	KCNH2,ADRB1,ADRB2,SCN5A,CHRM2,CHRM3
DARIFENACIN HYDROBROMIDE	CHEMBL1200935	CHRM2,CHRM3,TDP1
DAROLUTAMIDE	CHEMBL4297185	AR
DASATINIB	CHEMBL1421	FGFR1,EPHA2,FYN,TAOK1,SLK,BLK,BCR,LIMK1,AXL,AURKB,FGFR3,SMAD3,GMNN,HCK,FGR,MAPK14,IRAK4,DYRK3,PLK4,ACVR1,MAP2K1,SYK,MAP3K20,FRK,SIK2,PKN2,MAP2K2,PTK6,ABL1,JAK2,PDGFRA,PDGFRB,MAP3K10,ERBB4,TDP1,LYN,KDR,YES1,MAP4K5,SRC,ERBB2,LCK,SRMS,KIT,CDC42BPA,TNK2,FES,MINK1
DASIGLUCAGON HYDROCHLORIDE	CHEMBL4650274	GCGR
DAUNORUBICIN	CHEMBL178	APEX1,EHMT2,HTT,CBFB,ABCC1,POLK,KDM4E,THRB,RUNX1,MAPT,RECQL,TOP2A,TDP1,BLM,USP1
DAUNORUBICIN CITRATE	CHEMBL1200475	TOP2A
DAUNORUBICIN HYDROCHLORIDE	CHEMBL1563	WRN,VDR,TP53,IDH1,MAPK1,THRB,FEN1,RECQL,USP1,AR,APEX1,ATAD5,EHMT2,RORC,BAZ2B,TOP2A,POLB,BLM,S100A4,POLH,YWHAG,ESR1,TDP1,KMT2A,RXRA,PAX8,POLK,MAPT,TSG101,BRCA1,HSP90AA1,HSP90AB1,POLI,ERG
DEBRISOQUIN	CHEMBL169901	SLC6A2
DEBRISOQUIN SULFATE	CHEMBL1593558	LMNA,EHMT2,NFE2L2
DECAMETHONIUM	CHEMBL1190	NFKB1,ARSA
DECAMETHONIUM BROMIDE	CHEMBL1134	CHRNB1,CHRNG,CHRNE,CHRNA1,CHRND
DECITABINE	CHEMBL1201129	DNMT1,DNMT3A,GMNN,TDP1
DEFERASIROX	CHEMBL550348	TDP1
DEFERIPRONE	CHEMBL70927	BAZ2B,KDM4E,KDM4A,EHMT2
DEFEROXAMINE	CHEMBL556	TDP1
DEFEROXAMINE MESYLATE	CHEMBL1234	GMNN,KDM4E,NFE2L2,TDP1
DEFIBROTIDE SODIUM	CHEMBL3707226	PLG
DEFLAZACORT	CHEMBL1201891	NR3C1
DEGARELIX	CHEMBL415606	GNRHR
DEGARELIX ACETATE	CHEMBL2028987	GNRHR
DEHYDROCHOLIC ACID	CHEMBL514446	LMNA
DEMECARIUM BROMIDE	CHEMBL1200514	ACHE,TDP1
DEMECLOCYCLINE	CHEMBL1591	FEN1
DEMECLOCYCLINE HYDROCHLORIDE	CHEMBL1200474	EHMT2,TDP1,POLK,BAZ2B,KDM4A,POLB
DENILEUKIN DIFTITOX	CHEMBL1201550	EEF2,IL2RB,IL2RG,IL2RA
DENOSUMAB	CHEMBL1237023	TNFSF11
DEQUALINIUM	CHEMBL333826	CYP2D6,CYP3A4,TDP1,HSD17B10,FEN1,HIF1A,LMNA,RGS4,MTOR
DEQUALINIUM CHLORIDE	CHEMBL121663	MPHOSPH8,EHMT2,POLB,TDP1
DESERPIDINE	CHEMBL1200515	SLC18A2,VDR,TDP1
DESFLURANE	CHEMBL1200733	GABRA2,GABRA3,KCNK18,GLRB,GABRA6,KCNK9,GABRB1,GABRQ,GABRD,GABRA1,KCNK2,GLRA1,GABRB3,KCNK3,GABRG2,GABRP,GABRA5,GABRA4,GABRB2,GABRG3,GABRE,KCNK10,GABRG1
DESIPRAMINE	CHEMBL72	KCNH2,CYP2D6,CYP3A4,ARSA,SCN5A,THPO
DESIPRAMINE HYDROCHLORIDE	CHEMBL1696	KCNH2,SLC6A2,GLP1R,TDP1
DESIRUDIN	CHEMBL1201662	F2
DESLANOSIDE	CHEMBL1614	ATP1A1,ATP1A2,ATP1B1,FXYD2,ATP1A4,TDP1,ATP1B3,ATP1A3,ATP1B2
DESLORATADINE	CHEMBL1172	HRH1,TDP1
DESMOPRESSIN	CHEMBL1429	AVPR2
DESMOPRESSIN ACETATE	CHEMBL1200556	AVPR1B,AVPR2,AVPR1A
DESOGESTREL	CHEMBL1533	PGR,GMNN
DESONIDE	CHEMBL1201109	NR3C1
DESOXIMETASONE	CHEMBL1766	LMNA,NR3C1,NFE2L2,HIF1A
DESOXYCORTICOSTERONE ACETATE	CHEMBL1200542	NR3C2
DESOXYCORTICOSTERONE PIVALATE	CHEMBL1200592	NR3C2
DESVENLAFAXINE	CHEMBL1118	SLC6A2,SLC6A4
DESVENLAFAXINE FUMARATE	CHEMBL3989861	SLC6A2,SLC6A4
DESVENLAFAXINE SUCCINATE	CHEMBL1201728	SLC6A2,SLC6A4
DEXAMETHASONE	CHEMBL384467	NR3C1,TSHR,NFE2L2
DEXAMETHASONE ACETATE	CHEMBL1530428	NR3C1,HIF1A
DEXAMETHASONE SODIUM PHOSPHATE	CHEMBL2021430	NR3C1
DEXBROMPHENIRAMINE	CHEMBL1201287	EHMT2
DEXBROMPHENIRAMINE MALEATE	CHEMBL1200638	KCNH2,HRH1
DEXCHLORPHENIRAMINE MALEATE	CHEMBL1200927	HRH1
DEXFENFLURAMINE HYDROCHLORIDE	CHEMBL1887891	HTR1B,HTR6,HTR1D,HTR3A,HTR2A,HTR2C,HTR5A,HTR1E,HTR3E,HTR2B,HTR3B,HTR4,HTR7,HTR3D,HTR1A,HTR1F,HTR3C
DEXIBUPROFEN	CHEMBL175	CXCR1,PTGS2,CXCR2,TARDBP,PTGS1,BLM
DEXKETOPROFEN	CHEMBL75435	CXCR1,POLK,CXCR2,PTGS2,PTGS1
DEXLANSOPRAZOLE	CHEMBL1201863	ATP4A,ATP4B
DEXMEDETOMIDINE	CHEMBL778	ADRA2C,CYP3A4,CYP2C19,ADRA2A,CYP2C9,CYP1A2
DEXMEDETOMIDINE HYDROCHLORIDE	CHEMBL2106195	ADRA2A,ADRA2C,ADRA2B
DEXMETHYLPHENIDATE HYDROCHLORIDE	CHEMBL904	SLC6A2,SLC6A3
DEXRAZOXANE	CHEMBL1738	TOP2B,TOP2A
DEXTROAMPHETAMINE	CHEMBL612	SLC6A2,SLC6A3,SLC18A2
DEXTROAMPHETAMINE ADIPATE	CHEMBL1200782	SLC6A2,SLC6A3,SLC18A2
DEXTROAMPHETAMINE SACCHARATE	CHEMBL3989844	SLC6A2,SLC6A3,SLC18A2
DEXTROAMPHETAMINE SULFATE	CHEMBL3544971	SLC6A2,SLC6A3,SLC18A2
DEXTROMETHORPHAN	CHEMBL52440	CYP2D6,TSHR
DEXTROMETHORPHAN HYDROBROMIDE	CHEMBL1256818	LMNA,SIGMAR1,CYP2D6,GRIN2A
DEXTROMETHORPHAN POLISTIREX	CHEMBL1201461	SIGMAR1,GRIN2A
DEXTROMORAMIDE	CHEMBL3833389	OPRK1,OPRD1,OPRM1
DEXTROTHYROXINE	CHEMBL559	LMNA,CYP2C9,THRB,THRA
DEXTROTHYROXINE SODIUM	CHEMBL3545058	THRB,THRA
DEZOCINE	CHEMBL1685	OPRK1,OPRM1
DIACEREIN	CHEMBL41286	HSP90AA1,EHMT2,EYA2,HSP90AB1
DIACETYLMORPHINE	CHEMBL459324	OPRM1
DIATRIZOATE SODIUM	CHEMBL1200581	LMNA
DIAZEPAM	CHEMBL12	GABRA5,GABRA4,GABRP,GABRB2,GABRG3,GABRA3,GABRE,GABRA2,GABRA1,GABRA6,GABRB3,GABRB1,GABRQ,GABRG2,GABRD,GABRG1
DIAZOXIDE	CHEMBL181	CYP2D6,EHMT2,LMNA,KCNJ11,KCNJ8,CYP1A2
DIBENZEPIN	CHEMBL1442422	SLC6A2,HRH1,MAPT
DIBUCAINE	CHEMBL1086	KDM4E,LMNA,TDP1,CYP1A2,GMNN
DIBUCAINE HYDROCHLORIDE	CHEMBL1200612	NFE2L2,KDM4E,SCN10A,SCN5A,TDP1,GMNN
DICHLOROBENZYL ALCOHOL	CHEMBL3184437	SCN11A,SCN1A,SCN4A,SCN10A,SCN9A,SCN2A,SCN5A,SCN3A,SCN7A,SCN8A
DICHLORPHENAMIDE	CHEMBL17	CA2,LMNA,CA4,CA12,CA1
DICLOFENAC	CHEMBL139	PTGS1,PTGS2
DICLOFENAC EPOLAMINE	CHEMBL1201180	PTGS1,PTGS2
DICLOFENAC POTASSIUM	CHEMBL1200804	PTGS1,PTGS2
DICLOFENAC SODIUM	CHEMBL1034	PTGS2,HIF1A,TARDBP,CYP2C9,PTGS1,BLM
DICLOXACILLIN	CHEMBL893	GLS
DICUMAROL	CHEMBL1466	LMNA,ALDH1A1,CYP2C9,VKORC1
DICYCLOMINE	CHEMBL1123	CYP2D6,CYP3A4,EHMT2,LMNA,DRD1,CYP1A2
DICYCLOMINE HYDROCHLORIDE	CHEMBL1200479	CHRM1,CHRM3
DIDANOSINE	CHEMBL1460	TDP1,AR
DIENESTROL	CHEMBL1018	ALOX15B,ADRB2,ESR1,ALOX15,GMNN
DIETHYLCARBAMAZINE CITRATE	CHEMBL937	EHMT2,NFE2L2,KDM4E,KDM4A,TDP1
DIETHYLPROPION HYDROCHLORIDE	CHEMBL1693	SLC6A2,SLC6A3
DIETHYLSTILBESTROL	CHEMBL411	ABCG2,NFE2L2,RORC,MAPK1,ESR1,NR1H4,SLC5A7,GMNN
DIETHYLSTILBESTROL DIPHOSPHATE	CHEMBL1200598	ESR1,ESR2
DIETHYLTOLUAMIDE	CHEMBL1453317	HPGD
DIFELIKEFALIN	CHEMBL3989915	OPRK1
DIFENOXIN HYDROCHLORIDE	CHEMBL1200599	OPRM1
DIFLORASONE DIACETATE	CHEMBL1200545	NR3C1,NFE2L2,HIF1A
DIFLUNISAL	CHEMBL898	PTGS1,PTGS2,SLC22A6,HSD17B10
DIFLUPREDNATE	CHEMBL1201749	NR3C1,NPSR1,HIF1A,LMNA,TDP1
DIGITOXIN	CHEMBL254219	ATP1A1,ATAD5,NFE2L2,TP53,IDH1,NR3C1,ATP1A2,SMAD3,ATP1B1,LMNA,SLCO4C1,FXYD2,ATP1A4,TDP1,ATP1B3,ATP1A3,ATP1B2,GMNN
DIGOXIN	CHEMBL1751	TP53,IDH1,ATP1A2,ATP1A4,RGS4,ATAD5,RORC,TNF,ATP1B3,ATP1A3,ATP1B1,ATP1B2,TDP1,PAX8,ATP1A1,NFE2L2,NR3C1,LMNA,FXYD2,GMNN
DIHYDROCODEINE BITARTRATE	CHEMBL2062266	OPRM1
DIHYDROERGOTAMINE	CHEMBL1732	ADRA1D,ADRA1B,MAPT,ADRA1A,DRD1
DIHYDROERGOTAMINE MESYLATE	CHEMBL1200517	HTR1D,MAPT,LMNA,SMN1,SMN2
DIHYDROTACHYSTEROL	CHEMBL2356023	VDR,TDP1
DILEVALOL HYDROCHLORIDE	CHEMBL1204165	ADRB2,ADRB3,ADRB1
DILTIAZEM	CHEMBL23	SCN11A,CACNA1D,SCN1A,CYP3A4,TDP1,SCN4A,CACNA1F,SCN10A,CACNA1C,SCN9A,SCN2A,CACNA1S,SCN5A,SCN3A,SCN7A,SCN8A
DILTIAZEM HYDROCHLORIDE	CHEMBL1697	CACNA1D,EHMT2,CACNA1F,CACNA1C,CACNA1S,BLM
DILTIAZEM MALATE	CHEMBL1200805	CACNA1F,CACNA1D,CACNA1C,CACNA1S
DIMENHYDRINATE	CHEMBL1200406	LMNA,CYP2D6,HRH1
DIMERCAPROL	CHEMBL1597	EHMT2,HSD17B10,ALDH1A1,TDP1,GMNN
DIMETHINDENE	CHEMBL22108	HRH1
DIMETHYL FUMARATE	CHEMBL2107333	KEAP1
DINOPROST	CHEMBL815	PTGFR,SLCO2A1
DINOPROST TROMETHAMINE	CHEMBL1200896	LMNA,SLC5A7,PTGFR
DINOPROSTONE	CHEMBL548	PTGER4,PTGER3,MAPK1,PTGER2,TSHR,PTGER1
DIOSMIN	CHEMBL231884	POLK,KDM4A,POLH,POLB
DIPHEMANIL METHYLSULFATE	CHEMBL1200880	CHRM1,CHRM3
DIPHENHYDRAMINE	CHEMBL657	KCNH2,CYP2D6,THPO
DIPHENHYDRAMINE CITRATE	CHEMBL1201089	HRH1
DIPHENHYDRAMINE HYDROCHLORIDE	CHEMBL1620	MAPK1,KCNH2,HRH1
DIPHENIDOL	CHEMBL936	CYP2D6
DIPHENIDOL HYDROCHLORIDE	CHEMBL1529	CHRM1
DIPHENOXYLATE HYDROCHLORIDE	CHEMBL1200665	OPRM1,GMNN,TDP1
DIPHENYLPYRALINE	CHEMBL1492	CYP2D6
DIPHENYLPYRALINE HYDROCHLORIDE	CHEMBL1564	HRH1
DIPIVEFRIN HYDROCHLORIDE	CHEMBL1200833	ADRA2C,TDP1,ADRA1D,ADRA1B,ADRB2,ADRB1,ADRA1A,ADRB3,ADRA2A,ADRA2B
DIPYRIDAMOLE	CHEMBL932	CYP3A4,HSD17B10,THRB,SLC29A1,RGS12,ATM,PDE3A,PDE4D,PLK1,PDE4A,PDE1A,PDE6C,PDE7A,PDE4B,USP1,CYP2D6,ALOX15B,ATAD5,EHMT2,PDE6B,PDE6H,GNAI1,PDE7B,PDE8B,PDE2A,RAPGEF3,PDE6D,PDE6G,PDE3B,PDE1B,PDE9A,DRD1,TDP1,TSHR,PDE6A,PDE4C,PDE10A,PDE8A,RAPGEF4,PDE1C,CYP2C19,LMNA,TSG101,HSP90AA1,HSP90AB1,KAT2A,BRCA1,GMNN,PDE5A
DIPYRONE	CHEMBL3989803	PTGS1,PTGS2
DIROXIMEL FUMARATE	CHEMBL3989944	KEAP1
DISOPYRAMIDE	CHEMBL517	KCNH2,BLM
DISOPYRAMIDE PHOSPHATE	CHEMBL1201020	SCN11A,KCNH2,SCN1A,SCN4A,SCN10A,SCN9A,SCN2A,SCN5A,SCN3A,SCN7A,SCN8A
DISTIGMINE	CHEMBL1199307	ACHE
DISULFIRAM	CHEMBL964	AGTR1,CYP3A4,VDR,HSD17B10,CBFB,MPHOSPH8,CBX1,ALDH2,PLK1,RGS4,THPO,ATAD5,EHMT2,HPGD,ADRB2,KDM4A,HTT,TDP1,NFKB1,NFE2L2,ALDH1A1,CYP2C19,RUNX1,MAPT,LMNA,CYP2C9,TRPA1,HSP90AA1,MTOR,ALOX15,CYP1A2,GMNN
DITHIAZANINE	CHEMBL1185568	HTT,POLK,FEN1,TDP1,SMAD3,POLI,USP1
DITHIAZANINE IODIDE	CHEMBL421701	XBP1,CTNNB1,HTT,EHMT2,KDM4E,BAZ2B,THRB,ATM,MAPT,NPSR1,POLB,NLRP1,TDP1
DIVALPROEX SODIUM	CHEMBL2105613	ALDH5A1
DOBUTAMINE	CHEMBL926	TDP1,DRD1
DOBUTAMINE HYDROCHLORIDE	CHEMBL1200418	KCNH2,SLC5A7,ADRB2,ADRB1
DOCETAXEL	CHEMBL3545252	TUBB,TUBA4A,TUBB8,TUBB2B,TUBA1A,TDP1,TUBA3C,TUBB3,TUBB1,TUBA1B,TUBB4A,TUBB6,TUBB2A,TUBA1C,TUBB4B,TUBA3E
DOCUSATE	CHEMBL1477036	USP1,VDR
DOCUSATE SODIUM	CHEMBL1905872	NFE2L2
DOFETILIDE	CHEMBL473	KCNH2
DOLASETRON	CHEMBL2368925	KCNH2
DOLASETRON MESYLATE	CHEMBL2368924	HTR3A
DOMIPHEN BROMIDE	CHEMBL486696	KCNH2,RORC,ALDH1A1,GBA,ESR1,TDP1,USP1
DOMPERIDONE	CHEMBL219916	KCNH2,CYP2D6,NFKB1,ATAD5,TDP1,DRD2
DONEPEZIL	CHEMBL502	ACHE
DONEPEZIL HYDROCHLORIDE	CHEMBL1678	ACHE
DOPAMINE	CHEMBL59	APEX1,EHMT2,TDP1,DRD3,HSD17B10,TP53,KDM4E,MPHOSPH8,FEN1,HIF1A,RECQL,DRD5,ADRA2A,DRD1,DRD4,DRD2
DOPAMINE HYDROCHLORIDE	CHEMBL1557	APEX1,EHMT2,GAA,DRD3,KDM4E,CBX1,ADRB1,KDM4A,TDP1,BLM,DRD2,DRD1
DORIPENEM	CHEMBL491571	CACNA1C
DORZOLAMIDE HYDROCHLORIDE	CHEMBL1201162	CA2
DOSTARLIMAB	CHEMBL4298124	PDCD1
DOTHIEPIN	CHEMBL1492500	SLC6A2,SLC6A4
DOXACURIUM CHLORIDE	CHEMBL1237099	CHRNB1,CHRNG,CHRNE,CHRNA1,CHRND
DOXAPRAM HYDROCHLORIDE	CHEMBL3989519	KCNK9,KCNK3
DOXAZOSIN	CHEMBL707	ADRA1A,ATAD5,MTOR
DOXAZOSIN MESYLATE	CHEMBL1200561	KCNH2,GAA,ADRA1D,ADRA1B,ADRA1A,TDP1,GMNN
DOXEPIN	CHEMBL1628227	HRH1
DOXEPIN HYDROCHLORIDE	CHEMBL1628234	SLC6A2
DOXERCALCIFEROL	CHEMBL1200810	VDR
DOXORUBICIN	CHEMBL53463	POLK,APEX1,EBP,DHCR7
DOXORUBICIN HYDROCHLORIDE	CHEMBL359744	WRN,TP53,IDH1,MAPK1,THRB,RECQL,SMAD3,USP1,AR,APEX1,EHMT2,BAZ2B,ATXN2,TOP2A,POLB,BLM,S100A4,SNCA,POLH,YWHAG,ESR1,NR1H4,TDP1,STAT6,RXRA,PAX8,APAF1,MAPT,HSP90AA1,HSP90AB1,PPARD,BRCA1
DOXYCYCLINE	CHEMBL1200699	MMP13,MMP7,MMP8,MMP1
DOXYCYCLINE ANHYDROUS	CHEMBL1433	FEN1,EHMT2,MT-CO1
DOXYCYCLINE CALCIUM	CHEMBL2364574	MMP13,MMP7,MMP8,MMP1
DOXYCYCLINE HYCLATE	CHEMBL3989740	MMP13,MMP7,MMP8,MMP1
DOXYLAMINE	CHEMBL1004	EHMT2
DOXYLAMINE SUCCINATE	CHEMBL1200392	BLM,HRH1
DROMOSTANOLONE PROPIONATE	CHEMBL1201048	AR
DRONABINOL	CHEMBL465	DRD3,CNR1,TDP1,CNR2
DRONEDARONE	CHEMBL184412	TDP1
DRONEDARONE HYDROCHLORIDE	CHEMBL1201729	SCN11A,CACNA1D,SCN1A,SCN4A,CACNA1F,SCN10A,CACNA1C,SCN9A,SCN2A,CACNA1S,SCN5A,HCN4,SCN3A,SCN7A,SCN8A,KCNJ2
DROPERIDOL	CHEMBL1108	KCNH2,CYP2D6,CACNA1D,DRD3,HTR2A,CACNA1F,CACNA1C,CACNA1S,DRD4,DRD2
DROSPIRENONE	CHEMBL1509	PGR,NR3C2,TDP1
DROTRECOGIN ALFA (ACTIVATED)	CHEMBL2109065	F8,F5
DROXIDOPA	CHEMBL2103827	ADRA2C,ADRA1D,ADRA1B,ADRB2,ADRB1,ADRA1A,ADRB3,ADRA2A,ADRA2B
DULAGLUTIDE	CHEMBL2108027	GLP1R
DULOXETINE	CHEMBL1175	KCNH2,CACNA1D,CACNA1F,CACNA1C,KCNQ1,CACNA1S,SCN5A,TDP1,GMNN
DULOXETINE HYDROCHLORIDE	CHEMBL1200328	SLC6A2,GLP1R,SLC6A4,TDP1
DUPILUMAB	CHEMBL2108675	IL4R
DURVALUMAB	CHEMBL3301587	CD274
DUTASTERIDE	CHEMBL1200969	SRD5A3,SRD5A1,SRD5A2
DUTETRABENAZINE	CHEMBL3137326	SLC18A2
DUVELISIB	CHEMBL3039502	PIK3CD,PIK3CG
DYCLONINE	CHEMBL1201217	CYP2D6,EHMT2,VDR,ALDH1A1,LMNA,CYP2C9,CYP1A2,GMNN
DYCLONINE HYDROCHLORIDE	CHEMBL1200478	SCN11A,SCN1A,EHMT2,VDR,SCN4A,ALDH1A1,SCN10A,THRB,SCN9A,SCN2A,SCN3A,SCN5A,TDP1,SCN7A,SCN8A,GMNN
DYDROGESTERONE	CHEMBL1200853	PGR,TDP1
DYPHYLLINE	CHEMBL1752	PDE4D,PDE3A,PDE4A,PDE4B,PDE4C
EBROTIDINE	CHEMBL1742471	HRH2
ECALLANTIDE	CHEMBL1201837	KLKB1
ECHOTHIOPHATE	CHEMBL1201341	ACHE
ECHOTHIOPHATE IODIDE	CHEMBL1200367	ACHE
ECONAZOLE NITRATE	CHEMBL1201049	NPY2R,KCNH2,VDR,TP53,MAPK1,BAZ2B,NPY1R,ATXN2,HSP90AA1,TDP1
ECULIZUMAB	CHEMBL1201828	C5
EDARAVONE	CHEMBL290916	ALDH1A1,CYP1A2,VDR
EDOXABAN TOSYLATE	CHEMBL2105682	F10
EDROPHONIUM CHLORIDE	CHEMBL1128	BLM,ACHE
EFALIZUMAB	CHEMBL1201575	ITGB2,ITGAL
EFAVIRENZ	CHEMBL223228	NPSR1,TDP1
EFLORNITHINE	CHEMBL830	EHMT2
EFLORNITHINE HYDROCHLORIDE	CHEMBL1201037	ODC1
ELAGOLIX	CHEMBL1208155	GNRHR
ELAGOLIX SODIUM	CHEMBL502182	GNRHR
ELETRIPTAN HYDROBROMIDE	CHEMBL1201003	HTR1B,HTR1F,HTR1D
ELEXACAFTOR	CHEMBL4298128	CFTR
ELIGLUSTAT TARTRATE	CHEMBL4297066	UGCG
ELOTUZUMAB	CHEMBL1743010	SLAMF7
ELTROMBOPAG	CHEMBL461101	KCNH2,MPL
ELTROMBOPAG OLAMINE	CHEMBL3989691	MPL
ELUXADOLINE	CHEMBL2159122	OPRD1,OPRM1
EMAPALUMAB	CHEMBL3989977	IFNG
EMEDASTINE DIFUMARATE	CHEMBL2103739	HRH1
EMICIZUMAB	CHEMBL3833393	F9,F10
EMPAGLIFLOZIN	CHEMBL2107830	SLC5A2
ENALAPRIL	CHEMBL578	LMNA,APEX1
ENALAPRIL MALEATE	CHEMBL1200659	ACE,KDM4A
ENALAPRILAT	CHEMBL3989406	ACE
ENASIDENIB MESYLATE	CHEMBL3989931	IDH2
ENCAINIDE HYDROCHLORIDE	CHEMBL2106155	SCN11A,SCN1A,SCN4A,SCN10A,SCN9A,SCN2A,SCN5A,SCN3A,SCN7A,SCN8A
ENCORAFENIB	CHEMBL3301612	BRAF
ENFLURANE	CHEMBL1257	GABRA2,GABRA3,KCNK18,GLRB,GABRA6,KCNK9,GABRB1,GABRQ,GABRD,GABRA1,KCNK2,GLRA1,GABRB3,KCNK3,GABRG2,GABRP,GABRA5,GABRA4,GABRB2,GABRG3,GABRE,KCNK10,GABRG1
ENFORTUMAB VEDOTIN	CHEMBL3301589	TUBB,TUBA4A,TUBB8,TUBB2B,TUBA1A,NECTIN4,TUBA3C,TUBB3,TUBB1,TUBA1B,TUBB4A,TUBB6,TUBB2A,TUBA1C,TUBB4B,TUBA3E
ENOXAPARIN SODIUM	CHEMBL1201476	SERPINC1
ENOXIMONE	CHEMBL249856	NFKB1,ATAD5,EHMT2,PDE3A,PDE3B,DRD1,BLM
ENTACAPONE	CHEMBL953	LMNA,COMT,POLK
ENTECAVIR	CHEMBL713	TDP1
ENTRECTINIB	CHEMBL1983268	FGFR1,NTRK1,FYN,ALK,FLT4,TAOK1,RET,BLK,PRKAA1,JAK3,TBK1,PRKCQ,CDK7,SLK,AXL,AURKB,FGFR3,CSF1R,FLT3,AURKA,MAP4K2,PLK4,DAPK3,LTK,SYK,MAP4K4,FRK,GRK5,FLT1,CAMK1D,HIPK2,PKN2,LRRK2,MET,ABL1,PTK2,JAK2,CLK4,CLK2,STK3,LYN,IGF1R,FER,KDR,BTK,NTRK2,ROS1,PRKCG,MAP4K5,SRC,NTRK3,LCK,MST1R,RPS6KA3,KIT,TNK2
ENZALUTAMIDE	CHEMBL1082407	AR
EPHEDRINE HYDROCHLORIDE	CHEMBL2146102	ADRA2C,ADRA1D,ADRA1B,ADRB2,ADRB1,ADRA1A,ADRB3,ADRA2A,ADRA2B
EPHEDRINE SULFATE	CHEMBL1523964	ADRA2B,ADRA2C,EHMT2,ALDH1A1,KDM4E,MPHOSPH8,ADRA1D,ADRA1B,HPGD,ADRB2,ADRB1,ADRA1A,ADRB3,ADRA2A,POLB
EPINASTINE	CHEMBL1106	DRD1
EPINASTINE HYDROCHLORIDE	CHEMBL1200491	HRH1,TDP1
EPINEPHRINE	CHEMBL679	ADRA2C,VDR,HSD17B10,ADRA1B,FEN1,RECQL,APEX1,HIF1A,ADRB2,ADRA1A,ADRA2B,TDP1,DRD1,NFE2L2,POLK,KDM4E,ADRA1D,MAPT,ADRB1,ADRA2A,ADRB3,MTOR
EPINEPHRINE BITARTRATE	CHEMBL1256958	ADRA2B,ADRA2C,EHMT2,HSD17B10,ADRA1D,KDM4E,BAZ2B,ADRA1B,HIF1A,ADRB2,ADRB1,ADRA1A,ADRB3,ADRA2A,TDP1
EPIRUBICIN HYDROCHLORIDE	CHEMBL1200981	WRN,NFE2L2,IDH1,ATXN2,TDP1,SMAD3,POLI,USP1
EPLERENONE	CHEMBL1095097	NR3C2
EPOETIN ALFA	CHEMBL1201565	EPOR
EPOETIN BETA	CHEMBL2109092	EPOR
EPOETIN DELTA	CHEMBL2109093	EPOR
EPOETIN THETA	CHEMBL2108290	EPOR
EPOETIN ZETA	CHEMBL2108593	EPOR
EPOPROSTENOL SODIUM	CHEMBL962	PTGIR
EPROSARTAN MESYLATE	CHEMBL1200987	AGTR1
EPTIFIBATIDE	CHEMBL1174	ITGB3,ITGA2B
EPTINEZUMAB	CHEMBL3833320	CALCA,CALCB
ERDAFITINIB	CHEMBL3545376	FGFR2,FGFR1,FGFR4,FGFR3
ERENUMAB	CHEMBL3833329	CALCRL
ERGOCALCIFEROL	CHEMBL1536	EHMT2,VDR,TDP1
ERGOLOID MESYLATES	CHEMBL2311030	HTR1B,ADRA2B,ADRA2C,DRD3,ADRA1D,ADRA1B,DRD5,ADRA2A,ADRA1A,HTR1A,DRD1,DRD4,DRD2
ERGONOVINE	CHEMBL119443	HSD17B10
ERGOTAMINE TARTRATE	CHEMBL2448612	ADRA2C,HTR1D,TDP1,ADRA1D,ADRA1B,ADRA2A,ADRA1A,ADRA2B
ERIBULIN MESYLATE	CHEMBL1683544	TUBB,TUBA4A,TUBB8,TUBB2B,TUBA1A,TUBA3C,TUBB3,TUBB1,TUBA1B,TUBB4A,TUBB6,TUBB2A,TUBA1C,TUBB4B,TUBA3E
ERLOSAMIDE	CHEMBL58323	SCN11A,SCN1A,SCN4A,SCN10A,SCN9A,SCN2A,SCN5A,SCN3A,SCN7A,SCN8A
ERLOTINIB	CHEMBL553	ALK,FLT4,RET,SLK,BLK,AURKB,HIPK4,LTK,SYK,FRK,PRKD2,FLT1,PKN2,EGFR,MKNK2,ABL1,MET,CLK4,LYN,ERBB4,TDP1,KDR,YES1,ERBB2,MINK1
ERLOTINIB HYDROCHLORIDE	CHEMBL1079742	EGFR
ERTUGLIFLOZIN	CHEMBL1770248	SLC5A2
ERYTHROMYCIN	CHEMBL532	PLK1,MLNR
ESCITALOPRAM	CHEMBL1508	CYP2C19,CYP2C9,CYP3A4
ESCITALOPRAM OXALATE	CHEMBL1200322	LMNA,KDM4A,SLC6A4
ESKETAMINE	CHEMBL395091	GRIN1,GRIN2D,GRIN2A,GRIN2C,GRIN3A,GRIN2B,GRIN3B
ESKETAMINE HYDROCHLORIDE	CHEMBL2364609	GRIN1,GRIN2D,GRIN2A,GRIN2C,GRIN3A,GRIN2B,GRIN3B
ESLICARBAZEPINE	CHEMBL315985	SCN11A,SCN1A,SCN4A,SCN10A,SCN9A,SCN2A,SCN5A,SCN3A,SCN7A,SCN8A
ESLICARBAZEPINE ACETATE	CHEMBL87992	SCN11A,SCN1A,SCN4A,SCN10A,SCN9A,SCN2A,SCN5A,SCN3A,SCN7A,SCN8A
ESMOLOL HYDROCHLORIDE	CHEMBL1201115	ADRB1,ADRB2
ESOMEPRAZOLE MAGNESIUM	CHEMBL2146133	ATP4A,ATP4B
ESOMEPRAZOLE SODIUM	CHEMBL1200470	ATP4A,ATP4B
ESOMEPRAZOLE STRONTIUM	CHEMBL2146140	ATP4A,ATP4B
ESTAZOLAM	CHEMBL285674	GABRA5,GABRA4,GABRP,GABRB2,GABRG3,GABRA3,GABRE,GABRA2,GABRA1,GABRA6,GABRB3,GABRB1,GABRQ,GABRG2,GABRD,GABRG1
ESTETROL	CHEMBL1230314	ESR1,ESR2
ESTRADIOL	CHEMBL135	EHMT2,RORC,ESRRA,TDP1,NR3C1,PPARG,GPER1,RECQL,ESR1,SMN1,BLM,SMN2,ESRRB,ESR2
ESTRADIOL ACETATE	CHEMBL1200430	ESR1
ESTRADIOL BENZOATE	CHEMBL282575	ATM,GMNN,TDP1
ESTRADIOL CYPIONATE	CHEMBL1200973	ESR1
ESTRADIOL VALERATE	CHEMBL1511	IDH1,ESR1
ESTRAMUSTINE PHOSPHATE SODIUM	CHEMBL1200721	ESR2
ESTRIOL	CHEMBL193482	ESR1,ESR2
ESTROGENS, CONJUGATED	CHEMBL1201649	ESR1,ESR2
ESTROGENS, CONJUGATED SYNTHETIC A	CHEMBL1201466	ESR1,ESR2
ESTROGENS, ESTERIFIED	CHEMBL1201468	ESR1,ESR2
ESTRONE	CHEMBL1405	HSD17B10,HIF1A,HSD17B1,LMNA,TARDBP,ESR1,BLM,ESR2
ESTRONE SULFURIC ACID	CHEMBL494753	ABCC1,SLCO1B1
ESTROPIPATE	CHEMBL1200980	RAPGEF3,ESR1,VDR
ESZOPICLONE	CHEMBL1522	GABRA5,GABRA4,GABRP,GABRB2,GABRG3,GABRA3,GABRE,GABRA2,GABRA1,GABRA6,GABRB3,GABRB1,GABRQ,GABRG2,GABRD,GABRG1
ETANERCEPT	CHEMBL1201572	TNF
ETHACRYNATE SODIUM	CHEMBL1200487	SLC12A1
ETHACRYNIC ACID	CHEMBL456	EHMT2,NFE2L2,VDR,IDH1,ALDH1A1,RORC,POLH,CYP2C9,TDP1,SLC12A1,POLI,GMNN
ETHAMIVAN	CHEMBL1229908	BLM
ETHAMSYLATE	CHEMBL1514715	LMNA,EHMT2,HIF1A,HSD17B10
ETHCHLORVYNOL	CHEMBL591	GABRA5,GABRA4,GABRP,GABRB2,GABRG3,GABRA3,GABRE,GABRA2,GABRA1,GABRA6,GABRB3,GABRB1,GABRQ,GABRG2,GABRD,GABRG1
ETHINYL ESTRADIOL	CHEMBL691	NR3C1,ESR1,TDP1
ETHOPROPAZINE	CHEMBL1206	CBX1,EHMT2
ETHOPROPAZINE HYDROCHLORIDE	CHEMBL1200970	ALOX15B,TP53,ALOX12,MAPT,TDP1,ALOX15,CHRM1,USP1
ETHOSUXIMIDE	CHEMBL696	CACNA1H,CACNA1I,CACNA1G
ETHOTOIN	CHEMBL1095	SCN11A,SCN1A,SCN4A,SCN10A,SCN9A,SCN2A,SCN5A,SCN3A,SCN7A,SCN8A
ETHOXZOLAMIDE	CHEMBL18	CA2,CA3,CA6,CA14,CA5B,CA5A,HIF1A,CA13,CA9,CA4,CA12,CA7,CA1
ETHYL NITRITE [SPIRIT]	CHEMBL1551365	GMNN,TDP1
ETHYLESTRENOL	CHEMBL1200623	AR,GMNN,TDP1
ETHYNODIOL DIACETATE	CHEMBL1200624	PGR,TDP1
ETIDOCAINE HYDROCHLORIDE	CHEMBL1200597	SCN11A,SCN1A,SCN4A,SCN10A,SCN9A,SCN2A,SCN5A,SCN3A,SCN7A,SCN8A
ETIDRONIC ACID	CHEMBL871	SMPD1
ETILEFRINE	CHEMBL86882	GALR3
ETODOLAC	CHEMBL622	PTGS2,BLM,NFE2L2
ETOMIDATE	CHEMBL681	GABRB2,GABRA4,GABRA5,GABRP,GABRG3,GABRA3,GABRE,GABRA2,GABRA1,GABRA6,GABRB3,GABRB1,GABRQ,GABRG2,GABRD,GABRG1
ETONOGESTREL	CHEMBL1531	PGR
ETOPOSIDE	CHEMBL44657	TOP2B,NCOA3,GLP1R,TOP2A,NCOA1,TDP1,GMNN
ETOPOSIDE PHOSPHATE	CHEMBL1200645	TOP2A
ETORICOXIB	CHEMBL416146	PTGS2
ETRETINATE	CHEMBL464	RARG,RXRB,RARB,RXRG,RARA,RXRA,GMNN
EVANS BLUE	CHEMBL1015	POLK,GLS,USP1,KAT2A
EVANS BLUE	CHEMBL1200712	TDP1
EVEROLIMUS	CHEMBL1908360	FKBP1A,TDP1
EVINACUMAB	CHEMBL3545191	ANGPTL3
EVOLOCUMAB	CHEMBL2364655	PCSK9
EXEMESTANE	CHEMBL1200374	CYP19A1,TDP1
EXENATIDE	CHEMBL414357	GLP1R
EZETIMIBE	CHEMBL1138	NPC1L1,NPSR1
EZOGABINE	CHEMBL41355	KCNQ4,KCNQ3,KCNQ2,KCNQ1,KCNQ5
FAMOTIDINE	CHEMBL902	LMNA,HRH2,BLM,KDM4A
FEBUXOSTAT	CHEMBL1164729	XDH
FEDRATINIB	CHEMBL1287853	FLT3,JAK2
FEDRATINIB HYDROCHLORIDE	CHEMBL4297216	FLT3,JAK2
FELBAMATE	CHEMBL1094	CYP2D6,GRIN1,GRIN2D,GRIN2A,PKM,GRIN2C,GRIN3A,GRIN2B,SMN1,SMN2,GRIN3B
FELODIPINE	CHEMBL1480	CACNA1D,CACNA1F,NR3C2,CACNA1C,MAPT,CACNA1S,GMNN
FENBUFEN	CHEMBL277522	LMNA
FENCLOFENAC	CHEMBL15677	PTGS1,PTGS2
FENFLURAMINE	CHEMBL87493	MAPT
FENFLURAMINE HYDROCHLORIDE	CHEMBL2106217	HTR2C,SIGMAR1,HTR1D
FENOFIBRATE	CHEMBL672	CYP1A2,KCNH2,PPARA
FENOFIBRIC ACID	CHEMBL981	PPARA
FENOLDOPAM	CHEMBL588	RECQL,CBX1,EHMT2,DRD1
FENOLDOPAM MESYLATE	CHEMBL1026	WRN,KDM4A,DRD1,TAAR1,BLM,RAD52
FENOPROFEN CALCIUM	CHEMBL2103736	PTGS1,PTGS2
FENOTEROL	CHEMBL32800	ADRB2
FENTANYL	CHEMBL596	OPRM1
FENTANYL CITRATE	CHEMBL688	OPRM1
FENTANYL HYDROCHLORIDE	CHEMBL1201159	OPRM1
FEPRAZONE	CHEMBL1452696	GMNN,VDR,TDP1
FESOTERODINE FUMARATE	CHEMBL1201765	CHRM2,CHRM3
FEXOFENADINE	CHEMBL914	LMNA,BLM
FEXOFENADINE HYDROCHLORIDE	CHEMBL1200618	LMNA,ALOX15,HRH1
FIBRINOLYSIN, HUMAN	CHEMBL1201505	FGA,FGB,FGG
FILGOTINIB	CHEMBL3301607	JAK1
FILGRASTIM	CHEMBL1201567	CSF3R
FINASTERIDE	CHEMBL710	BLM,SRD5A1,SRD5A2
FINERENONE	CHEMBL2181927	NR3C2
FINGOLIMOD	CHEMBL314854	S1PR1
FINGOLIMOD HYDROCHLORIDE	CHEMBL544665	S1PR3,S1PR2,S1PR1,S1PR4,S1PR5
FIPEXIDE	CHEMBL254857	CYP2D6,CYP2C19,CYP1A2,CYP3A4
FLAVOXATE	CHEMBL1493	CYP2D6
FLAVOXATE HYDROCHLORIDE	CHEMBL1200875	PDE8A,PDE4D,PDE4C,PDE4A,PDE7A,PDE4B,PDE7B,PDE8B
FLECAINIDE ACETATE	CHEMBL1200822	KCNH2,SCN5A
FLOXURIDINE	CHEMBL917	LMNA,TYMS,IDH1,TDP1
FLUCONAZOLE	CHEMBL106	LMNA,HSP90AA1,TARDBP
FLUDARABINE PHOSPHATE	CHEMBL1096882	RRM2,POLD4,POLD1,POLD3,RRM2B,RRM1,POLE,POLD2,POLA2,PRIM1,PRIM2,POLE3,POLE2,POLA1
FLUDROCORTISONE ACETATE	CHEMBL1201010	NR3C2
FLUFENAMIC ACID	CHEMBL23588	HIF1A,HPGD,LMNA,TDP1,CYP1A2
FLUMAZENIL	CHEMBL407	GABRA2,GABRA3,GABRA6,GABRB1,GABRQ,GABRD,GABRA1,GABRB3,GABRG2,GABRP,GABRA5,GABRA4,TSHR,GABRB2,GABRG3,GABRE,NFE2L2,CYP2C19,GABRG1
FLUMETHASONE PIVALATE	CHEMBL1200877	NR3C1,NFE2L2,TDP1
FLUNARIZINE	CHEMBL30008	ATAD5,EHMT2,LMNA,TDP1,GMNN
FLUNARIZINE HYDROCHLORIDE	CHEMBL552659	KCNH2,GMNN,TDP1
FLUNISOLIDE	CHEMBL1512	NR3C1
FLUNITRAZEPAM	CHEMBL13280	GABRA5,GABRA4,GABRP,GABRB2,GABRG3,GABRA3,GABRE,GABRA2,GABRA1,GABRA6,GABRB3,GABRB1,GABRQ,GABRG2,GABRD,GABRG1
FLUOCINOLONE ACETONIDE	CHEMBL989	NR3C1,HIF1A
FLUOCINONIDE	CHEMBL1501	NR3C1,HIF1A
FLUOROMETHOLONE	CHEMBL1200600	NR3C1,GAA,HIF1A
FLUOROMETHOLONE ACETATE	CHEMBL1201064	NR3C1
FLUOROURACIL	CHEMBL185	TP53,LMNA,HBB,TDP1,TYMS,THPO
FLUOXETINE	CHEMBL41	ATXN2,CACNA1C,TDP1,DRD1
FLUOXETINE HYDROCHLORIDE	CHEMBL1201082	KCNH2,SLC6A4,LMNA,ATXN2,TDP1
FLUOXYMESTERONE	CHEMBL1445	NR3C1,AR
FLUPHENAZINE	CHEMBL726	CYP2D6,EHMT2,TDP1,TP53,CBX1,DRD1,CYP1A2,USP1
FLUPHENAZINE DECANOATE	CHEMBL1200854	DRD2
FLUPHENAZINE ENANTHATE	CHEMBL1200951	DRD2
FLUPHENAZINE HYDROCHLORIDE	CHEMBL1448187	LMNA,KCNH2,DRD2,TDP1
FLUPREDNISOLONE	CHEMBL1200774	NR3C1
FLURANDRENOLIDE	CHEMBL1201012	NR3C1,HIF1A
FLURAZEPAM	CHEMBL968	TDP1
FLURAZEPAM HYDROCHLORIDE	CHEMBL3989724	GABRA5,GABRA4,GABRP,GABRB2,GABRG3,GABRA3,GABRE,GABRA2,GABRA1,GABRA6,GABRB3,GABRB1,GABRQ,GABRG2,GABRD,GABRG1
FLURBIPROFEN	CHEMBL563	PTGS1,PTGS2,TARDBP
FLURBIPROFEN SODIUM	CHEMBL3989754	PTGS1,PTGS2
FLUSPIRILENE	CHEMBL46516	KCNH2,CYP2D6,XBP1,ATAD5,EHMT2,HTT,IDH1,MPHOSPH8,CBX1,NPSR1,LMNA,KDM4A,TDP1,SMAD3,THPO,GMNN
FLUTAMIDE	CHEMBL806	EHMT2,NFE2L2,RORC,LMNA,TDP1,CYP1A2,AR
FLUTICASONE FUROATE	CHEMBL1676	NR3C1
FLUTICASONE PROPIONATE	CHEMBL1473	NR3C1
FLUVASTATIN SODIUM	CHEMBL2218894	IDH1,HMGCR,NR2E3,TDP1
FLUVOXAMINE	CHEMBL814	KCNH2,TDP1
FLUVOXAMINE MALEATE	CHEMBL1409	LMNA,BLM,SLC6A4,TDP1
FOLIC ACID	CHEMBL1622	HSD17B10
FOLLITROPIN ALFA	CHEMBL1201692	FSHR
FOMEPIZOLE	CHEMBL1308	ADH1C,ADH1A,EHMT2,ADH1B
FONDAPARINUX SODIUM	CHEMBL1200644	SERPINC1
FORMESTANE	CHEMBL132530	TARDBP
FORMOTEROL	CHEMBL1256786	ADRB2,ADRB3,ADRB1
FORMOTEROL FUMARATE	CHEMBL3989798	ADRB2
FOSAPREPITANT DIMEGLUMINE	CHEMBL1201782	TACR1
FOSCARNET SODIUM	CHEMBL754	LMNA
FOSINOPRIL SODIUM	CHEMBL3039596	ACE
FOSNETUPITANT CHLORIDE HYDROCHLORIDE	CHEMBL3989919	TACR1
FOSPHENYTOIN SODIUM	CHEMBL919	SCN11A,SCN1A,SCN4A,SCN10A,SCN9A,SCN2A,SCN5A,SCN3A,SCN7A,SCN8A
FOSTAMATINIB	CHEMBL2103830	SYK
FOSTAMATINIB DISODIUM	CHEMBL3989516	SYK
FREMANEZUMAB	CHEMBL4297756	CALCA,CALCB
FROVATRIPTAN SUCCINATE	CHEMBL2138684	HTR1B,HTR1D
FULVESTRANT	CHEMBL1358	ESR1,ESR2
FURAZOLIDONE	CHEMBL1103	TDP1,TP53
FUROSEMIDE	CHEMBL35	SLC12A1
FURSULTIAMINE	CHEMBL1740659	TDP1
GABAPENTIN	CHEMBL940	CACNB2,CACNG3,CACNA1A,CACNB4,CACNA2D2,CACNA1I,CACNA2D4,CACNA1C,CACNA1E,CACNG4,CACNG7,CACNG5,CACNB3,CACNB1,CACNA1H,CACNG6,CACNA1F,CACNG2,CACNA1G,CACNA2D1,CACNG8,CACNA1D,CACNG1,CACNA2D3,CACNA1S,CACNA1B
GABAPENTIN ENACARBIL	CHEMBL1628502	CACNB2,CACNG3,CACNA1A,CACNB4,CACNA2D2,CACNA1I,CACNA2D4,CACNA1C,CACNA1E,CACNG4,CACNG7,CACNG5,CACNB3,CACNB1,CACNA1H,CACNG6,CACNA1F,CACNG2,CACNA1G,CACNA2D1,CACNG8,CACNA1D,CACNG1,CACNA2D3,CACNA1S,CACNA1B
GALANTAMINE HYDROBROMIDE	CHEMBL1555	IDH1,ACHE,TDP1
GALCANEZUMAB	CHEMBL3707328	CALCA,CALCB
GALLAMINE	CHEMBL360055	MPHOSPH8,EHMT2,KAT2A
GALLAMINE TRIETHIODIDE	CHEMBL1200993	CHRNB1,CHRNG,EHMT2,CHRNE,KDM4A,CHRNA1,CHRND
GALLIUM NITRATE	CHEMBL1200983	RRM2,RRM1,RRM2B
GAMOLENIC ACID	CHEMBL464982	VDR,POLK,POLH,KAT2A,POLI
GANCICLOVIR	CHEMBL182	BLM,TDP1
GANIRELIX ACETATE	CHEMBL1251	GNRHR
GATIFLOXACIN	CHEMBL31	VDR,HSD17B10,CLK4,CLK2,TDP1,PRKD3
GEFITINIB	CHEMBL939	IRAK1,PHKG2,FLT4,CHEK2,SLK,BLK,PIM3,LIMK1,AXL,CAMK2G,CSNK1D,GMNN,HCK,MAPK14,IRAK4,HIPK4,CAMK2D,MAP4K4,FRK,PRKD2,SIK2,MAPK10,EGFR,MKNK2,BRSK1,LYN,ERBB4,MAPK9,PRKD3,YES1,MAP4K5,ABCG2,ERBB2,LCK,MAPT,PIM1,MINK1
GEMCITABINE HYDROCHLORIDE	CHEMBL1637	RRM2,POLD4,POLD1,POLD3,RRM2B,RRM1,POLE,POLD2,POLA2,PRIM1,TDP1,PRIM2,POLE3,POLE2,POLA1
GEMFIBROZIL	CHEMBL457	CYP2C9,PPARA
GEMIFLOXACIN MESYLATE	CHEMBL1200621	LMNA,TDP1
GEMTUZUMAB OZOGAMICIN	CHEMBL1201506	CD33
GENTIAN VIOLET	CHEMBL64894	KCNH2,VDR,RORC,MAPK1,PPARG,THRB,MAPT,GBA,RECQL,ESR1,TDP1,BLM,USP1,USP2
GESTRINONE	CHEMBL1868702	TDP1
GILTERITINIB	CHEMBL3301622	FLT3,AXL
GILTERITINIB FUMARATE	CHEMBL3301603	FLT3,AXL
GLAFENINE	CHEMBL146095	PTGS1,PTGS2
GLASDEGIB	CHEMBL2043437	SMO
GLASDEGIB MALEATE	CHEMBL4297534	SMO
GLICLAZIDE	CHEMBL427216	KDM4A
GLIMEPIRIDE	CHEMBL1481	KCNJ11,ABCC8
GLIPIZIDE	CHEMBL1073	LMNA,NFKB1,ABCC8,KCNJ11
GLIQUIDONE	CHEMBL383634	KDM4E,CYP3A4,HSD17B10
GLUCAGON	CHEMBL266481	GLP1R,GCGR
GLUCAGON HYDROCHLORIDE	CHEMBL1201618	GCGR
GLUCONOLACTONE	CHEMBL1200829	LMNA
GLUTAMIC ACID HYDROCHLORIDE	CHEMBL1255943	KDM4A,EHMT2
GLUTAMINE	CHEMBL930	BLM
GLUTETHIMIDE	CHEMBL1102	GABRA5,GABRA4,GABRP,GABRB2,GABRG3,GABRA3,GABRE,GABRA2,GABRA1,GABRA6,GABRB3,GABRB1,GABRQ,GABRG2,GABRD,GABRG1
GLYBURIDE	CHEMBL472	CYP2D6,CYP3A4,CYP2C19,ABCC8,KCNJ11,CYP2C9
GLYCERIN	CHEMBL692	LMNA
GLYCINE	CHEMBL773	OR51E2
GLYCOPYRROLATE	CHEMBL1201027	CHRM1,CHRM3
GOLIMUMAB	CHEMBL1201833	TNF
GONADORELIN ACETATE	CHEMBL1200511	GNRHR
GONADORELIN HYDROCHLORIDE	CHEMBL1200516	GNRHR
GONADOTROPIN, CHORIONIC	CHEMBL1201509	LHCGR
GOSERELIN ACETATE	CHEMBL1200501	GNRHR
GRANISETRON	CHEMBL289469	KCNH2,HTR3A,HTR3E,HTR3B,HTR3D,HTR3C
GRANISETRON HYDROCHLORIDE	CHEMBL1237080	HTR3A
GRISEOFULVIN	CHEMBL562	AR,TDP1,HSD17B10
GUANABENZ	CHEMBL420	TAAR1,TDP1
GUANABENZ ACETATE	CHEMBL1200560	KCNH2,ADRA2C,LMNA,ADRA2A,ADRA2B
GUANADREL SULFATE	CHEMBL3184143	SLC6A2
GUANETHIDINE MONOSULFATE	CHEMBL1345	SLC6A2
GUANFACINE	CHEMBL862	CYP2D6,CYP3A4,EHMT2,CYP2C19,LMNA
GUANFACINE HYDROCHLORIDE	CHEMBL1200494	ADRA2C,NFE2L2,MAPT,ADRA2A,ADRA2B
GUANIDINE HYDROCHLORIDE	CHEMBL1200728	KCNH3,KCNH2,KCND2,KCNS2,KCNH1,KCNG2,KCNS3,KCNH7,KCND1,KCNQ3,KCNA1,KCNH5,KCNQ2,KCNA4,KCNG3,KCNQ1,KCNQ5,KCNA10,KCNG1,KCNB1,KCNA6,KCNV1,KCNC3,KCNH8,KCNF1,KCNH6,KCNC2,KCNH4,KCNS1,KCNQ4,KCNC4,KCNA2,KCNB2,KCND3,KCNA5,KCNC1,KCNG4,KCNA7,KCNA3,KCNV2
GUSELKUMAB	CHEMBL2364648	IL12B,IL23A
HALAZEPAM	CHEMBL970	GABRA5,GABRA4,GABRP,GABRB2,GABRG3,GABRA3,GABRE,GABRA2,GABRA1,GABRA6,GABRB3,GABRB1,GABRQ,GABRG2,GABRD,GABRG1
HALCINONIDE	CHEMBL1200845	NR3C1,NFE2L2
HALOBETASOL PROPIONATE	CHEMBL1200908	NR3C1,TDP1
HALOFANTRINE	CHEMBL1107	KCNH2,CACNA1D,CACNA1F,CACNA1C,CACNA1S
HALOFANTRINE HYDROCHLORIDE	CHEMBL1200901	IDH1,CYP2D6,HSP90AA1,TDP1
HALOPERIDOL	CHEMBL54	SCN11A,KCNH2,SCN4A,CYP2D6,DRD3,CACNA1C,SCN2A,SCN5A,SCN3A,SCN8A,HTR2A,CACNA1F,SCN10A,TDP1,DRD1,DRD2,NFKB1,CACNA1D,SCN1A,SCN9A,CACNA1S,MTOR,SCN7A,DRD4,GMNN
HALOPERIDOL DECANOATE	CHEMBL1200986	HTR2A,DRD4,DRD2,DRD3
HALOPERIDOL LACTATE	CHEMBL4297147	HTR2A,DRD4,DRD2,DRD3
HALOPROGIN	CHEMBL1289	GMNN,TDP1,VDR,KAT2A
HALOTHANE	CHEMBL931	GABRA2,GABRA3,KCNK18,HSD17B10,GLRB,GABRA6,KCNK9,GABRB1,GABRQ,GABRD,GABRA1,KCNK2,GLRA1,GABRB3,KCNK3,GABRG2,GABRP,GABRA5,GABRA4,GABRB2,GABRG3,GABRE,KCNK10,GABRG1
HEPARIN CALCIUM	CHEMBL1201513	SERPINC1
HEPARIN SODIUM	CHEMBL1201657	SERPINC1
HEXACHLOROPHENE	CHEMBL496	VDR,HSD17B10,TP53,IDH1,THRB,MCL1,PLK1,SMAD3,USP1,USP2,FASN,ALOX15B,SUMO1,GALK1,RORC,BAZ2B,HPGD,KDM4A,POLB,HTT,RAPGEF3,POLH,TDP1,TSHR,PAX8,SUMO2,NFE2L2,RAPGEF4,NPY1R,LMNA,HSP90AA1,KAT2A,ALOX15,GMNN
HEXAFLUORENIUM BROMIDE	CHEMBL1200933	ACHE
HEXAMETHYL PARAROSANILINE	CHEMBL459265	EYA2,FEN1,TDP1
HEXETIDINE	CHEMBL144673	TDP1
HEXOCYCLIUM METHYLSULFATE	CHEMBL1626570	CHRM1,CHRM3
HEXYLCAINE HYDROCHLORIDE	CHEMBL1200715	SCN11A,SCN1A,SCN4A,SCN10A,SCN9A,SCN2A,SCN5A,SCN3A,SCN7A,SCN8A
HEXYLRESORCINOL	CHEMBL443605	USP1,NFE2L2,TDP1
HISTAMINE	CHEMBL90	HRH4,EHMT2,HRH1,HRH3,LMNA,USP1
HISTAMINE DIHYDROCHLORIDE	CHEMBL1533310	HRH3,HRH4
HISTAMINE PHOSPHATE	CHEMBL3989520	HRH1
HISTRELIN ACETATE	CHEMBL1200509	GNRHR
HOMATROPINE HYDROBROMIDE	CHEMBL1319362	BLM
HUMAN C1-ESTERASE INHIBITOR	CHEMBL4297549	C1S,F11,F12,KLKB1
HYDRALAZINE	CHEMBL276832	ATAD5,EHMT2,RAB9A,PKM,NPC1,THPO,SMN1,CYP1A2,SMN2
HYDRALAZINE HYDROCHLORIDE	CHEMBL542541	TP53,KDM4E,SMN2,SMN1
HYDROCHLOROTHIAZIDE	CHEMBL435	LMNA,SLC12A3
HYDROCODONE BITARTRATE	CHEMBL3989677	OPRK1,OPRD1,OPRM1
HYDROCODONE POLISTIREX	CHEMBL1201470	OPRK1,OPRD1,OPRM1
HYDROCORTAMATE HYDROCHLORIDE	CHEMBL1200635	NR3C1
HYDROCORTISONE	CHEMBL389621	NFKB1,NFE2L2,HSD17B10,NR3C1,HIF1A,AR
HYDROCORTISONE ACETATE	CHEMBL1091	LMNA,NR3C1,NFE2L2,HIF1A
HYDROCORTISONE BUTYRATE	CHEMBL1683	NR3C1,NFE2L2
HYDROCORTISONE CYPIONATE	CHEMBL1549	NR3C1
HYDROCORTISONE HEMISUCCINATE	CHEMBL977	NFE2L2,HIF1A
HYDROCORTISONE PROBUTATE	CHEMBL1200953	NR3C1
HYDROCORTISONE SODIUM PHOSPHATE	CHEMBL1200968	NR3C1
HYDROCORTISONE SODIUM SUCCINATE	CHEMBL1200495	NR3C1,NFE2L2,HIF1A,TDP1
HYDROCORTISONE VALERATE	CHEMBL1200562	NR3C1,NFE2L2,HIF1A
HYDROFLUMETHIAZIDE	CHEMBL1763	LMNA,KDM4E,SLC12A3
HYDROMORPHONE	CHEMBL398707	OPRK1,OPRM1
HYDROMORPHONE HYDROCHLORIDE	CHEMBL1237055	OPRM1
HYDROQUINONE	CHEMBL537	NFKB1,EHMT2,NFE2L2,HSD17B10,RORC,HIF1A,HPGD,CXCL8,TDP1,BLM,THPO
HYDROXYAMPHETAMINE HYDROBROMIDE	CHEMBL1200705	ADRA2C,ADRA1D,ADRA1B,ADRB2,ADRB1,ADRA1A,ADRB3,ADRA2A,ADRA2B,TAAR1
HYDROXYCHLOROQUINE SULFATE	CHEMBL1690	TLR7,TLR9,TDP1
HYDROXYPROGESTERONE CAPROATE	CHEMBL1200848	PGR,NPSR1,NFE2L2,TDP1
HYDROXYSTILBAMIDINE	CHEMBL1301	POLI
HYDROXYUREA	CHEMBL467	RRM2,RRM1,RRM2B
HYDROXYZINE HYDROCHLORIDE	CHEMBL3186993	HRH1
HYDROXYZINE PAMOATE	CHEMBL1200467	EHMT2,HSD17B10,POLK,FEN1,POLH,HRH1,KDM4A,PLK1,POLI
IBALIZUMAB	CHEMBL1743029	CD4
IBANDRONATE SODIUM	CHEMBL3989569	FDPS
IBRITUMOMAB TIUXETAN	CHEMBL1201606	MS4A1
IBRUTINIB	CHEMBL1873475	YES1,BTK,SMAD3,TDP1
IBUFENAC	CHEMBL341812	PTGS1,PTGS2,EHMT2
IBUPROFEN	CHEMBL521	NFKB1,PTGS2,TARDBP,LMNA,PTGS1
IBUPROFEN LYSINE	CHEMBL1201141	PTGS1,PTGS2
IBUPROFEN SODIUM	CHEMBL3989408	PTGS1,PTGS2
IBUTILIDE FUMARATE	CHEMBL2355456	KCNH2
ICATIBANT	CHEMBL2028850	BDKRB2
ICATIBANT ACETATE	CHEMBL2028852	BDKRB2
IDARUBICIN	CHEMBL1117	KCNH2,MPHOSPH8,CBX1,THRB,FEN1,RECQL,USP1,APEX1,ATAD5,EHMT2,ATXN2,POLB,BLM,HTT,POLH,DRD1,PMP22,POLK,LMNA,MTOR,POLI
IDARUBICIN HYDROCHLORIDE	CHEMBL1200976	WRN,RAPGEF4,IDH1,POLK,RAPGEF3,POLH,USP1,ATXN2,PLK1,TOP2A,TDP1,POLI,ERG
IDEBENONE	CHEMBL252556	BAZ2B,VDR,TDP1
IDELALISIB	CHEMBL2216870	PIK3CD
IDOXURIDINE	CHEMBL788	TDP1
IFENPRODIL	CHEMBL305187	GRIN1,TDP1,GRIN2B,MTOR,DRD1
IFOSFAMIDE	CHEMBL1024	LMNA
IGOVOMAB	CHEMBL2109036	MUC16
ILOPERIDONE	CHEMBL14376	HTR2A,DRD2
ILOPROST	CHEMBL494	PTGIR
IMATINIB	CHEMBL941	YES1,IRAK1,ABCG2,TDP1,LCK,TAOK1,ABL1,EYA2,PDGFRA,CLK4,SMAD3,PDGFRB,LYN,FRK,KIT,CSF1R,MAPK10
IMATINIB MESYLATE	CHEMBL1642	IDH1,ABL1,BCR,PDGFRB,TDP1,KIT,RAD52
IMIDAPRIL	CHEMBL317094	ACE
IMIPRAMINE	CHEMBL11	SCN11A,KCNH2,SCN4A,CYP2D6,EHMT2,CACNA1C,SCN2A,SCN5A,SCN3A,CACNA1F,SCN10A,TDP1,DRD1,CACNA1D,SCN1A,SCN9A,LMNA,CACNA1S,SCN8A,SCN7A
IMIPRAMINE HYDROCHLORIDE	CHEMBL1692	KCNH2,APEX1,SLC6A2,SLC6A4,NR1H4,RXRA
IMIPRAMINE PAMOATE	CHEMBL3989845	SLC6A2,SLC6A4
IMIQUIMOD	CHEMBL1282	TLR7,GMNN
INAMRINONE	CHEMBL12856	EHMT2,HTT,HSD17B10,VDR,ALDH1A1,KDM4E,CYP2C19,THRB,MAPT,HIF1A,LMNA,PLK1,TDP1,ALOX15,CYP1A2,POLI,USP1
INAMRINONE LACTATE	CHEMBL2096642	PDE3A
INCOBOTULINUMTOXINA	CHEMBL2108035	SNAP25
INDACATEROL	CHEMBL1095777	ADRB2,ADRB1
INDACATEROL MALEATE	CHEMBL1789842	ADRB2
INDALPINE	CHEMBL276520	SLC6A4
INDAPAMIDE	CHEMBL406	APEX1,SLC12A3
INDECAINIDE HYDROCHLORIDE	CHEMBL1200341	SCN11A,SCN1A,SCN4A,SCN10A,SCN9A,SCN2A,SCN5A,SCN3A,SCN7A,SCN8A
INDINAVIR SULFATE	CHEMBL1735	KDM4A,TDP1
INDIUM CHLORIDE	CHEMBL1447815	POLI,NFE2L2
INDOCYANINE GREEN	CHEMBL1646	WRN,POLK,FEN1,POLH,KDM4A,POLI
INDOCYANINE GREEN	CHEMBL1201304	GLS,USP1,KAT2A
INDOMETHACIN	CHEMBL6	PTGS1,PTGS2,TBXAS1
INDOMETHACIN SODIUM	CHEMBL3989410	PTGS1,PTGS2
INDOPROFEN	CHEMBL15870	NFKB1,HTT,RAB9A,TP53,GAA,PTGS2,GLP1R,NPC1,NFKB2,RELA,SMN1,PTGS1,SMN2
INEBILIZUMAB	CHEMBL2109334	CD19
INFIGRATINIB	CHEMBL1852688	FGFR2,FGFR1,FGFR4,FGFR3
INFIGRATINIB PHOSPHATE	CHEMBL1834657	FGFR2,FGFR1,FGFR4,FGFR3
INFLIXIMAB	CHEMBL1201581	TNF
INOTERSEN	CHEMBL4297770	TTR
INOTUZUMAB	CHEMBL4297558	CD22
INOTUZUMAB OZOGAMICIN	CHEMBL2108611	CD22
INSULIN	CHEMBL1201631	INSR
INSULIN ASPART	CHEMBL1201496	INSR
INSULIN ASPART PROTAMINE RECOMBINANT	CHEMBL1201664	INSR
INSULIN DEGLUDEC	CHEMBL2107869	INSR
INSULIN DETEMIR	CHEMBL2104391	INSR
INSULIN GLARGINE	CHEMBL1201497	INSR
INSULIN GLULISINE	CHEMBL1201613	INSR
INSULIN LISPRO	CHEMBL1201538	INSR
INSULIN LISPRO PROTAMINE RECOMBINANT	CHEMBL1201611	INSR
INSULIN PORK	CHEMBL1201539	INSR
INSULIN PURIFIED BEEF	CHEMBL1201629	INSR
INSULIN PURIFIED PORK	CHEMBL1201630	INSR
INSULIN SUSP ISOPHANE BEEF	CHEMBL1201545	INSR
INSULIN SUSP ISOPHANE BEEF/PORK	CHEMBL1201635	INSR
INSULIN SUSP ISOPHANE PURIFIED BEEF	CHEMBL1201655	INSR
INSULIN SUSP ISOPHANE PURIFIED PORK	CHEMBL1201656	INSR
INSULIN SUSP ISOPHANE RECOMBINANT HUMAN	CHEMBL1201540	INSR
INSULIN SUSP ISOPHANE SEMISYNTHETIC PURIFIED HUMAN	CHEMBL1201627	INSR
INSULIN SUSP PROTAMINE ZINC BEEF/PORK	CHEMBL1201628	INSR
INSULIN SUSP PROTAMINE ZINC PURIFIED BEEF	CHEMBL1201541	INSR
INSULIN SUSP PROTAMINE ZINC PURIFIED PORK	CHEMBL1201638	INSR
INSULIN ZINC SUSP BEEF	CHEMBL1201639	INSR
INSULIN ZINC SUSP EXTENDED BEEF	CHEMBL1201640	INSR
INSULIN ZINC SUSP EXTENDED PURIFIED BEEF	CHEMBL1201542	INSR
INSULIN ZINC SUSP EXTENDED RECOMBINANT HUMAN	CHEMBL1201641	INSR
INSULIN ZINC SUSP PROMPT BEEF	CHEMBL1201642	INSR
INSULIN ZINC SUSP PROMPT PURIFIED PORK	CHEMBL1201643	INSR
INSULIN ZINC SUSP PURIFIED BEEF	CHEMBL1201546	INSR
INSULIN ZINC SUSP PURIFIED BEEF/PORK	CHEMBL1201634	INSR
INSULIN ZINC SUSP PURIFIED PORK	CHEMBL1201653	INSR
INSULIN ZINC SUSP RECOMBINANT HUMAN	CHEMBL1201644	INSR
INSULIN ZINC SUSP SEMISYNTHETIC PURIFIED HUMAN	CHEMBL1201543	INSR
INTERFERON ALFA-2A	CHEMBL2108508	IFNAR2,IFNAR1
INTERFERON ALFA-2B	CHEMBL1201558	IFNAR2,IFNAR1
INTERFERON ALFA-N3	CHEMBL2109047	IFNAR2,IFNAR1
INTERFERON ALFACON-1	CHEMBL1201557	IFNAR2,IFNAR1
INTERFERON BETA-1A	CHEMBL1201562	IFNAR2,IFNAR1
INTERFERON BETA-1B	CHEMBL1201563	IFNAR2,IFNAR1
INTERFERON GAMMA-1B	CHEMBL1201564	IFNGR1,IFNGR2
IOBENGUANE	CHEMBL818	CYP2D6,NFE2L2
IOBENGUANE I 131	CHEMBL1615779	SLC6A2
IODAMIDE	CHEMBL1201239	LMNA
IODOFORM	CHEMBL1451116	ALDH1A1,NFE2L2,EHMT2,VDR
IOPANOIC ACID	CHEMBL867	TDP1
IPILIMUMAB	CHEMBL1789844	CTLA4
IPRATROPIUM BROMIDE	CHEMBL2134724	CHRM3
IPRONIAZID	CHEMBL92401	MAOA,MAOB
IRBESARTAN	CHEMBL1513	LMNA,AGTR1,AGTR2,GAA
IRINOTECAN	CHEMBL481	TDP1
IRINOTECAN HYDROCHLORIDE	CHEMBL3989514	TOP1
ISATUXIMAB	CHEMBL3545131	CD38
ISOCARBOXAZID	CHEMBL1201168	CYP1A2,MAOA,MAOB
ISOCONAZOLE	CHEMBL1571863	IDH1,BAZ2B,EHMT2,GMNN
ISOETHARINE	CHEMBL1201213	EHMT2,VDR
ISOETHARINE HYDROCHLORIDE	CHEMBL1200920	ADRB2
ISOETHARINE MESYLATE	CHEMBL1201153	KDM4E,ADRB2,EHMT2,HIF1A
ISOFLURANE	CHEMBL1256	GABRA2,GABRA3,KCNK18,GLRB,GABRA6,KCNK9,GABRB1,GABRQ,GABRD,GABRA1,KCNK2,GLRA1,GABRB3,KCNK3,GABRG2,GABRP,GABRA5,GABRA4,GABRB2,GABRG3,GABRE,KCNK10,GABRG1
ISOFLUROPHATE	CHEMBL1025	ACHE
ISONIAZID	CHEMBL64	CYP3A4
ISOPROPAMIDE	CHEMBL1201232	CYP2D6
ISOPROPAMIDE IODIDE	CHEMBL1200347	CTDSP1,KDM4A,TDP1,CHRM1,CHRM3
ISOPROTERENOL	CHEMBL434	TAS2R13,VDR,ADRA1B,TAS2R31,CBX1,TAS2R42,TAS2R60,TAS2R10,TAS2R1,TAS2R16,TAS2R30,EHMT2,TAS2R9,TAS2R46,ADRB2,TAS2R39,ADRA1A,TAS2R43,TAS2R41,TAS2R7,TAS2R14,TAS2R45,TAS2R38,TAS2R5,TAS2R3,ADRA1D,TAS2R50,TAS2R40,TAS2R8,ADRB1,ADRB3,MTOR,TAS2R19,TAS2R4,TAS2R20
ISOPROTERENOL HYDROCHLORIDE	CHEMBL1711	HSD17B10,MAPK1,KDM4E,ADRB2,ADRB1,ADRB3,BLM,TSHR
ISOPROTERENOL SULFATE	CHEMBL3989521	ADRB2,ADRB3,ADRB1
ISOSORBIDE	CHEMBL1200660	THRB
ISOSORBIDE DINITRATE	CHEMBL6622	GUCY1B2,GUCY1A2,GUCY1B1,GUCY1A1
ISOSORBIDE MONONITRATE	CHEMBL1311	GUCY1B2,GUCY1A2,GUCY1B1,GUCY1A1
ISOTRETINOIN	CHEMBL547	RARG,OR51E2,RARB,VDR,RARA,THRB,TDP1
ISOXICAM	CHEMBL53292	LMNA,PTGS1,PTGS2
ISOXSUPRINE	CHEMBL1197051	CYP2D6,CYP1A2,HIF1A
ISOXSUPRINE HYDROCHLORIDE	CHEMBL559180	ADRA1D,ADRA1B,HIF1A,ADRB2,ADRA1A
ISRADIPINE	CHEMBL1648	CACNA1D,CYP3A4,CACNA1F,CACNA1C,CACNA1S
ISTRADEFYLLINE	CHEMBL431770	ADORA2A
ITRACONAZOLE	CHEMBL64391	AVPR2,TDP1,HSP90AA1,MEN1,KMT2A,ABCB1
IVABRADINE	CHEMBL471737	HCN4
IVABRADINE HYDROCHLORIDE	CHEMBL2145077	HCN4
IVACAFTOR	CHEMBL2010601	CFTR
IVERMECTIN	CHEMBL1200633	ABCC1,ABCB1
IVOSIDENIB	CHEMBL3989958	IDH1
IXABEPILONE	CHEMBL1201752	TUBB,TUBA4A,TUBB8,TUBB2B,TUBA1A,TUBA3C,TUBB3,TUBB1,TUBA1B,TUBB4A,TUBB6,TUBB2A,TUBA1C,TUBB4B,TUBA3E
IXAZOMIB	CHEMBL2141296	PSMA6,PSMA1,PSMD12,PSMC5,PSMA5,PSMB7,PSMB9,PSMC6,PSMB2,PSMB6,PSMC3,PSMB4,PSMD3,PSMB3,PSMA8,PSMD8,PSMA2,PSMD13,PSMB8,ADRM1,PSMC1,PSMA4,PSMD6,PSMB5,PSMD4,SEM1,PSMD11,PSMD2,PSMC2,PSMB11,PSMB1,PSMD14,PSMA3,PSMC4,PSMB10,PSMA7,PSMD1,PSMD7
IXAZOMIB CITRATE	CHEMBL3545432	PSMA6,PSMA1,PSMD12,PSMC5,PSMA5,PSMB7,PSMB9,PSMC6,PSMB2,PSMB6,PSMC3,PSMB4,PSMD3,PSMB3,PSMA8,PSMD8,PSMA2,PSMD13,PSMB8,ADRM1,PSMC1,PSMA4,PSMD6,PSMB5,PSMD4,SEM1,PSMD11,PSMD2,PSMC2,PSMB11,PSMB1,PSMD14,PSMA3,PSMC4,PSMB10,PSMA7,PSMD1,PSMD7
IXEKIZUMAB	CHEMBL1743034	IL17A
KETAMINE	CHEMBL742	CACNA1C
KETAMINE HYDROCHLORIDE	CHEMBL1714	GRIN1,GRIN2D,GRIN2A,GRIN2C,GRIN3A,GRIN2B,GRIN3B
KETANSERIN	CHEMBL51	EHMT2,HTR2A,ALDH1A1,CYP2C19,HRH1,HPGD,HTR7,CYP2C9,DRD1
KETOCONAZOLE	CHEMBL157101	SNCA,CYP3A4,EHMT2,NFE2L2,VDR,MPHOSPH8,CYP2C19,CBX1,BAZ2B,LMNA,CYP2C9,KDM4A,HSP90AA1,NR1H4,TDP1,ABCB1
KETOPROFEN	CHEMBL571	PMP22,PTGS2,LMNA,SMN1,PTGS1,SMN2
KETOROLAC TROMETHAMINE	CHEMBL1201124	PTGS1,PTGS2,BLM,HTT
KETOTIFEN	CHEMBL534	CYP2D6,HTR2A,HRH1,HTR2B,LMNA,DRD1
KETOTIFEN FUMARATE	CHEMBL1633	HRH1
LABETALOL HYDROCHLORIDE	CHEMBL1200323	ADRA2C,HSD17B10,ADRA1D,ADRA1B,LMNA,ADRA2A,ADRB2,ADRA1A,ADRB1,ADRB3,ADRA2B
LACTIC ACID	CHEMBL1200559	TP53
LAMOTRIGINE	CHEMBL741	SCN11A,CYP2D6,SCN1A,SCN4A,SCN10A,SCN9A,SCN2A,SCN5A,SCN3A,SCN7A,SCN8A
LANADELUMAB	CHEMBL3545189	KLKB1
LANATOSIDE C	CHEMBL506569	ATP1A3,ATP1A1,NFE2L2,RAPGEF4,IDH1,ATP1A2,ATP1B1,FXYD2,ATP1A4,TDP1,PAX8,ATP1B3,SMAD3,ATP1B2,GMNN
LANREOTIDE ACETATE	CHEMBL1201184	SSTR2,SSTR5
LANSOPRAZOLE	CHEMBL480	CYP3A4,EHMT2,ATP4A,HSD17B10,RAB9A,TDP1,KDM4E,CYP2C19,BAZ2B,NPC1,VDR,LMNA,PLK1,RGS4,ATP4B,ALOX15
LAPATINIB	CHEMBL554	YES1,KCNH2,ERBB2,RET,AURKB,ERBB4
LAPATINIB DITOSYLATE	CHEMBL1201179	EGFR,ERBB2
LAROTRECTINIB	CHEMBL3889654	NTRK2,NTRK1,NTRK3
LAROTRECTINIB SULFATE	CHEMBL3989939	NTRK2,NTRK1,NTRK3
LASMIDITAN	CHEMBL3039520	HTR1F
LASMIDITAN SUCCINATE	CHEMBL3039526	HTR1F
LASOFOXIFENE	CHEMBL328190	ESR1,ESR2
LATANOPROST	CHEMBL1051	PTGFR
LATANOPROSTENE BUNOD	CHEMBL2364612	PTGFR
LEFLUNOMIDE	CHEMBL960	CYP3A4,ATAD5,HTT,RAB9A,TDP1,NPC1,NPSR1,DHODH,LMNA,SMN1,CYP1A2,SMN2
LEMBOREXANT	CHEMBL3545367	HCRTR2,HCRTR1
LENALIDOMIDE	CHEMBL848	DDB1,CUL4A,RBX1,CRBN
LENOGRASTIM	CHEMBL2109128	CSF3R
LENVATINIB	CHEMBL1289601	YES1
LENVATINIB MESYLATE	CHEMBL2105704	KDR,FLT1,FLT4
LEPIRUDIN	CHEMBL1201666	F2
LERCANIDIPINE	CHEMBL250270	CBX1,GMNN
LERCANIDIPINE HYDROCHLORIDE	CHEMBL2106419	CACNA1D,CACNA1F,CACNA1C,CACNA1S,TDP1
LESINURAD	CHEMBL2105720	SLC22A12
LETROZOLE	CHEMBL1444	CYP19A1,CYP3A4
LEUPROLIDE ACETATE	CHEMBL1200775	GNRHR
LEUPROLIDE MESYLATE	CHEMBL4802223	GNRHR
LEVALBUTEROL HYDROCHLORIDE	CHEMBL1201061	ADRB2
LEVALBUTEROL TARTRATE	CHEMBL3989693	ADRB2
LEVALLORPHAN TARTRATE	CHEMBL2062276	OPRK1,OPRM1
LEVAMISOLE HYDROCHLORIDE	CHEMBL1770	BLM
LEVAMLODIPINE MALEATE	CHEMBL4594288	CACNA1F,CACNA1D,CACNA1C,CACNA1S
LEVETIRACETAM	CHEMBL1286	SV2A,CACNA1B
LEVOBETAXOLOL HYDROCHLORIDE	CHEMBL1200837	ADRB1
LEVOBUNOLOL HYDROCHLORIDE	CHEMBL1201177	ADRB1,ADRB2
LEVOBUPIVACAINE	CHEMBL1201193	CYP2D6,CYP1A2
LEVOBUPIVACAINE HYDROCHLORIDE	CHEMBL1200749	SCN4A
LEVOCABASTINE HYDROCHLORIDE	CHEMBL1237102	HRH1
LEVOCETIRIZINE DIHYDROCHLORIDE	CHEMBL1201190	HRH1
LEVODOPA	CHEMBL1009	APEX1,EHMT2,WRN,HSD17B10,DRD3,MPHOSPH8,KDM4E,CBX1,FEN1,POLH,POLK,RECQL,KDM4A,DRD1,BLM,POLI
LEVOFLOXACIN	CHEMBL33	TDP1
LEVOMEPROMAZINE	CHEMBL1764	DRD4,DRD2,DRD3
LEVOMEPROMAZINE MALEATE	CHEMBL1725730	IDH1
LEVOMETHADYL ACETATE HYDROCHLORIDE	CHEMBL1200817	OPRM1,TDP1
LEVOMILNACIPRAN HYDROCHLORIDE	CHEMBL2105732	SLC6A2,SLC6A4
LEVONORDEFRIN	CHEMBL677	APEX1,ADRA2C,EHMT2,HSD17B10,POLK,KDM4E,HIF1A,LMNA,RECQL,ADRA2A,ADRA2B,ALOX15
LEVONORGESTREL	CHEMBL1389	PGR
LEVOPROPOXYPHENE NAPSYLATE	CHEMBL1593906	CYP2D6,CYP3A4
LEVORPHANOL TARTRATE	CHEMBL3989768	OPRM1
LEVOSALBUTAMOL	CHEMBL1002	TSHR,HIF1A
LEVOTHYROXINE	CHEMBL1624	AHR,NFE2L2,PPARG,THRB,LMNA
LEVOTHYROXINE SODIUM	CHEMBL2103741	THRB,THRA
LH (MENOTROPINS)	CHEMBL1201697	LHCGR
LIDOCAINE	CHEMBL79	SCN11A,SCN1A,SCN4A,ALDH1A1,SCN10A,SCN9A,SCN2A,SCN5A,SCN3A,SCN7A,SCN8A
LIDOCAINE HYDROCHLORIDE	CHEMBL1200409	SCN11A,SCN1A,SCN4A,SCN10A,SCN9A,SCN2A,SCN5A,SCN3A,SCN7A,SCN8A
LIDOFLAZINE	CHEMBL92870	LMNA,CYP2D6,TDP1
LIFITEGRAST	CHEMBL2048028	ICAM1,ITGB2,ITGAL
LINACLOTIDE	CHEMBL3301675	GUCY2C
LINAGLIPTIN	CHEMBL237500	DPP4
LIOTHYRONINE	CHEMBL1544	THRB,THRA
LIOTHYRONINE SODIUM	CHEMBL1201119	ALDH1A1,BAZ2B,THRB,HPGD,THRA,MCL1,POLB,BLM,GMNN
LIPEGFILGRASTIM	CHEMBL4594230	CSF3R
LIPOIC ACID, ALPHA	CHEMBL33864	APEX1,KAT2A,EHMT2,NFE2L2,HSD17B10,POLK,BAZ2B,POLB,UBA2,RECQL,SAE1,TDP1,BLM,L3MBTL1
LIRAGLUTIDE	CHEMBL4524066	GLP1R
LISDEXAMFETAMINE DIMESYLATE	CHEMBL1201178	SLC6A2,SLC6A3,SLC18A2
LISINOPRIL	CHEMBL1237	ACE
LISINOPRIL	CHEMBL419213	LMNA,ACE
LITHIUM CARBONATE	CHEMBL1200826	GSK3A,GSK3B,IMPA1
LITHIUM CITRATE	CHEMBL2103738	GSK3A,GSK3B,IMPA1
LIXISENATIDE	CHEMBL2108336	GLP1R
LOFEPRAMINE	CHEMBL87708	GMNN,VDR
LOFEXIDINE	CHEMBL17860	ADRA2A,ADRA2C
LOFEXIDINE HYDROCHLORIDE	CHEMBL1788132	ADRA2A,ADRA2C,ADRA2B
LOMEFLOXACIN	CHEMBL561	EHMT2
LOMEFLOXACIN HYDROCHLORIDE	CHEMBL1728	TDP1
LOMITAPIDE	CHEMBL354541	MTTP
LOMITAPIDE MESYLATE	CHEMBL2105662	P4HB,MTTP
LONAFARNIB	CHEMBL298734	FNTB,HRAS,FNTA
LONAPEGSOMATROPIN	CHEMBL4298185	GHR
LONCASTUXIMAB TESIRINE	CHEMBL4297778	CD19
LOPERAMIDE	CHEMBL841	CYP2D6,TP53,MTOR,TDP1,TSHR
LOPERAMIDE HYDROCHLORIDE	CHEMBL1707	KCNH2,OPRM1,IDH1,TDP1,BLM
LOPINAVIR	CHEMBL729	SMAD3,TDP1
LORATADINE	CHEMBL998	KCNH2,MAPK1,NPSR1,HIF1A,HRH1,CYP2C9,TDP1,TSHR,GMNN
LORAZEPAM	CHEMBL580	GABRA5,GABRA4,GABRP,GABRB2,GABRG3,GABRA3,GABRE,GABRA2,GABRA1,GABRA6,GABRB3,GABRB1,GABRQ,GABRG2,GABRD,GABRG1
LORCASERIN	CHEMBL360328	HTR2C
LORCASERIN HYDROCHLORIDE	CHEMBL2095211	HTR2C
LORLATINIB	CHEMBL3286830	ALK,EML4
LORNOXICAM	CHEMBL1569487	PTGS1,PTGS2,POLI
LOSARTAN	CHEMBL191	AGTR1,AGTR2
LOSARTAN POTASSIUM	CHEMBL995	AGTR1
LOTEPREDNOL ETABONATE	CHEMBL1200865	NR3C1
LOVASTATIN	CHEMBL503	EHMT2,TDP1,VDR,IDH1,RORC,SMN1,SMN2,HMGCR
LOXAPINE	CHEMBL831	DRD3,HTR2A,HTR2C,DRD1,DRD4,DRD2
LOXAPINE HYDROCHLORIDE	CHEMBL1201060	DRD3,HTR2A,HTR2C,DRD4,DRD2
LOXAPINE SUCCINATE	CHEMBL1201155	KCNH2,DRD3,HTR2A,HTR2C,LMNA,BLM,DRD4,DRD2
LUBIPROSTONE	CHEMBL1201134	CLCN2
LULICONAZOLE	CHEMBL2105689	TDP1
LUMACAFTOR	CHEMBL2103870	CFTR
LUMATEPERONE	CHEMBL3306803	HTR2A,DRD2,SLC6A4
LUMATEPERONE TOSYLATE	CHEMBL3233142	HTR2A
LUMIRACOXIB	CHEMBL404108	PTGS2
LURASIDONE HYDROCHLORIDE	CHEMBL1615372	HTR2A,DRD2
LUSPATERCEPT	CHEMBL3039545	TGFB2,TGFB1,TGFB3
LUSUTROMBOPAG	CHEMBL2107831	MPL
LUTETIUM DOTATATE LU-177	CHEMBL3989924	SSTR4,SSTR3,SSTR5,SSTR2,SSTR1
LUTROPIN ALFA	CHEMBL1201419	LHCGR
LYPRESSIN	CHEMBL1200690	AVPR1B,AVPR2,AVPR1A
MACIMORELIN	CHEMBL278623	GHSR
MACIMORELIN ACETATE	CHEMBL2364617	GHSR
MACITENTAN	CHEMBL2103873	EDNRA,EDNRB
MAGNESIUM OXYBATE	CHEMBL4594394	GABBR1,GABBR2
MALATHION	CHEMBL1200468	NFE2L2,TDP1,VDR,HSD17B10
MAPROTILINE	CHEMBL21731	CYP2D6,CYP3A4,TDP1,TP53,ATXN2,MTOR,TSHR,DRD1
MAPROTILINE HYDROCHLORIDE	CHEMBL1237135	KCNH2,CYP2D6,CYP3A4,EHMT2,IDH1,SLC6A2,TDP1
MARALIXIBAT	CHEMBL363392	SLC10A2
MARALIXIBAT CHLORIDE	CHEMBL17879	SLC10A2
MARAVIROC	CHEMBL1201187	CCR5
MARGETUXIMAB	CHEMBL2364649	ERBB2
MASOPROCOL	CHEMBL313972	VDR,HSD17B10,TP53,MPHOSPH8,CBX1,FEN1,RECQL,RGS4,THPO,ALOX15B,EHMT2,HPGD,ATXN2,POLB,POLH,GLA,NFKB1,ALDH1A1,KDM4E,POLK,CYP2C9,ALOX15,POLI
MAZINDOL	CHEMBL781	SLC6A2,SLC6A3,SLC6A4
MEBANAZINE	CHEMBL1909283	MAOA,MAOB
MEBENDAZOLE	CHEMBL685	HIF1A,LMNA,TDP1,CYP1A2,GMNN
MEBEVERINE HYDROCHLORIDE	CHEMBL1446650	LMNA,IDH1
MECAMYLAMINE	CHEMBL267936	PKM,CHRNA7
MECAMYLAMINE HYDROCHLORIDE	CHEMBL1237082	CHRNA3,CHRNB4
MECASERMIN	CHEMBL1201716	IGF1R
MECASERMIN RINFABATE	CHEMBL1201717	IGF1R
MECHLORETHAMINE HYDROCHLORIDE	CHEMBL1201001	RORC,NFE2L2,HTT,TP53
MECLIZINE HYDROCHLORIDE	CHEMBL3989555	HRH1
MECLOCYCLINE SULFOSALICYLATE	CHEMBL261772	TDP1
MECLOFENAMATE SODIUM	CHEMBL1562610	PTGS2,CYP2C9,ALOX5,PTGS1,GMNN
MEDROXYPROGESTERONE ACETATE	CHEMBL717	NFE2L2,RORC,NR3C1,ALDH1A1,NPSR1,PGR,TDP1,ERG,AR
MEDRYSONE	CHEMBL1201173	NR3C1,NFE2L2
MEFENAMIC ACID	CHEMBL686	NFE2L2,PTGS2,HIF1A,CYP2C9,PTGS1,CYP1A2
MEFLOQUINE	CHEMBL416956	TDP1
MEFLOQUINE HYDROCHLORIDE	CHEMBL535650	IDH1,ATXN2,TDP1
MEGESTROL ACETATE	CHEMBL1201139	PGR,NPSR1,NFE2L2,TDP1
MELATONIN	CHEMBL45	CYP1A2,MTNR1B,MTNR1A,BLM
MELOXICAM	CHEMBL599	PTGS2
MELPHALAN	CHEMBL852	EHMT2,NFE2L2,TP53,RORC,NR1H4,TDP1
MEMANTINE	CHEMBL807	GRIN1,GRIN2A,GRIN2B
MEMANTINE HYDROCHLORIDE	CHEMBL1699	GRIN1,GRIN2D,GRIN2A,GRIN2C,GRIN3A,GRIN2B,LMNA,GRIN3B
MENADIONE	CHEMBL590	CYP2D6,EHMT2,VDR,TP53,ALDH1A1,CYP2C19,MAPT,HBB,ATXN2,TDP1,BLM,CYP1A2
MENOTROPINS	CHEMBL2108427	LHCGR,FSHR
MENTHOL	CHEMBL256087	TRPM8,TRPA1
MEPAZINE ACETATE	CHEMBL1712842	MALT1,GLP1R,TDP1
MEPENZOLATE BROMIDE	CHEMBL1724	CHRM1,CHRM3
MEPERIDINE HYDROCHLORIDE	CHEMBL1701	OPRM1
MEPHENTERMINE	CHEMBL1201234	LMNA
MEPHENTERMINE SULFATE	CHEMBL3184799	ADRA2C,ADRA1D,ADRA1B,ADRB2,ADRB1,ADRA1A,ADRB3,ADRA2A,ADRA2B
MEPHENYTOIN	CHEMBL861	SCN11A,SCN1A,SCN4A,SCN10A,SCN9A,SCN2A,SCN5A,SCN3A,SCN7A,SCN8A
MEPHOBARBITAL	CHEMBL45029	LMNA
MEPIVACAINE HYDROCHLORIDE	CHEMBL1200440	SCN11A,SCN1A,SCN4A,SCN10A,SCN9A,SCN2A,SCN5A,SCN3A,SCN7A,SCN8A
MEPOLIZUMAB	CHEMBL2108429	IL5
MEPREDNISONE	CHEMBL1201148	NR3C1
MEPROBAMATE	CHEMBL979	GABRA5,GABRA4,GABRP,GABRB2,GABRG3,GABRA3,GABRE,GABRA2,GABRA1,LMNA,GABRB3,GABRA6,GABRB1,GABRQ,GABRG2,GABRD,GABRG1
MEPTAZINOL	CHEMBL314437	OPRM1
MEQUINOL	CHEMBL544	TYR
MEQUITAZINE	CHEMBL73451	TDP1
MERCAPTOPURINE	CHEMBL1425	TP53,IDH1,ALDH1A1,KDM4E,BAZ2B,HBB,KDM4A,TDP1
MERCAPTOPURINE	CHEMBL1200751	IDH1,BAZ2B,KDM4A,PPAT
MERETHOXYLLINE PROCAINE	CHEMBL1200443	SCN11A,SCN1A,SCN4A,SCN10A,SCN9A,SCN2A,SCN5A,SCN3A,SCN7A,SCN8A
MESALAMINE	CHEMBL704	APEX1,EHMT2,VDR,HSD17B10,POLK,CYP2C19,PPARG,PTGS2,HPGD,RECQL,GLS,ALOX5,PTGS1,CASP1,USP1
MESORIDAZINE	CHEMBL1088	EHMT2
MESORIDAZINE BESYLATE	CHEMBL1201052	HTR2A,DRD2
MESTRANOL	CHEMBL1201151	ESR1,TDP1
METAPROTERENOL SULFATE	CHEMBL1568057	ADRB2,EHMT2
METARAMINOL BITARTRATE	CHEMBL2062262	ADRA1D,ADRA1A,ADRA1B
METERGOLINE	CHEMBL19215	KCNH2,EHMT2,DRD1,BAZ2B,CBX1,TDP1,THPO,GMNN
METFORMIN	CHEMBL1431	LMNA
METFORMIN HYDROCHLORIDE	CHEMBL1703	NDUFAB1,MT-ND6,NDUFB7,NDUFV2,NDUFB2,MT-ND4,NDUFS2,NDUFA9,NDUFA10,NDUFS4,NDUFV3,NDUFA6,NDUFA12,NDUFAF2,NDUFB5,NDUFA2,NDUFB1,NDUFA7,MT-ND5,MT-ND3,NDUFB10,MT-ND1,GPD2,NDUFS3,NDUFA3,NDUFB4,MT-ND4L,NDUFA4L2,NDUFS1,NDUFA4,NDUFA8,NDUFC2,NDUFAF3,NDUFB8,NDUFA5,NDUFS8,NDUFAF4,NDUFB6,NDUFB11,MT-ND2,NDUFS6,NDUFA1,NDUFS5,NDUFA13,NDUFB9,NDUFV1,NDUFAF1,NDUFC1,NDUFB3,NDUFS7,NDUFA11
METHACHOLINE CHLORIDE	CHEMBL1200764	GALR3,BLM,CHRM3,NFE2L2
METHACYCLINE HYDROCHLORIDE	CHEMBL2146123	APEX1,TDP1,POLK,BAZ2B,THRB,FEN1,POLH,RECQL,KDM4A,RACGAP1,POLB,L3MBTL1,POLI
METHADONE HYDROCHLORIDE	CHEMBL1200825	OPRM1,TDP1
METHAMPHETAMINE HYDROCHLORIDE	CHEMBL1200952	SLC6A2,SLC6A3,SLC6A4
METHANDROSTENOLONE	CHEMBL1418176	LMNA,AR,MAPT,TDP1
METHANTHELINE	CHEMBL1201264	CYP2D6
METHANTHELINE BROMIDE	CHEMBL1200988	HRH2
METHAPYRILENE	CHEMBL1411979	CYP2D6
METHAPYRILENE FUMARATE	CHEMBL3187246	HRH1
METHAPYRILENE HYDROCHLORIDE	CHEMBL1255739	KCNH2,HRH1,TDP1
METHAQUALONE	CHEMBL282052	GABRA5,GABRA4,GABRP,GABRB2,GABRG3,GABRA3,GABRE,GABRA2,GABRA1,LMNA,GABRB3,GABRA6,GABRB1,GABRQ,GABRG2,TDP1,GABRD,GABRG1
METHAQUALONE HYDROCHLORIDE	CHEMBL2106829	GABRA5,GABRA4,GABRP,GABRB2,GABRG3,GABRA3,GABRE,GABRA2,GABRA1,GABRA6,GABRB3,GABRB1,GABRQ,GABRG2,GABRD,GABRG1
METHARBITAL	CHEMBL450	GABRA5,GABRA4,GABRP,GABRB2,GABRG3,GABRA3,GABRE,GABRA2,GABRA1,GABRA6,GABRB3,GABRB1,GABRQ,GABRG2,GABRD,GABRG1
METHAZOLAMIDE	CHEMBL19	CA2,EHMT2,CA4,CA7,CA1
METHDILAZINE	CHEMBL1200959	HRH1
METHDILAZINE HYDROCHLORIDE	CHEMBL1200532	HRH1,TDP1
METHIMAZOLE	CHEMBL1515	LMNA,TPO,EHMT2
METHIXENE HYDROCHLORIDE	CHEMBL1200426	IDH1,ATXN2,CHRM1,HTR2C
METHOCARBAMOL	CHEMBL1201117	CA1
METHOHEXITAL SODIUM	CHEMBL30219	GABRA5,GABRA4,GABRP,GABRB2,GABRG3,GABRA3,GABRE,GABRA2,GABRA1,GABRA6,GABRB3,GABRB1,GABRQ,GABRG2,GABRD,GABRG1
METHOTREXATE	CHEMBL34259	APEX1,EHMT2,NFE2L2,HSD17B10,TP53,MPHOSPH8,VDR,PPARG,NCOA3,DHFR,POLB,POLH,LMNA,IDH1,TDP1,POLI
METHOTREXATE SODIUM	CHEMBL3244648	DHFR
METHOXAMINE HYDROCHLORIDE	CHEMBL1201103	ADRA1D,BLM,ADRA1A,ADRA1B
METHOXSALEN	CHEMBL416	CYP1A2,CYP2D6,CYP3A4,ESR1
METHOXY POLYETHYLENE GLYCOL-EPOETIN BETA	CHEMBL3707314	EPOR
METHOXYFLURANE	CHEMBL1341	GABRA5,GABRA4,GABRP,GABRB2,GABRG3,GABRA3,GABRE,GABRA2,GABRA1,GLRA1,GLRB,GABRA6,GABRB3,GABRB1,GABRQ,GABRG2,GABRD,GABRG1
METHSCOPOLAMINE	CHEMBL376897	CHRM2,CHRM4
METHSCOPOLAMINE BROMIDE	CHEMBL1354199	CHRM1,CHRM3
METHSUXIMIDE	CHEMBL697	CACNA1H,CACNA1I,CACNA1G
METHYCLOTHIAZIDE	CHEMBL1577	SLC12A3
METHYL AMINOLEVULINATE HYDROCHLORIDE	CHEMBL1201093	LMNA,KDM4E
METHYL NICOTINATE	CHEMBL379845	ALDH1A1
METHYL SALICYLATE	CHEMBL108545	LMNA
METHYLATROPINE NITRATE	CHEMBL516476	SMN2,SMN1
METHYLDOPA	CHEMBL459	ADRA2C,HSD17B10,MPHOSPH8,CBX1,FEN1,RECQL,RGS4,APEX1,EHMT2,BAZ2B,KDM4A,POLB,BLM,ADRA2B,TDP1,ALDH1A1,KDM4E,POLK,ADRA2A,POLI,GMNN
METHYLDOPATE HYDROCHLORIDE	CHEMBL1200432	ADRA2A,ADRA2C,ADRA2B
METHYLENE BLUE	CHEMBL550495	TP53,ALDH1A1,THRB,RECQL,TNF,NR1H4
METHYLENE BLUE	CHEMBL191083	TDP1,POLK,THRB,FEN1,MAPT,RECQL,MEN1,KMT2A,BLM,POLI
METHYLERGONOVINE	CHEMBL1201356	EHMT2,VDR,ALDH1A1,HTR2B,RECQL,RGS4,DRD1
METHYLERGONOVINE MALEATE	CHEMBL1200843	HTR2B,DRD1
METHYLNALTREXONE BROMIDE	CHEMBL1201770	OPRM1
METHYLPHENIDATE	CHEMBL796	SLC6A2,SLC6A3
METHYLPHENIDATE HYDROCHLORIDE	CHEMBL1722	LMNA,SLC6A2,SLC6A3
METHYLPREDNISOLONE	CHEMBL650	NR3C1,NFE2L2,HIF1A
METHYLPREDNISOLONE ACETATE	CHEMBL1364144	NR3C1,NFE2L2
METHYLPREDNISOLONE SODIUM SUCCINATE	CHEMBL1201081	NR3C1
METHYLTESTOSTERONE	CHEMBL1395	NR3C1,ESR1,RORC,AR
METHYPRYLON	CHEMBL1200790	GABRA5,GABRA4,GABRP,GABRB2,GABRG3,GABRA3,GABRE,GABRA2,GABRA1,GABRA6,GABRB3,GABRB1,GABRQ,GABRG2,GABRD,GABRG1
METHYSERGIDE MALEATE	CHEMBL3989558	EHMT2,HTR2C,HIF1A,HTR2B,HTR1A
METILDIGOXIN	CHEMBL1697843	TDP1
METIPRANOLOL HYDROCHLORIDE	CHEMBL1200947	ADRB1,ADRB2
METOCLOPRAMIDE	CHEMBL86	HTR3A,HTR3E,LMNA,HTR3D,HTR3B,HTR3C
METOCLOPRAMIDE HYDROCHLORIDE	CHEMBL1200940	HTR4,DRD2,HTR3A
METOCURINE IODIDE	CHEMBL1739	CHRNB1,CHRNG,CHRNE,CHRNA1,CHRND
METOLAZONE	CHEMBL878	SLC12A3,HSD17B10
METOPROLOL FUMARATE	CHEMBL3989566	ADRB1
METOPROLOL SUCCINATE	CHEMBL2356097	ADRB1
METOPROLOL TARTRATE	CHEMBL2062335	ADRB1,NPSR1,NPY1R
METRELEPTIN	CHEMBL2107857	LEPR
METRONIDAZOLE	CHEMBL137	ALDH1A1
METYRAPONE	CHEMBL934	CYP3A4
METYROSINE	CHEMBL1200862	TH
MEXILETINE HYDROCHLORIDE	CHEMBL1200606	SCN11A,SCN1A,SCN4A,SCN10A,SCN9A,SCN2A,LMNA,SCN5A,SCN3A,SCN7A,SCN8A
MIANSERIN	CHEMBL6437	HSPA5,HTR3A,HTR2A,HTR2C,LMNA,HTR4,DRD1
MIANSERIN HYDROCHLORIDE	CHEMBL544428	BAZ2B,EHMT2
MIBEFRADIL	CHEMBL45816	SCN11A,KCNH2,CYP3A4,SCN4A,MAPK1,THPO,CYP2D6,ATAD5,CACNA1C,SCN2A,ATXN2,SCN5A,SCN3A,CACNA1H,CACNA1F,SCN10A,MTOR,CACNA1G,CACNA1D,SCN1A,SCN9A,CACNA1S,SCN8A,SCN7A,CACNA1B
MIBEFRADIL DIHYDROCHLORIDE	CHEMBL1534525	KCNH2,HTT,CACNA1I,NPSR1,TDP1,CACNA1H,CACNA1G
MICONAZOLE	CHEMBL91	CYP2D6,CYP3A4,VDR,IDH1,CYP2C19,LMNA,CYP2C9,KDM4A,HSP90AA1,TDP1,CYP1A2
MICONAZOLE NITRATE	CHEMBL1559	IDH1,BAZ2B,RECQL,HSP90AA1,TDP1,GMNN
MIDAZOLAM	CHEMBL655	GABRA5,GABRA4,GABRP,GABRB2,GABRG3,GABRA3,GABRE,GABRA2,GABRA1,GABRA6,GABRB3,GABRB1,GABRQ,GABRG2,GABRD,GABRG1
MIDAZOLAM HYDROCHLORIDE	CHEMBL1200420	GABRA5,GABRA4,GABRP,GABRB2,GABRG3,GABRA3,GABRE,GABRA2,GABRA1,GABRA6,GABRB3,GABRB1,GABRQ,GABRG2,GABRD,GABRG1
MIDODRINE HYDROCHLORIDE	CHEMBL1200461	ADRA1D,ADRA1A,ADRA1B
MIDOSTAURIN	CHEMBL608533	YES1,FLT3,PRKCZ,PRKCG,PRKCD,PDGFRA,PDGFRB,PRKCQ,PRKCE,PRKCB,PRKCI,PRKD1,KIT,KDR,PRKCH,PRKD3,PRKCA
MIFAMURTIDE	CHEMBL2107354	NOD2
MIFEPRISTONE	CHEMBL1276308	GNAS,EHMT2,TDP1,NFE2L2,NR3C1,MPHOSPH8,CBX1,BAZ2B,NPSR1,PGR,KDM4A,MTOR,DRD1,AR
MIGALASTAT	CHEMBL110458	GBA,GLA,GAA
MIGALASTAT HYDROCHLORIDE	CHEMBL2107355	GLA
MIGLITOL	CHEMBL1561	MGAM,GAA
MIGLUSTAT	CHEMBL1029	UGCG
MILNACIPRAN HYDROCHLORIDE	CHEMBL4297064	SLC6A2,SLC6A4
MILRINONE	CHEMBL189	BLM,TDP1
MILRINONE LACTATE	CHEMBL1200977	PDE3A
MINAPRINE	CHEMBL278819	ACHE,HTR2A,HTR2C,HTR2B,DRD1,CHRM1,DRD2,MAOA
MINAPRINE HYDROCHLORIDE	CHEMBL1364551	ACHE,HTR2A,HTR2C,HTR2B,DRD1,CHRM1,DRD2,MAOA
MINOCYCLINE HYDROCHLORIDE	CHEMBL1200881	APEX1,TDP1
MINOXIDIL	CHEMBL802	KCNJ11,ABCC9
MIRABEGRON	CHEMBL2095212	ADRB3
MIRTAZAPINE	CHEMBL654	CYP2D6,ADRA2C,HTR2A,HTR2C,CYP2C19,ADRA2A,CYP2C9,ADRA2B
MISOPROSTOL	CHEMBL606	LMNA,NPSR1,PTGER3,TDP1
MITOBRONITOL	CHEMBL447629	TDP1
MITOMYCIN	CHEMBL105	TDP1
MITOTANE	CHEMBL1670	KCNH2,RORC,NFE2L2,CYP11B1,ATM,CYP11A1,BLM
MITOXANTRONE	CHEMBL58	WRN,TP53,ABCC1,MAPK1,MPHOSPH8,CBX1,FEN1,ARSA,RECQL,RGS4,SMAD3,THPO,ATAD5,EHMT2,ATXN2,KDM4A,BLM,RAD52,HTT,POLH,TDP1,YES1,NFKB1,POLK,LMNA,RACGAP1,MTOR,POLI
MITOXANTRONE HYDROCHLORIDE	CHEMBL1417019	WRN,VDR,TP53,IDH1,MAPK1,MPHOSPH8,CBX1,FEN1,RECQL,APEX1,ATAD5,EHMT2,BAZ2B,ATXN2,KDM4A,TOP2A,POLB,BLM,L3MBTL1,RAD52,POLH,TDP1,PAX8,POLK,KDM4E,NPSR1,MAPT,RACGAP1,KAT2A,POLI
MIVACURIUM CHLORIDE	CHEMBL984	CHRNB1,CHRNG,CHRNE,CHRNA1,CHRND
MIZOLASTINE	CHEMBL94454	KCNH2,HRH1
MOBOCERTINIB	CHEMBL4650319	EGFR
MOCLOBEMIDE	CHEMBL86304	MAOA
MODAFINIL	CHEMBL1373	LMNA,SLC6A3
MOEXIPRIL HYDROCHLORIDE	CHEMBL1200534	ACE
MOGAMULIZUMAB	CHEMBL1743041	CCR4
MOLINDONE	CHEMBL460	EHMT2,DRD1
MOLINDONE HYDROCHLORIDE	CHEMBL1200419	HTR2A,DRD2
MOLSIDOMINE	CHEMBL1329455	THRB,HIF1A
MOMETASONE FUROATE	CHEMBL1161	IDH1,NR3C1,TDP1
MONOBENZONE	CHEMBL1388	TYR,CYP1A2,TDP1
MONOMETHYL FUMARATE	CHEMBL589586	KEAP1
MONTELUKAST	CHEMBL787	CYSLTR1
MONTELUKAST SODIUM	CHEMBL1200681	CYSLTR1,POLK,POLH,KDM4A,POLI
MORICIZINE	CHEMBL1075	CYP3A4
MORICIZINE HYDROCHLORIDE	CHEMBL1200334	SCN11A,SCN1A,SCN4A,SCN10A,SCN9A,SCN2A,SCN5A,SCN3A,SCN7A,SCN8A
MORPHINE	CHEMBL70	OPRK1,OPRD1,OPRM1
MORPHINE SULFATE	CHEMBL2103744	OPRM1
MOXETUMOMAB PASUDOTOX	CHEMBL1743043	EEF2,CD22
MOXISYLYTE	CHEMBL159226	ADRA2C,PKM,ADRA1D,ADRA1B,ADRA2A,ADRA1A,ADRA2B,CYP1A2
MOXONIDINE	CHEMBL19236	LMNA,ADRA2A,NISCH
MUPIROCIN	CHEMBL719	TDP1
MUROMONAB-CD3	CHEMBL1201608	CD3D,CD3E,CD3G
MYCOPHENOLATE MOFETIL	CHEMBL1456	IMPDH1,IMPDH2,TDP1
MYCOPHENOLATE MOFETIL HYDROCHLORIDE	CHEMBL1200955	IMPDH1,IMPDH2
MYCOPHENOLIC ACID	CHEMBL866	SNCA,IMPDH2,TDP1,HSD17B10,PPARG,LMNA,SMN1,IMPDH1,SMN2
NABILONE	CHEMBL2218896	CNR1,CNR2
NABUMETONE	CHEMBL1070	RAPGEF4,PTGS2,LMNA,SMN1,CYP1A2,SMN2
NADOLOL	CHEMBL649	RECQL,ADRB1,ADRB2
NAFARELIN ACETATE	CHEMBL1200671	GNRHR
NAFCILLIN SODIUM	CHEMBL1568276	LMNA
NAFTIFINE HYDROCHLORIDE	CHEMBL1200493	ATM
NALBUPHINE	CHEMBL895	OPRK1,OPRM1
NALBUPHINE HYDROCHLORIDE	CHEMBL1201132	OPRK1,OPRD1,OPRM1
NALDEMEDINE	CHEMBL2105755	OPRM1
NALDEMEDINE TOSYLATE	CHEMBL3039508	OPRM1
NALIDIXIC ACID	CHEMBL5	LMNA,BAZ2B,EHMT2
NALMEFENE	CHEMBL982	OPRK1,OPRD1,OPRM1
NALMEFENE HYDROCHLORIDE	CHEMBL1201152	OPRK1,OPRD1,OPRM1
NALOXEGOL OXALATE	CHEMBL2219416	OPRM1
NALOXONE	CHEMBL80	OPRK1,OPRD1,OPRM1
NALOXONE HYDROCHLORIDE	CHEMBL1718	OPRK1,OPRD1,OPRM1,EHMT2
NALTREXONE	CHEMBL19019	OPRK1,OPRD1,OPRM1
NALTREXONE HYDROCHLORIDE	CHEMBL1201149	OPRK1,OPRD1,OPRM1
NANDROLONE DECANOATE	CHEMBL1200946	AR
NANDROLONE PHENPROPIONATE	CHEMBL1200412	AR
NAPHAZOLINE	CHEMBL761	CYP2D6,ADRA2C,ADRA1A,MAPT
NAPHAZOLINE HYDROCHLORIDE	CHEMBL1706	ADRA2C,ADRA1D,ADRA1B,ADRA2A,ADRA1A,ADRA2B,TAAR1
NAPROXEN	CHEMBL154	PTGS1,PTGS2,CBX1
NAPROXEN SODIUM	CHEMBL1200806	LMNA,PTGS1,PTGS2,TARDBP
NARATRIPTAN	CHEMBL1278	HTR1D
NARATRIPTAN HYDROCHLORIDE	CHEMBL1200601	HTR1B,HTR1D
NATALIZUMAB	CHEMBL1201607	ITGB7,ITGB1,ITGA4
NATEGLINIDE	CHEMBL783	KCNJ11,ABCC8
NEBIVOLOL	CHEMBL434394	KCNH2,SCN5A
NEBIVOLOL HYDROCHLORIDE	CHEMBL1201731	ADRB1,ADRB2
NECITUMUMAB	CHEMBL1743047	EGFR
NEFAZODONE	CHEMBL623	TDP1
NEFAZODONE HYDROCHLORIDE	CHEMBL1200492	NFE2L2,HTR2A,HTR2C,SLC6A2,SLC6A4,LMNA,TDP1
NELFINAVIR	CHEMBL584	ABCB1
NELFINAVIR MESYLATE	CHEMBL1205	ATXN2,RORC,NFE2L2
NEOSTIGMINE BROMIDE	CHEMBL54126	LMNA
NEOSTIGMINE METHYLSULFATE	CHEMBL211471	ACHE,NFE2L2
NEPAFENAC	CHEMBL1021	PTGS1,PTGS2
NERATINIB	CHEMBL180022	YES1,EGFR,ERBB4,ERBB2
NERATINIB MALEATE	CHEMBL3989921	EGFR,ERBB4,ERBB2
NESIRITIDE	CHEMBL1201668	NPR1
NETARSUDIL DIMESYLATE	CHEMBL4594251	ROCK1,ROCK2
NETUPITANT	CHEMBL206253	TACR1
NEVIRAPINE	CHEMBL57	LMNA,TDP1
NIACIN	CHEMBL573	HCAR2
NIALAMIDE	CHEMBL1256841	KDM4E,EHMT2,MAOA,MAOB
NICARDIPINE	CHEMBL1484	ATAD5,EHMT2,TDP1,CBX1,CACNA1C,MTOR,ATXN2,DRD1,ABCB1
NICARDIPINE HYDROCHLORIDE	CHEMBL1200326	KCNH2,CACNA1D,EHMT2,CACNA1F,MPHOSPH8,CACNA1C,CACNA1S,TDP1
NICERGOLINE	CHEMBL1372950	TDP1
NICLOSAMIDE	CHEMBL1448	GNAS,CYP3A4,TP53,IDH1,FZD1,THPO,SMN2,CYP2D6,EHMT2,NPC1,HIF1A,ATXN2,SMN1,AHR,HTT,TDP1,TSHR,RXRA,PMP22,NFE2L2,RAB9A,PKM,CYP2C19,LMNA,CYP2C9,MTOR,CYP1A2,GMNN
NICORANDIL	CHEMBL284906	CYP2C19,CYP2C9
NICOTINE	CHEMBL3	CHRNA4,CHRNB2,CHRNB4,CHRNA1,CHRNA7,CHRNA3
NICOTINE POLACRILEX	CHEMBL1201536	CHRNB2,CHRNA4
NIFEDIPINE	CHEMBL193	CYP3A4,VDR,HSD17B10,MAPK1,MPHOSPH8,CBX1,RGS4,ATAD5,EHMT2,RORC,BAZ2B,CACNA1C,HIF1A,HPGD,ATXN2,CACNA1F,DRD1,TDP1,CACNA1D,NFKB1,NFE2L2,ALDH1A1,KDM4E,NR3C1,MAPT,CACNA1S,CYP1A2,GMNN
NIFUROXAZIDE	CHEMBL244888	NFE2L2,IDH1,ALDH1A1,NPSR1,TDP1,MITF
NILOTINIB	CHEMBL255863	KCNH2,CACNA1D,CACNA1F,CACNA1C,CACNA1S
NILOTINIB HYDROCHLORIDE MONOHYDRATE	CHEMBL1201740	ABL1,BCR
NILUTAMIDE	CHEMBL1274	NFE2L2,CYP2C19,TDP1,CYP1A2,AR
NIMESULIDE	CHEMBL56367	APEX1,EHMT2,LMNA,CYP2C9,TDP1,TSHR
NIMODIPINE	CHEMBL1428	CACNA1D,ATAD5,CACNA1F,CACNA1C,NR3C2,LMNA,CACNA1S,TDP1
NINTEDANIB ESYLATE	CHEMBL3039504	FGFR1,FGFR2,FLT4,PDGFRA,PDGFRB,FGFR4,FGFR3,KDR,FLT1
NIRAPARIB	CHEMBL1094636	PARP2,PARP1
NIRAPARIB TOSYLATE	CHEMBL3989922	PARP2,PARP1
NISOLDIPINE	CHEMBL1726	CACNA1D,EHMT2,VDR,CACNA1F,CACNA1C,CACNA1S,TDP1,GMNN
NITAZOXANIDE	CHEMBL1401	AHR,VDR,RAB9A,PKM,TP53,NFE2L2,NPC1,NPSR1,SMN1,SMN2
NITISINONE	CHEMBL1337	HPD
NITRAZEPAM	CHEMBL13209	HPGD
NITREFAZOLE	CHEMBL1909285	ADH1B,ADH4,ADH1C,ADH5,ADH6,ADH7,ADH1A
NITRENDIPINE	CHEMBL475534	CACNA1D,KCNH2,CACNA1F,CACNA1C,CACNA1S,TDP1
NITRIC OXIDE	CHEMBL1200689	GUCY1B2,GUCY1A2,GUCY1B1,GUCY1A1
NITROFURANTOIN	CHEMBL572	RORC,NFE2L2,LMNA,TDP1,USP1
NITROFURAZONE	CHEMBL869	LMNA,NFE2L2,TDP1
NITROGLYCERIN	CHEMBL730	GUCY1B2,GUCY1A2,GUCY1B1,GUCY1A1
NIVOLUMAB	CHEMBL2108738	PDCD1
NIZATIDINE	CHEMBL3183075	HRH2
NOMIFENSINE	CHEMBL273575	EHMT2
NOMIFENSINE MALEATE	CHEMBL1256842	KCNH2,SLC6A2,SENP1,SLC6A4,LMNA,SLC6A3
NONOXYNOL 9	CHEMBL1410	LMNA
NORELGESTROMIN	CHEMBL1200807	PGR,TDP1
NOREPINEPHRINE	CHEMBL1437	APEX1,EHMT2,VDR,POLK,FEN1,POLH,MAPT,LMNA,RECQL,ADRA2A,KDM4A,ADRA1A,ADRB3,ADRA2B,BLM,POLI,DRD1
NOREPINEPHRINE BITARTRATE	CHEMBL1434513	ADRA2C,EHMT2,DRD3,ADRA1D,ADRA1B,ADRB2,ADRB1,ADRA1A,ADRB3,ADRA2A,ADRA2B,L3MBTL1,POLI
NORETHINDRONE	CHEMBL1162	PGR
NORETHINDRONE ACETATE	CHEMBL1201146	PGR,TDP1
NORETHYNODREL	CHEMBL1387	PGR,TDP1
NORFLOXACIN	CHEMBL9	KDM4E,EHMT2
NORGESTIMATE	CHEMBL1200934	PGR,TDP1
NORGESTREL	CHEMBL2107797	PGR,HSPA5
NORTRIPTYLINE	CHEMBL445	CYP2D6,TDP1,TP53,LMNA,ATXN2,DRD1
NORTRIPTYLINE HYDROCHLORIDE	CHEMBL1201156	KCNH2,IDH1,SLC6A2,GLP1R,NPSR1,SLC6A4,TDP1
NOSCAPINE	CHEMBL364713	CYP2C19,CYP2C9
OBETICHOLIC ACID	CHEMBL566315	NR1H4
OBINUTUZUMAB	CHEMBL1743048	MS4A1
OCRELIZUMAB	CHEMBL2108041	MS4A1
OCRIPLASMIN	CHEMBL2095222	COL11A1,LAMA1,LAMA5,COL18A1,COL4A5,LAMC2,COL27A1,COL6A1,LAMA4,COL28A1,COL6A5,FN1,LAMC1,COL1A1,LAMB1,COL2A1,LAMA3,LAMB2,COL11A2,COL5A2,COL4A1,COL4A6,LAMB4,COL3A1,COL24A1,COL6A2,COL4A4,COL5A1,COL4A2,COL6A6,COL4A3,LAMC3,COL15A1,COL1A2,LAMB3,LAMA2,COL6A3,COL5A3
OCTOCRYLENE	CHEMBL1201147	TDP1,AR
OCTREOTIDE	CHEMBL1680	SSTR5,SSTR3,SSTR2
OCTREOTIDE ACETATE	CHEMBL1200480	SSTR4,SSTR3,SSTR5,SSTR2,SSTR1
ODEVIXIBAT	CHEMBL4297588	SLC10A2
OFATUMUMAB	CHEMBL1201836	MS4A1
OFLOXACIN	CHEMBL4	TDP1,HSD17B10
OLANZAPINE	CHEMBL715	GAA,DRD3,HTR2A,HTR2C,DRD4,DRD2
OLANZAPINE PAMOATE	CHEMBL3989694	DRD3,HTR2A,HTR2C,DRD4,DRD2
OLAPARIB	CHEMBL521686	PARP2,PARP3,PARP1
OLARATUMAB	CHEMBL1743049	PDGFRA
OLICERIDINE	CHEMBL2443262	OPRM1
OLMESARTAN MEDOXOMIL	CHEMBL1200692	AGTR1
OLODATEROL HYDROCHLORIDE	CHEMBL2105743	ADRB2
OLOPATADINE HYDROCHLORIDE	CHEMBL1719	HRH1
OLSALAZINE	CHEMBL425	KMT2A,MEN1
OLSALAZINE SODIUM	CHEMBL1201013	PTGS1,PTGS2,PPARG,ALOX5
OMALIZUMAB	CHEMBL1201589	IGHE
OMEPRAZOLE	CHEMBL1503	CYP3A4,EHMT2,ATP4A,VDR,NFE2L2,CYP2C19,KDM4E,BAZ2B,CBX1,HPGD,MCL1,KDM4A,PLK1,ATP4B
OMEPRAZOLE MAGNESIUM	CHEMBL1567328	EHMT2,ATP4A,TDP1,KDM4A,ATP4B
ONABOTULINUMTOXINA	CHEMBL1201574	SNAP25
ONAPRISTONE	CHEMBL1908373	NR3C1,PGR
ONASEMNOGENE ABEPARVOVEC	CHEMBL4297240	SMN2,SMN1
ONDANSETRON	CHEMBL46	HTR3A,HTR3E,HTR3D,HTR3B,HTR3C
ONDANSETRON HYDROCHLORIDE	CHEMBL3186492	HTR3A
OPICAPONE	CHEMBL1089318	COMT
OPRELVEKIN	CHEMBL1201573	IL11RA
ORLISTAT	CHEMBL175247	LIPF,FASN,PNLIP,TDP1
ORPHENADRINE CITRATE	CHEMBL1200395	SCN11A,GRIN1,SCN4A,GRIN2C,GRIN2B,EHMT2,GRIN2A,GRIN3A,SCN2A,KDM4A,SCN5A,SCN3A,GRIN2D,SCN10A,SLC6A2,HRH1,TDP1,GRIN3B,SCN1A,SCN9A,LMNA,SCN8A,SCN7A
ORPHENADRINE HYDROCHLORIDE	CHEMBL1201023	SCN11A,KCNH2,GRIN1,SCN4A,GRIN2C,GRIN2B,GRIN2A,GRIN3A,SCN2A,SCN5A,SCN3A,GRIN2D,SCN10A,SLC6A2,HRH1,GRIN3B,SCN1A,NPSR1,SCN9A,SCN8A,SCN7A
OSILODROSTAT PHOSPHATE	CHEMBL3707393	CYP11B1
OSIMERTINIB	CHEMBL3353410	EGFR
OSIMERTINIB MESYLATE	CHEMBL3545063	EGFR
OSPEMIFENE	CHEMBL2105395	ESR1,ESR2
OUABAIN	CHEMBL222863	ATAD5,NFE2L2,TP53,IDH1,KLF5,LMNA,TDP1,SMAD3,GMNN
OUABAIN	CHEMBL1889436	NR3C1
OXALIPLATIN	CHEMBL414804	TDP1
OXANDROLONE	CHEMBL1200436	AR
OXAPROZIN	CHEMBL1071	LMNA,PTGS1,PTGS2
OXAPROZIN POTASSIUM	CHEMBL1200463	PTGS1,PTGS2
OXATOMIDE	CHEMBL13828	KCNH2,CYP2D6,PKM,HIF1A,TDP1,CACNA1H
OXAZEPAM	CHEMBL568	GABRA5,GABRA4,GABRP,GABRB2,GABRG3,GABRA3,GABRE,GABRA2,GABRA1,LMNA,GABRB3,GABRA6,GABRB1,GABRQ,GABRG2,GABRD,GABRG1
OXCARBAZEPINE	CHEMBL1068	SCN11A,SCN1A,VDR,SCN4A,SCN10A,SCN9A,SCN2A,SCN5A,SCN3A,SCN7A,SCN8A
OXIGLUTATIONE	CHEMBL1372	GSR
OXITRIPTAN	CHEMBL350221	EHMT2,HTR2A,ALDH1A1,HTR2C,LMNA,HTR2B,RGS4
OXPRENOLOL HYDROCHLORIDE	CHEMBL1200745	ADRB1,ADRB2
OXTRIPHYLLINE	CHEMBL1200434	ADORA3,PDE4D,PDE3B,PDE3A,ADORA2A,ADORA2B,PDE4A,ADORA1,PDE4B,PDE4C
OXYBENZONE	CHEMBL1625	HTT,ALDH1A1,CYP2C19,HPGD,CYP1A2
OXYBUTYNIN	CHEMBL1231	CHRM2,CHRM3
OXYBUTYNIN CHLORIDE	CHEMBL1133	KCNH2,CHRM2,CHRM3,TDP1
OXYCODONE	CHEMBL656	OPRM1
OXYCODONE HYDROCHLORIDE	CHEMBL1200890	OPRM1
OXYCODONE TEREPHTHALATE	CHEMBL3989826	OPRM1
OXYMETAZOLINE	CHEMBL762	CYP2D6,CYP3A4,LMNA,ADRA2A,ADRA1A,TDP1
OXYMETAZOLINE HYDROCHLORIDE	CHEMBL1200791	KCNH2,ADRA2C,ADRA1D,ADRA1B,ADRA2A,ADRA1A,HTR1A,ADRA2B,BLM
OXYMETHOLONE	CHEMBL1200585	EHMT2,NFE2L2,ALDH1A1,NPSR1,ESR1,TDP1,AR
OXYMORPHONE	CHEMBL963	OPRM1
OXYMORPHONE HYDROCHLORIDE	CHEMBL1200794	OPRK1,OPRD1,OPRM1
OXYPHENBUTAZONE	CHEMBL1228	EHMT2,VDR,NFE2L2,ATXN2,KDM4A,PLK1,TDP1,SMAD3
OXYPHENBUTAZONE	CHEMBL3989676	PTGS1,PTGS2
OXYPHENCYCLIMINE HYDROCHLORIDE	CHEMBL1200891	CHRM1,CHRM3
OXYPHENONIUM BROMIDE	CHEMBL1200906	CHRM1,CHRM3,NFE2L2
OXYPURINOL	CHEMBL859	XDH
OXYTETRACYCLINE	CHEMBL1517	APEX1,KAT2A,EHMT2,WRN,POLK,BAZ2B,CBX1,THRB,FEN1,HIF1A,MAPT,RECQL,POLH,KDM4A,GLS,PLK1,POLB
OXYTETRACYCLINE HYDROCHLORIDE	CHEMBL1607480	VDR,HSD17B10,ALDH1A1,POLK,HPGD,GLS,ESR1,TDP1,ALOX15
OXYTOCIN	CHEMBL395429	AVPR2,OXTR,AVPR1A,AVPR1B
OZANIMOD	CHEMBL3707247	S1PR1,S1PR5
OZANIMOD HYDROCHLORIDE	CHEMBL3707246	S1PR1
PACLITAXEL	CHEMBL428647	TUBA4A,TUBB8,TUBA1B,TUBB2A,AR,ITGAV,TUBB2B,TUBA1A,TUBA3C,TUBB3,TUBB4A,TUBB4B,MTOR,TUBB1,TDP1,TUBA1C,TUBB,PMP22,ITGB3,LMNA,TUBB6,ABCB1,TUBA3E,GMNN
PADIMATE O	CHEMBL1323699	LMNA,HSD17B10
PALBOCICLIB	CHEMBL189963	DYRK1A,ALK,TAOK1,RET,ROCK2,PRKAA1,CDK6,MAP4K2,CDK9,MAPK8,CCND1,MAP4K4,CHEK1,PRKX,PAK4,DYRK1B,LRRK2,MET,CDK5,CLK4,CDK4,CLK2,NEK2,MAPK9,PRKD3,MAP4K5,MST1R,RPS6KA3,DAPK3
PALIFERMIN	CHEMBL1201821	FGFR2
PALIPERIDONE	CHEMBL1621	KCNH2,EHMT2,HTR2A,DRD1,DRD2
PALIPERIDONE PALMITATE	CHEMBL2107360	HTR2A,DRD2
PALONOSETRON	CHEMBL1189679	KCNH2
PALONOSETRON HYDROCHLORIDE	CHEMBL1720	HTR3A,TDP1
PAMIDRONATE DISODIUM	CHEMBL3989401	FDPS
PANCURONIUM	CHEMBL185073	MTOR
PANCURONIUM BROMIDE	CHEMBL1200757	CHRNB1,CHRNG,CHRNE,LMNA,CHRNA1,CHRND,RAD52
PANITUMUMAB	CHEMBL1201827	EGFR
PANOBINOSTAT LACTATE	CHEMBL3545368	HDAC6,HDAC4,HDAC11,HDAC3,HDAC5,HDAC9,HDAC8,HDAC1,HDAC7,HDAC2,HDAC10
PANTOPRAZOLE	CHEMBL1502	VDR
PANTOPRAZOLE SODIUM	CHEMBL3989559	ATP4A,ATP4B
PAPAVERINE	CHEMBL19224	CYP3A4,EHMT2,NFE2L2,CREBBP,CBX1,TDP1,THPO
PAPAVERINE HYDROCHLORIDE	CHEMBL98123	NFE2L2,HPGD,TDP1,BLM,USP1
PARAMETHADIONE	CHEMBL1100	CACNA1H,CACNA1I,CACNA1G
PARAMETHASONE ACETATE	CHEMBL1200342	NR3C1
PARATHYROID HORMONE	CHEMBL2108078	PTH1R
PARECOXIB	CHEMBL1206690	PTGS2
PARECOXIB SODIUM	CHEMBL296913	PTGS2
PARGYLINE HYDROCHLORIDE	CHEMBL1200425	BLM,MAOA,MAOB
PARICALCITOL	CHEMBL1200622	VDR
PAROXETINE	CHEMBL490	CACNA1D,EHMT2,CACNA1F,CACNA1C,MTOR,ATXN2,P2RX4,CACNA1S,TDP1
PAROXETINE HYDROCHLORIDE	CHEMBL1708	KCNH2,EHMT2,TP53,IDH1,MPHOSPH8,GLP1R,SLC6A4,ATXN2,TDP1,THPO
PAROXETINE MESYLATE	CHEMBL1200609	SLC6A4
PASIREOTIDE DIASPARTATE	CHEMBL3039588	SSTR1,SSTR3,SSTR2,SSTR5
PASIREOTIDE PAMOATE	CHEMBL3545188	SSTR2,SSTR1,SSTR3,SSTR5
PAZOPANIB	CHEMBL477772	FGFR1,FYN,ALK,CDK7,TAOK1,RET,LIMK1,AURKB,CSF1R,AURKA,LTK,MAPK8,MAP4K4,FLT1,MET,ABL1,PDGFRA,PDGFRB,IGF1R,NEK2,TDP1,MAPK9,KDR,YES1,LCK,PTK2,TNK2
PAZOPANIB HYDROCHLORIDE	CHEMBL1201733	ITK,FGFR1,LCK,FLT4,PDGFRA,PDGFRB,FGFR3,KIT,KDR,FLT1,CSF1R
PEGAPTANIB SODIUM	CHEMBL1201421	VEGFA
PEGCETACOPLAN	CHEMBL4298211	C3
PEGFILGRASTIM	CHEMBL1201568	CSF3R
PEGINESATIDE ACETATE	CHEMBL1963684	EPOR
PEGINTERFERON ALFA-2A	CHEMBL1201560	IFNAR2,IFNAR1
PEGINTERFERON ALFA-2B	CHEMBL1201561	IFNAR2,IFNAR1
PEGINTERFERON BETA-1A	CHEMBL2108677	IFNAR2,IFNAR1
PEGVISOMANT	CHEMBL1201515	GHR
PEMBROLIZUMAB	CHEMBL3137343	PDCD1
PEMETREXED	CHEMBL225072	TDP1
PEMETREXED DISODIUM	CHEMBL2360464	GART,TYMS,DHFR,TDP1
PEMIGATINIB	CHEMBL4297522	FGFR2,FGFR3,FGFR1
PENBUTOLOL SULFATE	CHEMBL2361370	ADRB1,ADRB2,TDP1
PENCICLOVIR	CHEMBL1540	TDP1
PENICILLIN G POTASSIUM	CHEMBL1223	FPR1
PENTAERYTHRITOL TETRANITRATE	CHEMBL466659	GUCY1A2,ALDH1A1,GUCY1B1,GUCY1A1,GUCY1B2
PENTAGASTRIN	CHEMBL1328	CCKBR
PENTAMIDINE ISETHIONATE	CHEMBL361506	TDP1,PKM,POLK,POLH,MTOR,POLB,POLI
PENTAZOCINE HYDROCHLORIDE	CHEMBL3989510	SIGMAR1
PENTAZOCINE LACTATE	CHEMBL3989509	SIGMAR1
PENTETIC ACID	CHEMBL780	KDM4E,CYP2C19,LMNA,BLM,GMNN
PENTOBARBITAL	CHEMBL448	GABRA5,GABRA4,GABRP,GABRB2,GABRG3,GABRA3,GABRE,GABRA2,GABRA1,GABRA6,GABRB3,GABRB1,GABRQ,GABRG2,GABRD,GABRG1
PENTOBARBITAL SODIUM	CHEMBL971	GABRA5,GABRA4,GABRP,GABRB2,GABRG3,GABRA3,GABRE,GABRA2,GABRA1,GABRA6,GABRB3,GABRB1,GABRQ,GABRG2,GABRD,GABRG1
PENTOLINIUM TARTRATE	CHEMBL1318287	CHRNA3,CHRNB4
PENTOSTATIN	CHEMBL1580	ADA
PENTOXIFYLLINE	CHEMBL628	PDE4D,PDE3A,ADORA2B,PDE4A,PDE1A,PDE6C,PDE7A,PDE4B,PDE6B,PDE6H,PDE7B,PDE8B,PDE2A,PDE6D,PDE6G,ADORA2A,PDE3B,PDE1B,PDE9A,PDE4C,PDE10A,PDE8A,PDE1C,PDE6A,PDE5A
PERAMPANEL	CHEMBL1214124	GRIA2,GRIA1,GRIA3,GRIA4
PERFLUBRON	CHEMBL1200866	LMNA
PERGOLIDE	CHEMBL531	DRD1
PERGOLIDE MESYLATE	CHEMBL1275	KCNH2,DRD3,DRD5,DRD1,BLM,DRD4,DRD2,ERG
PERHEXILINE	CHEMBL75880	KCNH2
PERHEXILINE MALEATE	CHEMBL1334033	HTT,IDH1,GPR55,NPSR1,MTOR,NLRP1,ATXN2,CPT1B,TDP1,CPT2,MITF
PERICIAZINE	CHEMBL251940	LMNA,AR
PERINDOPRIL ARGININE	CHEMBL3544986	ACE
PERINDOPRIL ERBUMINE	CHEMBL1200343	ACE
PERMETHRIN	CHEMBL1525	ATM,GMNN
PERPHENAZINE	CHEMBL567	KCNH2,CYP2D6,TP53,DRD1,MPHOSPH8,DRD2,CBX1,UBE2N,MTOR,ATXN2,TDP1,CYP1A2,THPO,GMNN,RAD52
PERTUZUMAB	CHEMBL2007641	ERBB2
PEXIDARTINIB	CHEMBL3813873	KIT,FLT3,CSF1R
PEXIDARTINIB HYDROCHLORIDE	CHEMBL3989973	KIT,FLT3,CSF1R
PHENACEMIDE	CHEMBL918	SCN11A,SCN1A,SCN4A,SCN10A,SCN9A,SCN2A,SCN5A,SCN3A,SCN7A,SCN8A
PHENACETIN	CHEMBL16073	CYP1A2
PHENAZOPYRIDINE HYDROCHLORIDE	CHEMBL1201022	SCN11A,AHR,SCN1A,NFE2L2,SCN4A,SCN10A,MAPT,SCN2A,HBB,SCN9A,ESR1,NR1H4,SCN3A,SCN5A,SCN7A,SCN8A
PHENDIMETRAZINE TARTRATE	CHEMBL2062163	SLC6A2,SLC6A3
PHENELZINE	CHEMBL1089	NFKB1,CYP2D6,CYP3A4,EHMT2,RAB9A,CYP2C19,LMNA,CYP2C9,CYP1A2
PHENELZINE SULFATE	CHEMBL1200895	EHMT2,MAOB,KDM4A,TDP1,BLM,MAOA
PHENFORMIN	CHEMBL170988	LMNA
PHENFORMIN HYDROCHLORIDE	CHEMBL1528839	RORC,PPARA,NFE2L2,TDP1
PHENINDIONE	CHEMBL711	VKORC1,EHMT2
PHENIRAMINE MALEATE	CHEMBL1653	HRH1
PHENMETRAZINE HYDROCHLORIDE	CHEMBL1200483	SLC6A2,SLC6A3
PHENOL	CHEMBL14060	NFE2L2
PHENOLPHTHALEIN	CHEMBL63857	KCNH2,RORC,NR3C1,GPR55,PPARG,LMNA,ESR1,NR1H4
PHENOXYBENZAMINE	CHEMBL753	ALDH1A1,CBX1,NFE2L2,TDP1
PHENOXYBENZAMINE HYDROCHLORIDE	CHEMBL1200787	KCNH2,ADRA2C,NFE2L2,ALDH1A1,ADRA1D,ADRA1B,HIF1A,LMNA,ADRA2A,ADRA1A,ADRA2B,TSHR
PHENOXYETHANOL	CHEMBL1229846	RXRA
PHENOXYPROPAZINE	CHEMBL1909286	MAOA,MAOB
PHENPROCOUMON	CHEMBL1465	VKORC1
PHENSUXIMIDE	CHEMBL797	CACNA1H,CACNA1I,CACNA1G
PHENTERMINE	CHEMBL1574	SLC6A2
PHENTERMINE HYDROCHLORIDE	CHEMBL1200912	SLC6A2
PHENTOLAMINE	CHEMBL597	CYP2D6,ADRA2C,ADRA1D,ADRA1B,CYP2C19,ADRA2A,ADRA1A,ADRA2B
PHENTOLAMINE MESYLATE	CHEMBL1200873	KCNH2,CYP2D6,ADRA2C,NFE2L2,ADRA1D,ADRA1B,ADRA2A,ADRA1A,ADRA2B
PHENYL AMINOSALICYLATE	CHEMBL1200868	LMNA
PHENYLBUTAZONE	CHEMBL101	EHMT2,PTGS2,FPR1,LMNA,PTGS1
PHENYLEPHRINE	CHEMBL1215	ADRA1B,HIF1A,DRD1
PHENYLEPHRINE BITARTRATE	CHEMBL2062264	ADRA1D,ADRA1A,ADRA1B
PHENYLEPHRINE HYDROCHLORIDE	CHEMBL1200339	GAA,ADRA1D,ADRA1B,HIF1A,ADRB2,ADRA1A,TDP1
PHENYLPROPANOLAMINE HYDROCHLORIDE	CHEMBL1200695	SLC6A2,ADRA1A
PHENYLPROPANOLAMINE POLISTIREX	CHEMBL1201535	SLC6A2,ADRA1A
PHENYTOIN	CHEMBL16	SCN11A,SCN1A,NFE2L2,SCN4A,SCN10A,SCN9A,SCN2A,SCN5A,SCN3A,SCN7A,BLM,SCN8A
PHENYTOIN SODIUM	CHEMBL1611	SCN11A,SCN1A,SCN4A,SCN10A,SCN9A,SCN2A,SCN5A,SCN3A,SCN7A,SCN8A
PHTHALYLSULFATHIAZOLE	CHEMBL1524273	BAZ2B,CYP3A4
PHYSOSTIGMINE	CHEMBL94	ACHE,EHMT2,ALDH1A1,LMNA,BLM
PHYSOSTIGMINE SALICYLATE	CHEMBL338975	ACHE
PICOTAMIDE	CHEMBL1257015	BLM,CYP3A4,TBXA2R,TBXAS1
PILOCARPINE	CHEMBL550	CHRM1,CHRM3
PILOCARPINE HYDROCHLORIDE	CHEMBL1200330	KDM4E,LMNA,CHRM1,BLM,CHRM3
PIMAVANSERIN	CHEMBL2111101	HTR2A
PIMAVANSERIN TARTRATE	CHEMBL2448613	HTR2A
PIMECROLIMUS	CHEMBL1200686	FKBP1A
PIMOZIDE	CHEMBL1423	SCN11A,KCNH2,TP53,IDH1,MAPK1,MPHOSPH8,CBX1,SCN4A,THPO,CYP2D6,ATAD5,DRD3,CACNA1C,HIF1A,SCN2A,ATXN2,KDM4A,SCN5A,SCN3A,SCN8A,DRD4,XBP1,CACNA1F,HTR2A,SCN10A,TDP1,DRD1,RXRA,DRD2,CACNA1D,SCN1A,NPSR1,SCN9A,DRD5,CACNA1S,MTOR,SCN7A,ABCB1
PINACIDIL	CHEMBL1200338	KCNJ11,ABCC9
PINAVERIUM	CHEMBL1909324	CACNA1C
PINAVERIUM BROMIDE	CHEMBL1909298	TDP1
PINDOLOL	CHEMBL500	LMNA,ADRB2,ADRB1,GLA,HTR1A
PIOGLITAZONE	CHEMBL595	YES1,PPARG
PIOGLITAZONE HYDROCHLORIDE	CHEMBL1715	PPARG,TDP1
PIPECURONIUM BROMIDE	CHEMBL1200722	CHRNB1,CHRNG,CHRNE,CHRNA1,CHRND
PIPERACETAZINE	CHEMBL1584	CYP2D6,CYP1A2,TDP1
PIPERONYL BUTOXIDE	CHEMBL1201131	ALDH1A1,TSHR
PIPOBROMAN	CHEMBL1585	LMNA,ALDH1A1,KDM4E
PIRACETAM	CHEMBL36715	TDP1
PIRBUTEROL ACETATE	CHEMBL1200444	ADRB2
PIRENZEPINE	CHEMBL9967	CYP2D6,EHMT2,LMNA,DRD1,CHRM1
PIRETANIDE	CHEMBL349803	LMNA,EHMT2,HIF1A,HSD17B10
PIRFENIDONE	CHEMBL1256391	BLM,CYP1A2,HSD17B10
PIRIBEDIL	CHEMBL1371770	NFKB1,CYP2D6,CYP3A4,CYP2C19,CYP1A2
PIROXICAM	CHEMBL527	NFKB1,CYP2D6,PTGS2,CYP2C19,BAZ2B,CYP2C9,KDM4A,PTGS1,BLM,CYP1A2
PIRPROFEN	CHEMBL188952	PTGS1,PTGS2
PITAVASTATIN CALCIUM	CHEMBL1237061	TDP1,HMGCR
PITAVASTATIN MAGNESIUM	CHEMBL3989923	HMGCR
PITAVASTATIN SODIUM	CHEMBL3989920	HMGCR
PITOLISANT	CHEMBL462605	HRH3
PITOLISANT HYDROCHLORIDE	CHEMBL4164059	HRH3
PLECANATIDE	CHEMBL2103867	GUCY2C
PLERIXAFOR	CHEMBL18442	CXCR4,KMT2A,CCR2,MEN1
PODOFILOX	CHEMBL61	HIF1A,LMNA,NR0B1,TDP1,PAX8,GMNN
POLATUZUMAB VEDOTIN	CHEMBL3301582	TUBB,TUBA4A,TUBB8,CD79B,TUBA1A,TUBB2B,TUBA3C,TUBB3,TUBB1,TUBA1B,TUBB4A,TUBB6,TUBB2A,TUBA1C,TUBB4B,TUBA3E
POLIDOCANOL	CHEMBL1231723	THRB,TDP1
POLYESTRADIOL PHOSPHATE	CHEMBL1201477	ESR1
POLYTHIAZIDE	CHEMBL1587	SLC12A3
POMALIDOMIDE	CHEMBL43452	DDB1,CUL4A,RBX1,CRBN
PONATINIB	CHEMBL1171837	YES1
PONATINIB HYDROCHLORIDE	CHEMBL2105708	ABL1,BCR
PONESIMOD	CHEMBL1096146	S1PR1
POTASSIUM OXYBATE	CHEMBL4594395	GABBR1,GABBR2
PRABOTULINUMTOXIN A	CHEMBL4297229	SNAP25
PRACTOLOL	CHEMBL6995	ADRB1
PRALATREXATE	CHEMBL1201746	DHFR,TDP1
PRALIDOXIME CHLORIDE	CHEMBL748	ACHE
PRALSETINIB	CHEMBL4582651	KIF5B,RET,CCDC6
PRAMIPEXOLE	CHEMBL301265	DRD4,DRD2,TDP1,DRD3
PRAMIPEXOLE DIHYDROCHLORIDE	CHEMBL3182733	DRD4,DRD2,DRD3
PRAMLINTIDE ACETATE	CHEMBL3833353	CALCR,RAMP1,RAMP3,RAMP2
PRAMOXINE HYDROCHLORIDE	CHEMBL1201171	LMNA,MAPK1
PRASTERONE	CHEMBL90593	TARDBP,TDP1
PRASUGREL HYDROCHLORIDE	CHEMBL1201773	P2RY12
PRAVASTATIN SODIUM	CHEMBL690	HMGCR
PRAZEPAM	CHEMBL969	GABRA5,GABRA4,GABRP,GABRB2,GABRG3,GABRA3,GABRE,GABRA2,GABRA1,GABRA6,GABRB3,GABRB1,GABRQ,GABRG2,TDP1,GABRD,GABRG1
PRAZIQUANTEL	CHEMBL976	BLM,TP53
PRAZOSIN	CHEMBL2	ADRA2C,TDP1,HSD17B10,ADRA1D,ADRA1B,ADRA2A,ADRA1A,ADRA2B
PRAZOSIN HYDROCHLORIDE	CHEMBL1558	RAD54L,HSD17B10,POLK,KDM4E,ADRA1D,ADRA1B,ADRA1A,TDP1,GMNN
PREDNICARBATE	CHEMBL1200386	NR3C1,NFE2L2
PREDNISOLONE	CHEMBL131	NR3C1,NR3C2,NFE2L2
PREDNISOLONE ACETATE	CHEMBL1152	NR3C1,NFE2L2,HIF1A
PREDNISOLONE SODIUM PHOSPHATE	CHEMBL1201014	NR3C1
PREDNISOLONE TEBUTATE	CHEMBL1200909	NR3C1
PREDNISONE	CHEMBL635	NR3C1,HSD17B10
PREGABALIN	CHEMBL1059	CACNB2,CACNG3,CACNA1A,CACNB4,CACNA2D2,CACNA1I,CACNA2D4,CACNA1C,CACNA1E,CACNG4,CACNG7,CACNG5,CACNB3,CACNB1,CACNA1H,CACNG6,CACNA1F,CACNG2,CACNA1G,CACNA2D1,CACNG8,CACNA1D,CACNG1,CACNA2D3,CACNA1S,CACNA1B
PRENYLAMINE	CHEMBL24072	KCNH2,CALM1,SCN5A
PRILOCAINE	CHEMBL1194	SCN11A,SCN1A,SCN4A,SCN10A,SCN9A,SCN2A,SCN5A,SCN3A,SCN7A,SCN8A
PRILOCAINE HYDROCHLORIDE	CHEMBL1200586	SCN11A,SCN1A,SCN4A,SCN10A,SCN9A,SCN2A,ADRB2,SCN5A,SCN3A,SCN7A,SCN8A
PRIMAQUINE PHOSPHATE	CHEMBL43128	THRB,USP1,TDP1
PRIMIDONE	CHEMBL856	SCN11A,GABRA2,GABRA3,SCN4A,GABRA6,GABRB1,GABRQ,GABRD,AR,GABRA1,SCN2A,GABRB3,GABRG2,SCN5A,SCN3A,GABRP,GABRA5,GABRA4,SCN10A,GABRB2,SCN1A,GABRG3,GABRE,SCN9A,SCN8A,SCN7A,GABRG1
PROBENECID	CHEMBL897	SLC22A6,SLC22A11,SLC22A8
PROBUCOL	CHEMBL608	ABCA1
PROCAINAMIDE	CHEMBL640	LMNA
PROCAINAMIDE HYDROCHLORIDE	CHEMBL605	SCN11A,SCN1A,SCN4A,SCN10A,SCN9A,SCN2A,LMNA,SCN5A,SCN3A,SCN7A,BLM,SCN8A
PROCAINE HYDROCHLORIDE	CHEMBL1200841	SCN11A,SCN1A,SCN4A,SCN10A,SCN9A,SCN2A,SCN5A,SCN3A,SCN7A,BLM,SCN8A
PROCARBAZINE	CHEMBL1321	ALOX15,CYP1A2
PROCHLORPERAZINE	CHEMBL728	CYP2D6,EHMT2,TP53,IDH1,MPHOSPH8,CYP2C19,CBX1,BAZ2B,RAPGEF4,LMNA,ATXN2,MCL1,KDM4A,TDP1,CYP1A2,DRD2,GMNN
PROCHLORPERAZINE EDISYLATE	CHEMBL1201154	EHMT2,NFE2L2,TP53,BAZ2B,KDM4A,RACGAP1,TDP1,DRD2,RAD52
PROCHLORPERAZINE MALEATE	CHEMBL1314751	MPHOSPH8,KCNH2,DRD2,TDP1
PROCYCLIDINE HYDROCHLORIDE	CHEMBL1761	CHRM1
PROFLAVINE	CHEMBL55400	EHMT2,HTT,POLK,MEN1,KMT2A
PROGESTERONE	CHEMBL103	NFE2L2,RORC,NR3C1,ALDH1A1,NR3C2,MAPK1,TARDBP,PGR,TDP1,RXRA,AR
PROGLUMIDE	CHEMBL316561	CCKBR,CCKAR
PROMAZINE	CHEMBL564	CYP2D6,TDP1,HIF1A,DRD1,TSHR,CYP1A2
PROMAZINE HYDROCHLORIDE	CHEMBL1200469	KCNH2,EHMT2,DRD3,HTR2A,TDP1,DRD4,DRD2
PROMETHAZINE	CHEMBL643	EHMT2,HTT,CBX1,LMNA,ATXN2,DRD1
PROMETHAZINE HYDROCHLORIDE	CHEMBL1200750	NFKB1,EHMT2,MPHOSPH8,BAZ2B,HRH1,BLM
PRONETALOL	CHEMBL16476	ADRB2,ADRB1
PROPAFENONE	CHEMBL631	KCNH2,TDP1,MTOR,SCN5A,DRD1,ABCB1
PROPAFENONE HYDROCHLORIDE	CHEMBL1201063	SCN11A,KCNH2,SCN1A,SCN4A,SCN10A,SCN9A,SCN2A,SCN3A,ADRB1,ADRB2,SCN5A,TDP1,SCN7A,SCN8A
PROPANIDID	CHEMBL2105345	ACHE,BCHE
PROPANTHELINE	CHEMBL1180725	CYP2D6,CYP1A2
PROPANTHELINE BROMIDE	CHEMBL1240	APEX1,NFE2L2,LMNA,RECQL,CHRM1,CHRM2,CHRM3
PROPARACAINE	CHEMBL1196	CYP1A2
PROPARACAINE HYDROCHLORIDE	CHEMBL1200464	SCN11A,SCN1A,SCN4A,SCN10A,SCN9A,SCN2A,SCN5A,SCN3A,SCN7A,SCN8A
PROPIOLACTONE	CHEMBL1200627	TP53
PROPIOMAZINE HYDROCHLORIDE	CHEMBL1201068	HRH1
PROPOFOL	CHEMBL526	GABRB2,GABRA4,GABRA2,GABRA5,GABRA3,GABRG3,GABRE,GABRP,GABRA1,GABRA6,GABRB3,GABRB1,GABRG2,GABRQ,GABRD,GABRG1
PROPOXYCAINE	CHEMBL1195	CYP2D6,CYP1A2
PROPOXYCAINE HYDROCHLORIDE	CHEMBL1769	SCN11A,SCN1A,TDP1,SCN4A,SCN10A,SCN9A,SCN2A,SCN5A,SCN3A,SCN7A,SCN8A
PROPOXYPHENE HYDROCHLORIDE	CHEMBL1237104	OPRM1,TDP1
PROPOXYPHENE NAPSYLATE	CHEMBL3989716	OPRM1
PROPRANOLOL	CHEMBL27	KCNH2,EHMT2,ADRB1,ADRB2,SCN5A,TDP1
PROPRANOLOL HYDROCHLORIDE	CHEMBL1671	ADRB1,ADRB2
PROPYLTHIOURACIL	CHEMBL1518	DIO1,TPO
PROSCILLARIDIN	CHEMBL600325	TDP1
PROTIONAMIDE	CHEMBL1378024	LMNA
PROTIRELIN	CHEMBL1472	TRHR
PROTOKYLOL HYDROCHLORIDE	CHEMBL1200893	ADRB2
PROTRIPTYLINE	CHEMBL668	NFKB1,CYP2D6,HSD17B10,LMNA,DRD1,THPO
PROTRIPTYLINE HYDROCHLORIDE	CHEMBL1200332	IDH1,SLC6A2,SLC6A4,TDP1
PROXIBARBAL	CHEMBL2105233	AOC1,MAOA
PRUCALOPRIDE	CHEMBL117287	HTR4
PRUCALOPRIDE SUCCINATE	CHEMBL2105748	HTR4
PSEUDOEPHEDRINE	CHEMBL1590	ALOX15B,HSD17B10,PKM,RGS12,GLA,ALOX15,GNAI1,THPO
PSEUDOEPHEDRINE HYDROCHLORIDE	CHEMBL1200724	SLC6A2
PSEUDOEPHEDRINE POLISTIREX	CHEMBL1201483	SLC6A2
PSEUDOEPHEDRINE SULFATE	CHEMBL3989855	SLC6A2
PYRANTEL PAMOATE	CHEMBL1599768	VDR,GALK1,MAPT,USP1
PYRAZINAMIDE	CHEMBL614	TSHR
PYRIDOSTIGMINE	CHEMBL1115	CBX1
PYRIDOSTIGMINE BROMIDE	CHEMBL812	LMNA,ACHE
PYRILAMINE	CHEMBL511	KCNH2,CYP2D6,CYP3A4,HRH1,LMNA
PYRILAMINE MALEATE	CHEMBL1201006	KCNH2,HRH1
PYRIMETHAMINE	CHEMBL36	IDH1,ACP1,TDP1
PYRITHIONE ZINC	CHEMBL3392049	VDR,TP53,ALDH1A1,KDM4E,MAPK1,TDP1,ALOX15
PYROGALLOL	CHEMBL307145	APEX1,EHMT2,VDR,HSD17B10,CBFB,ALDH1A1,POLK,NFE2L2,RUNX1,HPGD,RECQL,CXCL8,ESR1,TDP1,ALOX15
PYROVALERONE	CHEMBL201960	SLC6A2,SLC6A3
PYROVALERONE HYDROCHLORIDE	CHEMBL2104793	SLC6A2,SLC6A3
PYRVINIUM PAMOATE	CHEMBL1908377	TDP1
QUAZEPAM	CHEMBL1200472	GABRA5,GABRA4,GABRP,GABRB2,GABRG3,GABRA3,GABRE,GABRA2,GABRA1,GABRA6,GABRB3,GABRB1,GABRQ,GABRG2,GABRD,GABRG1
QUETIAPINE	CHEMBL716	KCNH2,TDP1
QUETIAPINE FUMARATE	CHEMBL3188993	HTR2A,HTR2C,DRD2
QUINAPRIL HYDROCHLORIDE	CHEMBL1201011	ACE,GMNN,TDP1
QUINESTROL	CHEMBL1201165	IDH1,LMNA,ATXN2,ESR1,TDP1,GMNN,ESR2
QUINETHAZONE	CHEMBL1532	SLC12A3
QUINIDINE	CHEMBL1294	KCNH2,CACNA1D,CACNA1F,CACNA1C,CACNA1S,ABCB1
QUINIDINE GLUCONATE	CHEMBL1200437	SCN11A,SCN1A,SCN4A,SCN10A,SCN9A,SCN2A,SCN5A,SCN3A,SCN7A,SCN8A
QUINIDINE POLYGALACTURONATE	CHEMBL1201486	SCN11A,SCN1A,SCN4A,SCN10A,SCN9A,SCN2A,SCN5A,SCN3A,SCN7A,SCN8A
QUINIDINE SULFATE	CHEMBL3707183	SCN11A,SCN1A,SCN4A,SCN10A,SCN9A,SCN2A,SCN5A,SCN3A,SCN7A,SCN8A
QUININE SULFATE	CHEMBL2359966	TDP1
RABEPRAZOLE	CHEMBL1219	ALOX15B,EHMT2,VDR,ALDH1A1,LMNA
RABEPRAZOLE SODIUM	CHEMBL1200930	VDR,RAB9A,ATP4A,CBX1,NPC1,KDM4A,TDP1,ATP4B
RALOXIFENE	CHEMBL81	CYP2D6,CYP3A4,TP53,HSD17B10,ALDH1A1,CYP2C19,CBX1,MAPT,LMNA,ATXN2,ESR1,THPO,ESR2
RALOXIFENE HYDROCHLORIDE	CHEMBL1116	KCNH2,P4HB,HSD17B10,IDH1,MPHOSPH8,UBE2N,GBA,ESR2,EHMT2,BAZ2B,KDM4A,ESR1,NR1H4,TDP1,RXRA,ALDH1A1,NR3C1,PPARG,MAPT,RACGAP1,GMNN
RALTITREXED	CHEMBL225071	TYMS,TDP1
RAMELTEON	CHEMBL1218	MTNR1B,MTNR1A
RAMIPRIL	CHEMBL1168	ACE
RAMUCIRUMAB	CHEMBL1743062	KDR
RANIBIZUMAB	CHEMBL1201825	VEGFA
RANITIDINE	CHEMBL1790041	NFKB1,EHMT2,ATP4A,LMNA,ATP4B,HRH2
RANITIDINE BISMUTH CITRATE	CHEMBL2111286	HRH2
RANITIDINE HYDROCHLORIDE	CHEMBL2110372	HRH2
RANOLAZINE	CHEMBL1404	SCN5A,SCN4A
RAPACURONIUM BROMIDE	CHEMBL1200549	CHRNB1,CHRNG,CHRNE,CHRNA1,CHRND
RASAGILINE MESYLATE	CHEMBL1201142	MAOB
RAUWOLFIA SERPENTINA	CHEMBL3559672	ADRA2C,ADRA1D,ADRA1B,ADRA2A,ADRA1A,ADRA2B
RAVULIZUMAB	CHEMBL3989986	C5
RAZOXANE	CHEMBL444186	EHMT2
REBOXETINE	CHEMBL14370	SLC6A2
REGADENOSON	CHEMBL3989695	ADORA2A
REGORAFENIB	CHEMBL1946170	FGFR1,EPHA2,NTRK1,FLT4,RET,MAPK11,FRK,DDR2,FLT1,RAF1,ABL1,PDGFRA,PDGFRB,BRAF,KDR,TEK,YES1,FGFR2,KIT
RELUGOLIX	CHEMBL1800159	GNRHR
REMIFENTANIL HYDROCHLORIDE	CHEMBL1201120	OPRM1
REMIMAZOLAM BESYLATE	CHEMBL4594301	GABRA5,GABRA4,GABRP,GABRB2,GABRG3,GABRA3,GABRE,GABRA2,GABRA1,GABRA6,GABRB3,GABRB1,GABRQ,GABRG2,GABRD,GABRG1
REMOXIPRIDE	CHEMBL22242	CYP2D6,DRD2,TDP1
REMOXIPRIDE HYDROCHLORIDE	CHEMBL3989556	DRD2
REPAGLINIDE	CHEMBL1272	LMNA,KCNJ11,ABCC8
RESCINNAMINE	CHEMBL1668	EHMT2,SNUPN,KPNB1,KDM4A,TDP1,SLC18A2,RAN,GMNN
RESERPINE	CHEMBL772	KCNH2,ATAD5,EHMT2,SNUPN,MPHOSPH8,BAZ2B,CBX1,MAPT,RAN,KPNB1,KDM4A,TDP1,SLC18A2,ABCB1,THPO,GMNN
RESLIZUMAB	CHEMBL2107884	IL5
RESORCINOL	CHEMBL24147	LMNA
RETEPLASE	CHEMBL2107885	PLG
RETINOL	CHEMBL986	KCNH2,NFE2L2,ALDH1A1,CXCL8,ESR1,TDP1
REVEFENACIN	CHEMBL3833319	CHRM3
RIBAVIRIN	CHEMBL1643	RORC,TP53,ALDH1A1,LMNA,CXCL8,TDP1,IMPDH1
RIBOCICLIB	CHEMBL3545110	CDK4,CDK6
RIBOCICLIB SUCCINATE	CHEMBL3707266	CDK4,CDK6
RIBOFLAVIN	CHEMBL1534	BRCA1,HSD17B10
RIFAMPIN	CHEMBL374478	TDP1,NR1I2
RIFAMYCIN	CHEMBL437765	SLCO1B1
RIFAPENTINE	CHEMBL1660	TDP1
RIFAXIMIN	CHEMBL1617	TDP1,NR1I2
RILONACEPT	CHEMBL1201830	IL1B
RILUZOLE	CHEMBL744	SCN11A,SCN1A,CYP3A4,RAB9A,SCN4A,SCN10A,NPC1,SCN9A,SCN2A,TARDBP,SCN5A,SCN3A,SCN7A,SCN8A,CYP1A2
RIMEGEPANT	CHEMBL2178422	CALCRL
RIMEGEPANT SULFATE	CHEMBL2364629	CALCRL
RIMEXOLONE	CHEMBL1200617	NR3C1,NFE2L2,TDP1
RIMITEROL	CHEMBL88055	ADRB2
RIMONABANT	CHEMBL111	CNR1,GMNN,TDP1
RIOCIGUAT	CHEMBL2107834	GUCY1B2,GUCY1A2,GUCY1B1,GUCY1A1
RIPRETINIB	CHEMBL4216467	KIT,PDGFRA
[truncated: 448 more rows]
