# Supplementary material for: Spatially resolved multiomics of human cardiac niches
Source: Nature. 2023 Jul 12;619(7971):801–10. doi: 10.1038/s41586-023-06311-1 (PMC10371870; doi:10.1038/s41586-023-06311-1)
Supplement: Supplementary file 12 — Antibody information. [file 41586_2023_6311_MOESM12_ESM.xlsx]

## Sheet: Sheet1
Figure	Antigen	Catalog no.	Manufacturer	Dilution factor
Fig. 3I	HCN1	ab84816	Abcam	1:100
Fig. 3I	PLP1	ab254363	Abcam	1:500
Fig. 3I	goat anti-rabbit IgG Alexa Fluor 555	A21428	LifeTech	1:1000
Fig. 3I	goat anti-mouse IgG Alexa Fluor 647Plus	15627898	Fisher Scientific	1:1000
Fig. 5F	Human IgA1	9130-30	SouthernBiotech	1:200
Fig. 5F	Human IgA2	9140-30	SouthernBiotech	1:200
Supp. Fig. 17B	HCN1	APC-056	Alomone Labs	1:100
Supp. Fig. 17B	HCN4	APC-052	Alomone Labs	1:200
Supp. Fig. 17B	cTnT	MA5-12960	Invitrogen	1:200
Supp. Fig. 17B	GLP1R	AGR-021	Alomone Labs	1:500
Supp. Fig. 17B	Normal rabbit IgG isotype	3900S	Cell Signaling	1:200
Supp. Fig. 17B	Normal mouse IgG1 isotype	sc-3877	Santa Cruz	1:200
Supp. Fig. 17B	Goat anti-rabbit Alexa Fluor 647	A21244	Invitrogen	1:200
Supp. Fig. 17B	Goat anti-mouse Alexa Fluor 488	A11017	Invitrogen	1:200
